# Supplementary material for: Revealing the mystery of metabolic adaptations using a genome scale model of Leishmania infantum
Source: Sci Rep. 2017 Aug 31;7:10262. doi: 10.1038/s41598-017-10743-x (PMC5579285; doi:10.1038/s41598-017-10743-x)
Supplement: Supplementary file 2 — Supplementary Data S1 [file 41598_2017_10743_MOESM2_ESM.xlsx]

## Sheet: iAS556_data_for_curation
Reaction abbreviation	NCBI-GeneID	Gene Entry	EC Number	Putative	Enzyme Name	Subcellular Location	Domain (Pfam )	Genomic location	Reaction	Confidence score	Uniprot	pI(Isoelectric point)	PTS1	PTS2	Target P	Reversibility	Pathway	Other associated pathways	Organisms Referred	Pubmed ID	Other information for annotation
HEX7g	5068753 OR 5068754	LINJ_21_0300 OR LINJ_21_0310	EC:2.7.1.1	Yes -- Yes	hexokinase (ATP:D-fructose)	Glycosome	HexoKinase_1 HexoKinase_2	21:78469..79884 21:82511..83926	[x] : atp + fru --> adp + f6p + h	5	A4HZB1 - A4HZB2	8.82 - 8.81	No	Mat..................RVnnllsHI -- Mat..................RVnnllsHI	Other -- Other	0	Glycolysis / Gluconeogenesis	Fructose and mannose metabolism Galactose metabolism Starch and sucrose metabolism Amino sugar and nucleotide sugar metabolism Butirosin and neomycin biosynthesis Biosynthesis of secondary metabolites	L infantum	PMID:10099012
HEX4g	5068753 OR 5068754	LINJ_21_0300 OR LINJ_21_0310	EC:2.7.1.1	Yes -- Yes	hexokinase (ATP:D-mannose)	Glycosome	HexoKinase_1 HexoKinase_2	21:78469..79884 21:82511..83926	[x] : atp + man --> adp + h + man6p	5	A4HZB1 - A4HZB2	8.82 - 8.81	No	Mat..................RVnnllsHI -- Mat..................RVnnllsHI	Other -- Other	0	Glycolysis / Gluconeogenesis	Fructose and mannose metabolism Galactose metabolism Starch and sucrose metabolism Amino sugar and nucleotide sugar metabolism Butirosin and neomycin biosynthesis Biosynthesis of secondary metabolites	T.brucei	PMID:142663
HEXg	5068753 OR 5068754	LINJ_21_0300 OR LINJ_21_0310	EC:2.7.1.1	Yes -- Yes	hexokinase (ATP:alpha-D-glucose)	Glycosome	HexoKinase_1 HexoKinase_2	21:78469..79884 21:82511..83926	[x] : atp + Aglc-D --> adp + g6p-A + h	5	A4HZB1 - A4HZB2	8.82 - 8.81	No	Mat..................RVnnllsHI -- Mat..................RVnnllsHI	Other -- Other	0	Glycolysis / Gluconeogenesis	Fructose and mannose metabolism Galactose metabolism Starch and sucrose metabolism Amino sugar and nucleotide sugar metabolism Butirosin and neomycin biosynthesis Biosynthesis of secondary metabolites	L infantum	PMID:20583757
GLUKg	5073929	LINJ_36_2451	EC:2.7.1.3	No	glucokinase (ATP:beta-D-glucose)	Glycosome	Glucokinase	36:923328..924564	[x] : atp + Bglc-D --> adp + g6p-B + h	5	A4IDK7	8.82 - 8.81	SSL present	No	Other	0	Glycolysis / Gluconeogenesis	Galactose metabolism/ Starch and sucrose metabolism/ Amino sugar and nucleotide sugar metabolism/ Butirosin and neomycin biosynthesis/ Biosynthesis of secondary metabolites	L.major L.mex T.cruzi	PMID:17904661
PGMT	5068793	LINJ_21_0700	EC:5.4.2.2	Yes	Phosphoglucomutase	Cytosol	PGM_PMM	21:196157..197926_C	[c] : g1p <=> g6p	2	A4HZ63	5.91	No	No	Other	1	Glycolysis / Gluconeogenesis	Pentose phosphate pathway Galactose metabolism Starch and sucrose metabolism Streptomycin biosynthesis
PGIg1	10966260	LINJ_12_0490	EC:5.3.1.9	No	glucose-6-phosphate isomerase, glycosomal	Glycosome	PGI DUF4473	12:298791..300608	[x] : g6p-A <=> f6p	5	E9AGE1	6.14	AHL	No	Other	1	Glycolysis / Gluconeogenesis	Pentose phosphate pathway Starch and sucrose metabolism Amino sugar and nucleotide sugar metabolism Biosynthesis of secondary metabolites	L.mexicana	PMID:7870131
PGIg2	10966260	LINJ_12_0490	EC:5.3.1.9	No	glucose-6-phosphate isomerase, glycosomal	Glycosome	PGI DUF4473	12:298791..300608	[x] : g6p-B <=> f6p	5	E9AGE1	6.14	AHL	No	Other	1	Glycolysis / Gluconeogenesis	Pentose phosphate pathway Starch and sucrose metabolism Amino sugar and nucleotide sugar metabolism Biosynthesis of secondary metabolites	L.mexicana	PMID:15206941
PGI1	10966260	LINJ_12_0490	EC:5.3.1.9	No	glucose-6-phosphate isomerase	Cytosol	PGI DUF4473	12:298791..300608	[c] : g6p-A <=> f6p	4	E9AGE1	6.14	AHL	No	Other	1	Glycolysis / Gluconeogenesis	Pentose phosphate pathway Starch and sucrose metabolism Amino sugar and nucleotide sugar metabolism Biosynthesis of secondary metabolites	L.mexicana	PMID:15206941
PGI2	10966260	LINJ_12_0490	EC:5.3.1.9	No	glucose-6-phosphate isomerase	Cytosol	PGI DUF4473	12:298791..300608	[c] : g6p-B <=> f6p	4	E9AGE1	6.14	AHL	No	Other	1	Glycolysis / Gluconeogenesis	Pentose phosphate pathway Starch and sucrose metabolism Amino sugar and nucleotide sugar metabolism Biosynthesis of secondary metabolites	L.mexicana	PMID:15206941
PFKg	5070824	LINJ_29_2620	EC:2.7.1.11	No	ATP dependent phosphofructokinase	Glycosome	PFK NAD_Kinase	29:1094688..1096148	[x] : atp + f6p --> adp + fdp + h	5	A4I4W5	9.21	SKV	No	Other	0	Glycolysis / Gluconeogenesis	Pentose phosphate pathway Fructose and mannose metabolism Galactose metabolism Biosynthesis of secondary metabolites Biosynthesis of amino acids	L.infantum L.donovani T.cruzi	PMID:6211617 PMID:12180974 PMID:2946951
A1E	5069146	LINJ_23_0470	EC:5.1.3.3	No	aldose 1-epimerase	Cytosol	Aldose_epim	23:162836..164062	[x] : Aglc-D <=> Bglc-D	2	A4I082	5.59 -	No	No	Other	1	Glycolysis / Gluconeogenesis	Biosynthesis of secondary metabolites
G6PEg	5072999	LINJ_34_3160	EC:5.1.3.15	No	glucose-6-phosphate epimerase	Glycosome	Aldose_epim	34:1308650..1309555	[x] : g6p-A <=> g6p-B	1	A4IAA4	6.07	No	No	Other	1	Glycolysis / Gluconeogenesis	Biosynthesis of secondary metabolites			Sequence stretch RGGV(R=60) responsible for recognition of phosphate moiety of glucose-6-phosphate , RIRS(R=84) aligns with G6P PDB id 2CIR RGGI(R=56), RNST(R=86)
FBAg	5073578	LINJ_36_1320	EC:4.1.2.13	No	fructose-1,6-bisphosphate aldolase	Glycosome	Glycolytic	36:464823..465938	[x] : fdp <=> dhap + g3p	2	A4ICK8	8.83	No	Ms...................RVtifqsQL	Other	1	Glycolysis / Gluconeogenesis	Pentose phosphate pathway Fructose and mannose metabolism Biosynthesis of secondary metabolites Biosynthesis of amino acids	L.mexicana	PMID:10551371
TPIg	5069342	LINJ_24_0870	EC:5.3.1.1	No	triosephosphate isomerase	Glycosome	TIM	24:310284..311039	[x] : dhap <=> g3p	2	A4I0S4	8.59	No	No	Other	1	Glycolysis / Gluconeogenesis	Fructose and mannose metabolism Inositol phosphate metabolism Biosynthesis of secondary metabolites Biosynthesis of amino acids	L.mexicana L.donovani T.cruzi L.mexicana	PMID:20235230 PMID:22342510 PMID: 23049855 PMID:17989778 PMID:8125090
GAPDg	5071191 OR 5071192	LINJ_30_2990 OR LINJ_30_3000	EC:1.2.1.12	NO	glyceraldehyde 3-phosphate dehydrogenase	Glycosome	Gp_dh_C Gp_dh_N	30:1081801..1082886_C OR 30:1083609..1084694_ C	[x] : g3p + nad + pi <=> 13dpg + h + nadh	5	A4I5X6	9.06 - 9.06	AKM -- AKM	Mapikvgingfg.........RIgrmvfQA -- Mapikvgingfg.........RIgrmvfQA	Other -- Other	1	Glycolysis / Gluconeogenesis	Biosynthesis of secondary metabolites Biosynthesis of amino acids	L.mexicana	PMID:1435864 PMID:7578111 PMID:7925431
GAPD	5071152 OR 5073378	LINJ_36_2480 OR LINJ_35_4810	EC:1.2.1.12	No	glyceraldehyde 3-phosphate dehydrogenase	Cytosol	Gp_dh_C Gp_dh_N	36:1125201..1126286_ C OR 35:1842609..1843658	[c] : g3p + nad + pi <=> 13dpg + h + nadh	5	A4IDK9 OR A4IC12	7.71 - 6.24	No -- No	No -- No	Other -	1	Glycolysis / Gluconeogenesis	Biosynthesis of secondary metabolites Biosynthesis of amino acids	L.mexicana T.brucei	PMID:1435864 PMID:2040303
PGKg	10966714	LINJ_20_0110	EC:2.7.2.3	No	phosphoglycerate kinase C	glycosome	PGK	33795..35234_ C	[x] : 3pg + atp <=> 13dpg + adp	3	E9AGT9	9.01	No	No	Other	1	Glycolysis / Gluconeogenesis	Biosynthesis of secondary metabolites Biosynthesis of amino acids	L.mexicana	PMID:9497040
PGK	10966233 OR 5071243	LINJ_20_0120 OR LINJ_30_3430	EC:2.7.2.3	No -- Yes	phosphoglycerate kinase B (PAS Domain containing phosphoglycerate kinase)	Cytosol	PGK	20:36659..37912_ c OR 30:1236151..1237734	[c] : 3pg + atp <=> 13dpg + adp	5	E9AGU0 OR A4I628	8.33 - 8.37	No -- No	No -- No	Other -- Other	1	Glycolysis / Gluconeogenesis	Biosynthesis of secondary metabolites Biosynthesis of amino acids	T.cruzi L.major	PMID:11704279 PMID:16546274
PGM	5073709 OR 5072377 OR 10965967 OR 5070452 OR 5066821	LINJ_36_4270 OR LINJ_33_2230 OR LINJ_36_6960 OR LINJ_28_2380 OR LINJ_08_0060	EC:5.4.2.1	Yes -- Yes -- Yes -- No -- Yes	phosphoglycerate mutase	Cytosol	His_Phos_1	36:1547160..1548203 OR 33:838163..839695 OR 36:2561981..2563642_C OR 28:876219..878720 OR 08:17207..17764	[c] : 2pg <=> 3pg	5	A4ICY8 OR A4I982 OR E9AHZ7 OR A4I3V2 OR A4HTF6	8.55 -- 6.87 -- 5.26 -- 6.51 -- 6.15	No -- No -- No -- No -- No	No -- No -- No -- No -- No	Mitochondria (33_2230) Mitochondria (36_4270) Signal peptide for secretory pathway (28_2380) Other Other	1	Glycolysis / Gluconeogenesis	Glycine, serine and threonine metabolism Biosynthesis of secondary metabolites Biosynthesis of amino acids	L.mexicana	PMID:19781556 PMID:12832797 PMID:15096219
PGCDr	10966116	LINJ_03_0030	EC: 1.1.1.95	No	phosphoglycerate dehydrogenase	Cytosol	2-Hacid_dh_C	3:9532..10755	3pg[c] + nad[c] <=> h[c] + nadh[c] + 3php[c]	5	E9AG23	6.47	No	No	Other	1	Glycolysis / Gluconeogenesis
ENO	5067630	LINJ_14_1240	EC:4.2.1.11	No	enolase	Cytosol	Enolase_C Enolase_N	14:513738..515027	2pg <=> h2o + pep	5	A4HW62	5.33	No	No	Other	1	Glycolysis / Gluconeogenesis	Biosynthesis of secondary metabolites Biosynthesis of amino acids RNA degradation	L.mexicana	PMID:17382932
PYK	5072904 OR 5072901 OR 5072900	LINJ_35_0030 OR LINJ_35_5450 OR LINJ_35_5440	EC:2.7.1.40	No -- No -- Yes	pyruvate kinase	Cytosol	PK PK_C	35:7437..8801_ c OR 35:2328..3851 OR 35:3..503	adp + h + pep --> atp + pyr	5	A4IAQ4	6.13 -- 6.48 -- 6.49	No	No	Other - Other - Mitochondria (35_0030)	0	Glycolysis / Gluconeogenesis	Purine metabolism Pyruvate metabolism Biosynthesis of secondary metabolites Biosynthesis of amino acids	L.mexicana	PMID:8078522 PMID:6211617
LDH_Dg	5070582 OR 5070155	LINJ_29_0290 OR LINJ_27_1940	EC:1.1.1.27	No -- No	Lactate Dehydrogenase	Glycosome	FAD-oxidase_C FAD_binding_4	29:97384..98859_ c OR 27:860481..861962_ c	[x] : lac-D + nad <=> h + nadh + pyr	2	A4I481 -- A4I309	8.87 -- 8.18	AHL -- AHL	No -- No	Other -- Other	1	Pyruvate metabolism
FBPg	5066346	LINJ_04_1170	EC:3.1.3.11	Yes	Fructose1,6 bisphosphatase	Glycosome	FBPase	04:423346..424401_ c	[x] : fdp + h2o --> f6p + pi	5	A4HSB4	8.91	SKL	No	Other	0	Glycolysis / Gluconeogenesis	Pentose phosphate pathway Fructose and mannose metabolism	T.cruzi L.mexicana	PMID:3035158 PMID:6211617
PPCKg	5070132 OR 5070195	LINJ_27_1710 OR LinJ_27_2500	EC:4.1.1.49	Yes -- Yes	PEP Carboxykinase	Glycosome	PEPCK_ATP	27:769494..771071_ c OR 27:1207..2784	[x] : atp + oaa <=> adp + co2 + pep	5	A4I2Y7	8.41 -- 8.41	AHL -- AHL	No -- No	Other -- Other	1	Glycolysis / Gluconeogenesis	Citrate cycle (TCA cycle) Pyruvate metabolism	T.cruzi, C.fasiculata L.mexicana	PMID:6752707 PMID:3970941
PDHe1	5068359 AND 5069645	LINJ_18_1360 AND LINJ_25_1790	EC:1.2.4.1	Yes	pyruvate dehydrogenase	mitochondria	E1_dh DXP_synthase_N	18:588489..589625 OR 25:668142..669194	[m] : pyr + lpam --> adhlam + co2	5	A4HY08	8.42 - 5.64	No -- No	No -- No	Other Mitochondria (25_1790)	0	Glycolysis / Gluconeogenesis	Citrate cycle (TCA cycle) Pyruvate metabolism Butanoate metabolism	L.braziliensis T.brucei	PMID:17499861 PMID:18073385
PDHe2	5073542 OR 5068784	LINJ_36_2790 OR LINJ_21_0610	EC:2.3.1.12	Yes	Dihydrolipoamide acetyltransferase	mitochondria	2-oxoacid_dh Biotin_lipoyl E3_binding	36:1082714..1084105_ c OR 21:172216..173400_ c	[m] : coa + adhlam + h ---> accoa + dhlam	5	A4ICH2 OR A4HZ54	7.02 - 5.25	No -- No	No -- No	Signal peptide for secretory pathway - Mitochondria (36_2790)	0	Glycolysis / Gluconeogenesis	Alanine and aspartate metabolism Pyruvate metabolism	C.fasciculata	PMID:8720178
PDHe3	5070747 OR 5072091	LINJ_29_1950 OR LINJ_32_3510	EC:1.8.1.4	Yes	Dihydrolipoamide dehydrogenase	mitochondria	Pyr_redox Pyr_redox_2 Pyr_redox_dim	29:825316..826842_ c OR 32:1329520..1330950	[m] : dhlam + nad --> h + lpam + nadh	5	A4I4P1 OR A4I8F6	7.34 - 6.41	No -- No	No -- No	Other - Other	0	Glycolysis / Gluconeogenesis	Citrate cycle (TCA cycle) Alanine and aspartate metabolism Glycine, serine and threonine metabolism Pyruvate metabolism	T.cruzi	PMID:9057840
ACS	5069157	LINJ_23_0580	EC:6.2.1.1	Yes	putative acetyl-CoA synthetase	Cytosol	AMP-binding AMP-binding_C	23:199525..201642	[c] : ac + atp + coa <=> accoa + amp + ppi	5	A4I093	5.9	No	No	Other	1	Glycolysis / Gluconeogenesis	Pyruvate metabolism Propanoate metabolism Biosynthesis of secondary metabolites	T.brucei, T.cruzi, L.major	PMID:16682088
ALDD2Xm	5069580	LINJ_25_1160	EC:1.2.1.3	No	aldehyde dehydrogenase	Mitochondria	Aldedh LuxC DUF1487	25:440332..441831_C	[m] : acald + h2o + nad --> ac + (2) h + nadh	3	A4I1F4	7.97	No	Mlratltrlemap........KVthiqdKL	Other	1	Glycolysis / Gluconeogenesis	Pentose and glucuronate interconversions Ascorbate and aldarate metabolism Fatty acid metabolism Valine, leucine and isoleucine degradation Lysine degradation Arginine and proline metabolism Histidine metabolism Tryptophan metabolism beta-Alanine metabolism Glycerolipid metabolism Pyruvate metabolism Propanoate metabolism Biosynthesis of secondary metabolites	L.tarentolae	PMID:7630384
ALDD6xm	5069580	LINJ_25_1160	EC:1.2.1.3	No	aldehyde dehydrogenase	Mitochondria	Aldedh LuxC DUF1487	25:440332..441831_C	[m]: h2o + id3acald+ nad -> 2 h + ind3ac + nadh	3	A4I1F4	7.97	No	Mlratltrlemap........KVthiqdKL	Other	1	Tryptophan metabolism	Metabolic pathways
ALCDHm	5071101 OR 5069140	LINJ_30_2100 OR LINJ_23_0410	EC:1.1.1.1	Yes	alcohol dehydrogenase	Mitochondria	Fe-ADH ADH_N ADH_zinc_N	30:750994..752193 OR 23:135086..136144	[m] : eth + nad <=> acald + nadh + h	1	A4I5N8 OR A4I076	8.08 - 5.96	No -- No	No - No	Mitochondria -- Mitochondria	1	Pyruvate metabolism
ASCTm	10966223	LINJ_33_2470	EC:2.8.3.5	Yes	Acetyl:succinate CoA-transferase	mitochondria	CoA_trans	33:950216..951685	[m] : accoa + succ <=> ac + succoa	4	E9AHQ2	8.38	No	No	Other	1	Pyruvate metabolism		T.brucei Lmexicana	PMID:15326192 PMID:20085767 PMID:9501211
CSm	5068291	LINJ_18_0690	EC:2.3.3.1	Yes	citrate synthase	mitochondria	Citrate_synt	18:281930..283342	[m] : accoa + h2o + oaa --> cit + coa + h	5	A4HXU4	8.04	No	No	Mitochondria	0	Citrate cycle (TCA cycle)	Glyoxylate and dicarboxylate metabolism	L.infantum	PMID:10461937
CSc	5068292	LINJ_18_0700		Yes	citrate lyase	Cytosol	Citrate_synt	18:287829..289193	[c] cit + coa + h --> accoa + h2o + oaa	5	A4HXU5	6.41	No	No	Other	0	Citrate cycle (TCA cycle)	Glyoxylate and dicarboxylate metabolism	T.brucei, T.cruzi, L.major	PMID:16682088
ACONTm	5068273	LINJ_18_0510	EC:4.2.1.3	Yes	aconitase (mitochondrial)	mitochondria	Aconitase	201933..204623	[m] : cit <=> icit	5	A4HXS6	6.47	No	No	Mitochondria	1	Citrate cycle (TCA cycle)	Glyoxylate and dicarboxylate metabolism	T.brucei	PMID:10644738
ACONTc	5068273	LINJ_18_0510	EC:4.2.1.3	Yes	aconitase (cytosolic)	Cytosol	Aconitase	201933..204623	[c] : cit <=> icit	4	A4HXS6	6.47	No	No	Mitochondria	1	Citrate cycle (TCA cycle)	Glyoxylate and dicarboxylate metabolism	T.brucei	PMID:10644738
ICDHym	5072389	LINJ_33_2680	EC:1.1.1.42	Yes	isocitrate dehydrogenase	mitochondria	Iso_dh	33:1033287..1034564	[m] : icit + nadp --> akg + co2 + nadph	5	A4I994	5.43	No	No	Mitochondria	0	Citrate cycle (TCA cycle)	Glutathione metabolism Biosynthesis of secondary metabolites	L.infantum T.cruzi	PMID:10461937 PMID:3058038
ICDHyc	5067105	LINJ_10_0310	EC:1.1.1.42	Yes	isocitrate dehydrogenase	Cytosol	Iso_dh	10:118941..120248	[c] : icit + nadp --> akg + co2 + nadph	5	A4HUD9	8.5	No	No	Other	0	Citrate cycle (TCA cycle)		T.cruzi	PMID:21291916
AKGDe1	5073772 OR 5070037	LINJ_36_3630 OR LINJ_27_0740	EC:1.2.4.2	Yes	2-oxoglutarate dehydrogenase (lipoamide)	mitochondria	E1_dh Transket_pyr	36:1348684..1351722_ c OR 27:360417..363437	[m] : akg + h + lpam <=> co2 + sdhlam	2	A4ID50 OR A4I2P6	6.25 - 6.47	No -- No	No -- No	Mitochondria - Mitochondria	1	Citrate cycle (TCA cycle)	Lysine degradation Tryptophan metabolism
AKGDe2	5070473	LINJ_28_2600	EC:2.3.1.61	Yes	Dihydrolipoamide S-succinyltransferase	mitochondria	2-oxoacid_dh Biotin_lipoyl	28:954703..955872	[m] : coa + sdhlam --> dhlam + succoa	2	A4I3X3	9.07	No	No	Mitochondria	0	Citrate cycle (TCA cycle)	Lysine degradation
SUCOADPm	10965979 OR 5069688 AND 5073806	LINJ_25_2230 OR LINJ_25_2220 AND LINJ_36_3100	EC:6.2.1.4	Yes	Succinyl CoA synthetase (ADP-forming)	mitochondria	CoA_binding Ligase_CoA Succ_CoA_lig CoA_binding_2	25:796517..797416_ c OR 25:792332..793231_ c AND 36:1206742..1207983_ c	[m] : atp + coa + succ <=> adp + pi + succoa	5	A4I1R2 OR A4I1R2 AND A4ID83	9.15 -- 9.15 -- 6.77	No -- No -- No	No -- No -- No	Other -- Mitochondria (36_3100)	1	Citrate cycle (TCA cycle)	Propanoate metabolism	T.brucei	PMID:22474284 PMID:3058038
SUCOGDPm	10965979 OR 5069688 AND 5073806	LINJ_25_2230 OR LINJ_25_2220 AND LINJ_36_3100	EC:6.2.1.4	Yes	Succinyl CoA synthetase (GDP-forming)	mitochondria	CoA_binding Ligase_CoA Succ_CoA_lig CoA_binding_2	25:796517..797416_ c OR 25:792332..793231_ c AND 36:1206742..1207983_ c	[m]: coa + gtp + succ <=> gdp + pi + succoa	5	A4I1R2 OR A4I1R2 AND A4ID83	9.15 -- 9.15 -- 6.77	No -- No -- No	No -- No -- No	Other -- Mitochondria (36_3100)	1	Citrate cycle (TCA cycle)	Propanoate metabolism	T.brucei	PMID:22474284 PMID:3058038
SUCD1rm	10966264	LINJ_24_1700	EC:1.3.5.1	Yes	succinate dehydrogenase	mitochondria	FAD_binding_2 Succ_DH_flav_C	24:635731..637554	[m] : fad + succ <=> fadh2 + fum	5	E9AH70	6.5	No	No	Mitochondria	1	Citrate cycle (TCA cycle)	Oxidative phosphorylation	T.cruzi	PMID:3058038
FUMm	10966421	LINJ_24_0310	EC:4.2.1.2	Yes	fumarate hydratase (Fumarase)	mitochondria	Fumerase Fumerase_C	24:94989..96638	[m] : fum + h2o <=> mal-L	4	E9AH43	7.57	No	Mlrrvapllaefnfvplvs..KVshketKY	Signal peptide for secretory pathway (24_0310)	1	Citrate cycle (TCA cycle)	Metabolic pathways	L.major	PMID:22569531
FUMc	5070760	LINJ_29_2080	EC:4.2.1.2	Yes	fumarate hydratase (Fumarase)	Cytosol	Fumerase Fumerase_C	29:863142..864848_ c	[c] : fum + h2o <=> mal-L	5	A2CIN0	6.43	No	No	Other	1	Succinate fermentation		T.brucei	PMID:12138089
FUMg	5070760	LINJ_29_2080	EC:4.2.1.2	Yes	fumarate hydratase (Fumarase)	Glycosome	Fumerase Fumerase_C	29:863142..864848_ c	[x] : fum + h2o <=> mal-L	3	A2CIN0	6.43	No	No	Other	1	Succinate fermentation		T.brucei, T.cruzi, L.major	PMID:17023066
MDHg	5068443	LINJ_19_0710	EC:1.1.1.37	Yes	Malate dehydrogenase	Glycosome	Ldh_1_N Ldh_1_C 3Beta_HSD adh_short	19:319007..319975	[x] : mal-L + nad <=> h + nadh + oaa	3	A4HY91	9.23	SHL	No	Signal peptide for secretory pathway	1	Succinate fermentation	Pyruvate metabolism Glyoxylate and dicarboxylate metabolism	L.major	PMID:16750864
MDHm	5072479 OR 5072477 OR 5072480 OR 5072478	LINJ_34_0160 OR LINJ_34_0140 OR LINJ_34_0170 OR LINJ_34_0150	EC:1.1.1.37	Yes	Malate dehydrogenase	mitochondria	Ldh_1_N Ldh_1_C 3Beta_HSD adh_short	34:51891..52886 OR 34:45952..46980 OR 3455067..56044 OR 3447697..48650	[m] : mal-L + nad <=> h + nadh + oaa	4	A4I9I4 OR A4I9I2 OR A4I9I5 OR A4I9I3	7.74 - 5.73 - 6.66 - 8.86	TKF (34_0140)	No	Mitochondria (34_0170) - Mitochondria (34_0140) - Mitochondria (34_0150) - Mitochondria (34_0160)	1	Citrate cycle (TCA cycle)	Pyruvate metabolism Glyoxylate and dicarboxylate metabolism	L.mexicana	PMID:3970941
MDH	5070521	LINJ_28_3090	EC:1.1.1.37	Yes	Malate dehydrogenase	Cytosol	Ldh_1_N Ldh_1_C 3Beta_HSD adh_short	28:1103768..1104742_ c	[c] : mal-L + nad <=> h + nadh + oaa	5	A4I421	6.45	No	No	Other	1	Citrate cycle (TCA cycle)	Pyruvate metabolism Glyoxylate and dicarboxylate metabolism	L.mexicana	PMID:3970941
FRDg	5073018	LINJ_35_1190	EC:1.3.1.6	Yes	Fumarate reductase	Glycosome	FAD_binding_2 FAD_binding_6	35:517686..521129	[x] : fum + nadh + h --> nad + succ	5	A4IB12	8.84	AKI present	No	Other	0	Citrate cycle (TCA cycle)		T.brucei	PMID:12138089
FRDm	5073019 OR 5072984	LINJ_35_1200 OR LINJ_35_0850	EC:1.3.1.6	Yes -- No	Fumarate reductase (mitochondrial)	Mitochondria	FAD_binding_2 FAD_binding_6	35:526314..527801 OR 35:365977..369561	[m] : fum + nadh + h --> nad + succ	5	A4IB13 OR A4IAY0	8.06 - 7	No -- No	Ms...................RVapsvnRV -- No	Mitochondria - Other	0	Citrate cycle (TCA cycle)		T.brucei	PMID:15718239
G6PDHg	5072471	LINJ_34_0080	EC:1.1.1.49	Yes	Glucose 6-phosphate dehydrogenase	Glycosome	G6PD_C G6PD_N	34:27174..28862	[x] : g6p-A + nadp --> 6pgl + h + nadph	5	A2CIJ8	5.81	NKL	No	Other	0	Pentose phosphate pathway	Glutathione metabolism	T.cruzi	PMID:10215021
PGLg	10966234	LINJ_26_2730	EC:3.1.1.31	No	6-phosphogluconolactonase	Glycosome	Glucosamine_iso	26:1039096..1039899	[x] : 6pgl + h2o --> 6pgc + h	5	E9AHB9	5.01	No	Mssfapnv.............KVcedisHI	Other	0	Pentose phosphate pathway	Ascorbate and aldarate metabolism Caprolactam degradation	L.mexicana	PMID:12552132
PGL	10966234	LINJ_26_2730	EC:3.1.1.31	No	6-phosphogluconolactonase	Cytosol	Glucosamine_iso	26:1039096..1039899	[c] : 6pgl + h2o --> 6pgc + h	4	E9AHB9	5.01	No	Mssfapnv.............KVcedisHI	Other	0	Pentose phosphate pathway	Ascorbate and aldarate metabolism Caprolactam degradation	T.brucei	PMID:10867008
PGDH	5073236	LINJ_35_3390	EC:1.1.1.44	Yes	phosphogluconate dehydrogenase	Cytosol	6PGD NAD_binding_2	35:1356089..1357528_ c	[c] : 6pgc + nadp --> co2 + nadph + ru5p-D	2	Q18L04	5.82	No	No	Other	0	Pentose phosphate pathway	Glutathione metabolism	L.donovani L.mexicana	PMID:16725143 PMID:21160204
RPI	5070424	LINJ_28_2100	EC:5.3.1.6	Yes	ribose 5-phosphate isomerase	Cytosol	LacAB_rpiB	28:781581..782099_ c	[c] : r5p <=> ru5p-D	2	A4I3S4	5.48	No	Mpk..................RValgcdHA	Other	1	Pentose phosphate pathway	Fructose and mannose metabolism	T.cruzei	PMID:15109729
RPE	5072321 OR 5073270	LINJ_33_1660 OR LINJ_35_3730	EC:5.1.3.1	Yes	ribulose-5-phosphate 3-epimerase	Cytosol	Ribul_P_3_epim OMPdecase	33:641094..641885 OR 35:1479037..1479798_ c	[c] : ru5p-D <=> xu5p-D	5	A4I928 OR A4IBQ7	5.71	No	No	Other	1	Pentose phosphate pathway	Pentose and glucuronate interconversions	T.cruzei	PMID:15109729
RPEg	5072321 OR 5073270	LINJ_33_1660 OR LINJ_35_3730	EC:5.1.3.1	Yes	ribulose-5-phosphate 3-epimerase	Glycosome	Ribul_P_3_epim OMPdecase	33:641094..641885 OR 35:1479037..1479798_ c	[x] : ru5p-D <=> xu5p-D	5	A4I928 OR A4IBQ7	8.44	SRL present	No	Other	1	Pentose phosphate pathway	Pentose and glucuronate interconversions	T.cruzei	PMID:15109729
TKT1	5069436	LINJ_24_2150	EC:2.2.1.1	No	Transketolase	Cytosol	Transketolase_N Transket_pyr Transketolase_C	24:784613..786628_ c	[c] : r5p + xu5p-D <=> g3p + s7p	4	A4I115	6.71	SKM	No	Other	1	Pentose phosphate pathway	Carbon fixation	L.mexicana	PMID:15149284
TKT2	5069436	LINJ_24_2150	EC:2.2.1.1	No	Transketolase	Cytosol	Transketolase_N Transket_pyr Transketolase_C	24:784613..786628_ c	[c] : e4p + xu5p-D <=> f6p + g3p	4	A4I115	6.71	SKM	No	Other		Pentose phosphate pathway		T.cruzi	PMID:15109729
TAL	5067963	LINJ_16_0760	EC:2.2.1.2	Yes	Transaldolase	Cytosol	Transaldolase	16:272119..273111_ c	[c] : g3p + s7p <=> e4p + f6p	2	A4HWX3	5.55	EKL(partial)	No	Other	1	Pentose phosphate pathway
RIBK	5070018	LINJ_27_0430	EC:2.7.1.15	Yes	ribokinase	Cytosol	PfkB Phos_pyr_kin Mur_ligase	27:119138..120127	[c] : atp + rib --> r5p + adp + h	2	A4I2M8	6.6	No	No	Other	1	Pentose phosphate pathway	Carbohydrate metabolism	L.major	PMID:17558452
RBK_Dg	5073703	LINJ_36_0060	EC:2.7.1.16	Yes	Ribulokinase	Glycosome	FGGY_C FGGY_N	36:14615..16306_ c	[x] : atp + rbl-D --> adp + h + ru5p-D	2	A4ICY2	7.15	SHM	No	Other	0	Pentose and glucuronate interconversions	Metabolic pathways
XYLKg	5073682	LINJ_36_0280	EC:2.7.1.17	Yes	Xylulokinase	Cytosol	FGGY_C FGGY_N	36:75760..77223_ c	[c] : atp + xylu-D --> adp + h + xu5p-D	2	A4ICW1	8.16	AKL	No	Other		Pentose and glucuronate interconversions
DRPAr	4961320	LINJ_06_1110	EC:4.1.2.4	Yes	deoxyribose-phosphate aldolase	Cytosol	DeoC	6:452244..453089	[c]: 2dr5p <=> acald + g3p	2	A4HSZ9	6.25	No	No	Other	1	Pentose phosphate pathway
SBTD_D	5072206	LINJ_33_0530	EC:1.1.1.19	Yes	d-xylulose reductase, L-iditol 2-dehydrogenase	Cytosol	ADH_N ADH_zinc_N	33:172261..173310_C	[c]: nad + sbt_D -> fru + h + nadh	2	A4I8R5	5.63	No	No	Other	0	Fructose and mannose metabolism
GALU	5068321	LINJ_18_0990	EC:2.7.7.9	No	UTP--glucose-1-phosphate uridylyltransferase	Cytosol	UDPGP	18:405811..407295	[c] : g1p + h + utp <=> ppi + udpg	5	A4HXX2	5.56	No	No	Other	1	Galactose metabolism	Galactose metabolism Starch and sucrose metabolism Amino sugar and nucleotide sugar metabolism	L.major	PMID:16611637
GALKx	5073150	LINJ_35_2790	EC:2.7.1.6	No	galactokinase	Glycosome	GalKase_gal_bdg	35:1111651..1113081_ c	[x] : atp + gal --> adp + gal1p + h	2	A4IBE2	6.45	SKL	No	Other	0	Galactose metabolism	Amino sugar and nucleotide sugar metabolism	T.brucei, T.cruzi, L.major	PMID:17557881
USPx	5068188	LINJ_17_1260	EC:2.7.7.64	No	UDP-sugar pyrophosphorylase(new)	Glycosome	UDPGP	17:548127..550019	[x]: gal1p + h + utp <=> ppi + udpgal	2	A4HXJ3	5.18	AKL	No	Other	1	Galactose metabolism		L.major	PMID:19906649
UDPG4E	10966804	LINJ_33_2430	EC:5.1.3.2	Yes	UDP-glucose/galactose 4-epimerase	Glycosome	Epimerase	33:934392..935567	[x] : udpg <=> udpgal	3	E9AHP8	5.9	No	No	Mitochondria	1	Galactose metabolism	Amino sugar and nucleotide sugar metabolism	T.brucei	PMID:15767252
UDPGALM	5068242	LINJ_18_0200	EC:5.4.99.9	No	UDP-galactopyranose mutase	Cytosol	Amino_oxidase	18:101758..103236_C	[c]: udpgal -> udpgalfur	2	A4HXP6	5.63	No	No	Other	0	Galactose metabolism
ALDR	5071668	LINJ_31_2980	EC:1.1.1.21	Yes	aldehyde reductase	Mitochondria	Aldo_ket_red	31:1349470..1350330_C	[m]: gal + h + nadph -> galt + nadp	2	A4I792	7.1	No	No	Mitochondria	0	Galactose metabolism
TA6PK	10966139	LINJ_25_2550	EC:2.7.1.144	No	tagatose-6-phosphate kinase	Cytosol	PfkB	25:876575..877522	[c]: atp + tag6p_D -> adp + h + tagdp_D	2	E9AHA4	5.75	No	No	Other	0	Galactose metabolism
MAN6PI	5071902	LINJ_32_1660	EC:5.3.1.8	No	phosphomannose isomerase	Cytosol	PMI_typeI	32:625270..626535	[c] : man6p <=> f6p	5	A2CIG5	5.75	No	No	Other	1	Fructose and Mannose metabolism	Amino sugar and nucleotide sugar metabolism	L.mexicana	PMID:11084042
PMANM	5073891	LINJ_36_2070	EC:5.4.2.8	Yes	phosphomannomutase	Cytosol	PMM Hydrolase_3	36:774008..774751	[c] : man1p <=> man6p	5	A4IDG8	5.37	No	No	Other	1	Fructose and Mannose metabolism	Amino sugar and nucleotide sugar metabolism	L.mexicana	PMID:11084042
MAN1PT1	5069112	LINJ_23_0120	EC:2.7.7.13	No	Mannose-1-phosphate guanylyltransferase	Cytosol	NTP_transferase	23:28957..30096	[c] : gtp + h + man1p --> gdpman + ppi	4	A4I048	5.7	No	No	Mitochondria	0	Fructose and mannose metabolism		L.mexicana	PMID:14718535
PFK26	5066301 OR 5069746	LINJ_03_0790 OR LINJ_26_0300	EC:2.7.1.105	Yes -- No	6-phosphofructo-2-kinase	Cytosol	6PF2K Ank_2 His_Phos_1 Ank_5	03:308836..316017_ c OR 26:76720..78723_ c	[c] : atp + f6p --> adp + f26bp + h	5	A4HRW8 OR A4I1W7	6.61 - 5.58	No -- No	No -- No	Other -- Other	0	Fructose and Mannose metabolism		T.brucei, T.cruzi, L.major	PMID:16008555
FBP26	5066692 OR 5073693	LINJ_07_0870 OR LINJ_36_0160	EC:3.1.3.46	No -- No	Fructose-2,6-bisphosphate 2-phosphatase	Cytosol	6PF2K His_Phos_1	07:365924..369856 OR 36:42792..44249_ c	[c] : f26bp + h2o --> f6p + pi	5	A4HTA2 OR A4ICX2	6.22 - 5.95	No -- No	No -- No	Other -- Other	0	Fructose and Mannose metabolism		T.brucei	PMID:3038548
SUCR1	5066396 -- 5066325 -- 5069205 -- 5069206 -- 5070182 -- 10965975 -- 5072964	LINJ_04_0300 OR LINJ_04_0310 OR LINJ_23_1060 OR LINJ_23_1070 OR LINJ_27_2290 OR LINJ_35_0640 OR LINJ_35_0650	EC 3.2.1.26	Yes -- Yes -- No -- No -- No -- No -- No	alpha-D-Glucoside glucohydrolase	Cytosol	Glyco_hydro_32N PAN_1	4: 94051..95982 -- 4:97408..98865 -- 23:434469..436127_C -- 23:439367..440908_C -- 27:995294..996763 -- 35:282324..283440 -- 35:283741..285849	[c]: h2o + sucr -> a_D_glucose + fru	2	A4HS26 OR A4HS27 OR A4I0D9 OR A4I0E0 OR A4I336 OR E9AHU3 OR A4IAW1	5.30 -- 5.65 -- 5.75 -- 5.68 -- 6.18 -- 6.02 -- 5.87	No -- No -- No -- No -- No -- No -- No	No -- No -- No -- No -- No -- No -- No	Secretory -- Mitochondria -- Other -- Mitochondria -- Other -- Secretory -- Other	0	Starch and Sucrose metabolism
RAFFH	5066396 -- 5066325 -- 5069205 -- 5069206 -- 5070182 -- 10965975 -- 5072964	LINJ_04_0300 OR LINJ_04_0310 OR LINJ_23_1060 OR LINJ_23_1070 OR LINJ_27_2290 OR LINJ_35_0640 OR LINJ_35_0650	EC 3.2.1.26	Yes -- Yes -- No -- No -- No -- No -- No	Raffinose fructohydrolase	Cytosol	Glyco_hydro_32N PAN_1	4: 94051..95982 -- 4:97408..98865 -- 23:434469..436127_C -- 23:439367..440908_C -- 27:995294..996763 -- 35:282324..283440 -- 35:283741..285849	[c]: h2o + raffin -> fru + melib	2	A4HS26 OR A4HS27 OR A4I0D9 OR A4I0E0 OR A4I336 OR E9AHU3 OR A4IAW1	5.30 -- 5.65 -- 5.75 -- 5.68 -- 6.18 -- 6.02 -- 5.87	No -- No -- No -- No -- No -- No -- No	No -- No -- No -- No -- No -- No -- No	Secretory -- Mitochondria -- Other -- Mitochondria -- Other -- Secretory -- Other	0	Starch and Sucrose metabolism
STFH	5066396 -- 5066325 -- 5069205 -- 5069206 -- 5070182 -- 10965975 -- 5072964	LINJ_04_0300 OR LINJ_04_0310 OR LINJ_23_1060 OR LINJ_23_1070 OR LINJ_27_2290 OR LINJ_35_0640 OR LINJ_35_0650	EC 3.2.1.26	Yes -- Yes -- No -- No -- No -- No -- No	Stachyose fructohydrolase	Cytosol	Glyco_hydro_32N PAN_1	4: 94051..95982 -- 4:97408..98865 -- 23:434469..436127_C -- 23:439367..440908_C -- 27:995294..996763 -- 35:282324..283440 -- 35:283741..285849	[c]: h2o + stchs -> fru + gal6dg	2	A4HS26 OR A4HS27 OR A4I0D9 OR A4I0E0 OR A4I336 OR E9AHU3 OR A4IAW1	5.30 -- 5.65 -- 5.75 -- 5.68 -- 6.18 -- 6.02 -- 5.87	No -- No -- No -- No -- No -- No -- No	No -- No -- No -- No -- No -- No -- No	Secretory -- Mitochondria -- Other -- Mitochondria -- Other -- Secretory -- Other	0	Starch and Sucrose metabolism
S6PFH	5066396 -- 5066325 -- 5069205 -- 5069206 -- 5070182 -- 10965975 -- 5072964	LINJ_04_0300 OR LINJ_04_0310 OR LINJ_23_1060 OR LINJ_23_1070 OR LINJ_27_2290 OR LINJ_35_0640 OR LINJ_35_0650	EC 3.2.1.26	Yes -- Yes -- No -- No -- No -- No -- No	Sucrose 6-phosphate fructohydrolase	Cytosol	Glyco_hydro_32N PAN_1	4: 94051..95982 -- 4:97408..98865 -- 23:434469..436127_C -- 23:439367..440908_C -- 27:995294..996763 -- 35:282324..283440 -- 35:283741..285849	[c]: h2o + suc6p -> fru + g6p_A	2	A4HS26 OR A4HS27 OR A4I0D9 OR A4I0E0 OR A4I336 OR E9AHU3 OR A4IAW1	5.30 -- 5.65 -- 5.75 -- 5.68 -- 6.18 -- 6.02 -- 5.87	No -- No -- No -- No -- No -- No -- No	No -- No -- No -- No -- No -- No -- No	Secretory -- Mitochondria -- Other -- Mitochondria -- Other -- Secretory -- Other	0	Starch and Sucrose metabolism
S6PSyn	5067983	LINJ_16_0960	EC:2.4.1.14	No	Sucrose-phosphate synthase	Cytosol	Glycos_transf_1	16:348445..349839	udpg[c] + f6p[c] <=> udp[c] + suc6p[c]	2	A4HWZ0	5.91	No	No	Other	1	Starch and Sucrose metabolism
MALT1	5068231	LINJ_18_0090	EC:3.2.1.20	No	alpha-D-Glucoside glucohydrolase	Cytosol	Gal_mutarotas_2 Glyco_hydro_31	18:28742..31180_C	[c]: h2o + malt -> 2 a_D_glucose	2	A4HXN5	5.91	No	No	Secretory	0	Starch and Sucrose metabolism
GALS3a	5068231	LINJ_18_0090	EC:3.2.1.20	No	alpha-D-galactoside galactohydrolase	Cytosol	Gal_mutarotas_2 Glyco_hydro_31	18:28742..31180_C	[c]: h2o + melib -> a_D_glucose + gal	2	A4HXN5	5.91	No	No	Secretory	0	Starch and Sucrose metabolism
ME1m	5069333	LINJ_24_0790	EC:1.1.1.38	Yes	Malic enzyme	mitochondria	Malic_M	24:281276..282997	[m] : mal-L + nadp --> co2 + nadph + pyr	2	A4I0R6	8.12	No	No	Mitochondria	0	Pyruvate metabolism		T.cruzi	PMID:21105905
PPDKg	5067278	LINJ_11_1000	EC:2.7.9.1	Yes	pyruvate phosphate dikinase	Glycosome	PEP-utilizers_C PPDK_N	11:397386..400130	[x] : atp + pi + pyr --> amp + h + pep + ppi	5	A4HV09	8.35	SKL	No	Other	0	Pyruvate metabolism		T.brucei T.cruzi	PMID:9653123 PMID:15325334
APase	5069670	LINJ_25_2040	EC:3.6.1.7	Yes	putative acylphosphatase	Cytosol	Acylphosphatase	25:738905..739600_C	[c]: actp + h2o <=> ac + h + pi	2	A4I1P4	9.53	No	No	Other	1	Pyruvate metabolism
LGTHL1	5073200	LINJ_35_3060	EC:4.4.1.-	Yes	trypanothione-dependent glyoxalase I	Cytosol	Glyoxalase	35:1226371..1226781_C	[c]: mthgxl + trprd -> ltrp_S	2	A4IBI9	4.69	No	No	Other	0	Pyruvate metabolism
LGTHL1m			EC:4.4.1.5	Yes	trypanothione-dependent glyoxalase I mitochondria	Mitochondria			[m]: mthgxl + trprd -> ltrp_S							0	Pyruvate metabolism
GLYOX1	10966759	LINJ_12_0200	EC:3.1.2.6	Yes	hydroxyacylglutathione hydrolase (trypanothione)	Cytosol	HAGH_C Lactamase_B	12:79126..80013	h2o[c] + ltrp_S[c] -> h[c] + lac_D[c] + trprd[c]	1	Q2PYN0	5.93	No	No	Mitchondria	0	Pyruvate metabolism
NADHDHmm	5068369 AND 5066525 AND 10966358 AND 5068089 AND 5070256	LINJ_18_1460 AND LINJ_05_0980 AND LINJ_27_0590 AND LINJ_17_0320 AND LINJ_28_0370	EC:1.6.5.3	No Yes No Yes Yes	NADH:ubiquinone oxidoreductase (NADH dehydrogenase)	Mitochondria membrane	NADH-G_4Fe-4S_3	18:644172..644948 AND 05:368893..370338_c AND 27:300529..301134 AND 17:122263..123084_c AND 28:125633..126526_c	[b]: (5) h[m] + nadh[m] + q6[m] --> (4) h[b] + nad[m] + q6h2[m]	5	A4HY18 AND A4HSM0 AND E9AHE5 AND A4HX94 AND A4I3A9	4.88 - 8.95 - 9.72 - 7.1 - 9.26	No	No	Mitchondria (05_0980) - Mitochondria (17_0320) - Mitochondria (27_0590)	0	Oxidative Phosphorylation		L.tarentolae L.donovani L.infantum	PMID:4217377 PMID:20497506
SUCD2_u6m	10966264	LINJ_24_1700	EC:1.3.5.1	Yes	succinate dehydrogenase (ubiquinone-6)	Mitochondria membrane	FAD_binding_2 Succ_DH_flav_C	24:635731..637554	[m] : q6 + succ <=> fum + q6h2	5	E9AH70	6.5	No	No	Mitochondria (24_1700)	1	Oxidative Phosphorylation		L.tropica	PMID:225490
NADPH_CYOR	5072691	LINJ_34_2500	EC:1.6.2.4	No	NADPH-cytochrome p450 reductase-like protein	Mitochondria membrane	NAD_binding_1	34:1071367..1073241	[m]: ficytc[m] + nadph[m] --> focytc[m] + nadp[m] + h[m]	4	A4IA43	5.48	No	No	_	0	Oxidative Phosphorylation		T.cruzi	PMID:18455247
CYOR_u6mm	5066643 AND 5073061	LINJ_07_0210 AND LINJ_35_1540	EC:1.10.2.2	Yes Yes	ubiquinol-6 cytochrome c reductase reiske iron-sulfur protein ubiquinol-cytochrome c reductase iron-sulfur subunit	Mitochondria membrane	Cytochrom_C1	07:77078..77854 AND 35:648241..649134_ c	[b]: (2) ficytc[m] + (1.5) h[m] + q6h2[m] --> (2) focytc[m] + (3.5) h[b] + q6[m]	5	A4HT63 AND A4IB55	7.06 - 5.91	GKL (35_1540)	Mfrrsfisafqatraa.....RVslvfkQL (35_1540)	Mitochondria (35_1540)	0	Oxidative Phosphorylation		L.tropica	PMID:225490
CYOO6mm	5069141 AND 5071505 AND 5069888 AND 5069581 AND 5068886 AND 5068632 AND 10966738 AND 5073511 AND 5068021 AND 5068022	LINJ_23_0420 AND LINJ_31_1600 AND LINJ_26_1690 AND LINJ_25_1170 AND LINJ_21_2080 AND LINJ_20_0850 AND LINJ_12_0620 AND LINJ_36_7350 AND LINJ_16_1380 AND LINJ_16_1390	EC:1.9.3.1	Yes (all)	cytochrome c oxidase	Mitochondria membrane	Cytochrom_C	23:139554..139910 AND 31:752117..752590_ c AND 26:606337..606927 AND 25:444141..444638_ c AND 21:722760..723233_ c AND 20:336566..337261 AND 12:368203..369234 AND 36:2668214..2668588_ c AND 16:526925..527587_ c AND 16:529770..530111_ c	[b]: (4) focytc[m] + (10) h[m] + o2[m] --> (4) ficytc[m] + (6) h[b] + (2) h2o[m]	5	A4I077 AND A4I6T5 AND A4I2A3 AND A4I1F5 AND A4HZH7 AND A4HYS6 AND E9AGF4 AND A4ICE1 AND A4HX28 AND A4HX29	6.92 - 9.19 - 6.11 - 9 - 7.75 - 5.29 - 5.52 - 8.95 - 9.57 - 9.59	SRL (12_0620)	No (all)	Mitochondria (12_0620) - Mitochondria (23_0420) - Mitochondria (16.1380) - Mitochondria (36_7350) - Mitochondria (31_1600) - Mitochondria (25_1170) - Mitochondria (26_1690)	0	Oxidative Phosphorylation		L.donovani	PMID:225490
ATPSmm	5066473 -- 5066531 -- 5069587 -- NA -- 5068892 -- 5071266	LINJ_05_0500 AND LINJ_05_0510 AND LINJ_25_1210 AND LinJ_25_2590 AND LINJ_21_2140 AND LINJ_30_3660	EC:3.6.3.14	Yes	ATP Synthase (alpha, beta, gamma, epsilon subunits)	Mitochondria membrane	ATP-synt_D	5:160707..162431 -- 5:163827..165551 -- 25:456394..457971_C -- NA -- 21_733331..734242 -- 30:1313406..1313951	[b]: adp[m] + (3) h[b] + pi[m] --> atp[m] + (2) h[m] + h2o[m]	5	A4HSH2 -- A4I1G1 -- E8NHD0 -- A4HZI3 -- A4I651	9.73 -- 5.14 -- 4.64 -- 9.22 -- 5.02	No	No	Mitochondria - - Mitochondria -- Mitochondria - - Mitochondria - - Mitochondria	0	Oxidative Phosphorylation			PMID:225490
ALATA_Lm	10966172	LINJ_12_0580	EC:2.6.1.2	No	alanine aminotransferase	Mitochondria	Aminotran_1_2	12:348436..349929	[m] : akg + ala-L <=> glu-L + pyr	2	E9AGF0	6.01	No	No	Mitochondria (12_0580)	1	Alanine, aspartate and glutamate metabolism	2-Oxocarboxylic acid metabolism	T.cruzi	PMID:1778428
GLUDy	5070526	LINJ_28_3140	EC:1.4.1.4	Yes	glutamate dehydrogenase	Cytosol	ELFV_dehydrog ELFV_dehydrog_N	28:1130064..1131422	[c] : glu-L + h2o + nadp <=> akg + h + nadph + nh4	2	A4I426	7.55	No	No	Other	1	Alanine, aspartate and glutamate metabolism	Arginine and proline metabolism	T.cruzi	PMID:9480915
GLUDxm	5067833	LINJ_15_1070	EC:1.4.1.2	No	glutamate dehydrogenase	Mitochondria	ELFV_dehydrog ELFV_dehydrog_N	15:428200..431262	[m] : glu-L + h2o + nad <=> akg + h + nadh + nh4	2	A4HWJ9	7.64	No	No	Mitochondria (15_1070)	1	Alanine, aspartate and glutamate metabolism	Arginine and proline metabolism	T.cruzi	PMID:45532
ASPTA1m	10966605	LINJ_24_0370	EC:2.6.1.1	Yes	aspartate aminotransferase	Mitochondria	Aminotran_1_2	24:124517..125812	[m] : akg + asp-L <=> glu-L + oaa	2	E9AH48	8.43	No	No	Mitochondria (24_0370)	1	Alanine, aspartate and glutamate metabolism	Arginine and proline metabolism Cysteine and methionine metabolism		PMID:6464133
ASPTA1	5072983	LINJ_35_0840	EC:2.6.1.1	Yes	aspartate aminotransferase	Cytosol	Aminotran_1_2	35:359909..361147	[c] : akg + asp-L <=> glu-L + oaa	2	Q2PD92	6.77	No	No	Other	1	Alanine, aspartate and glutamate metabolism
ASPTA3	5072983	LINJ_35_0840	EC:2.6.1.1	Yes	aspartate aminotransferase (3sala)	Cytosol	Aminotran_1_2	35:359909..361147	[c]: 3sala + akg -> glu_L + spyr	2	Q2PD92	6.77	No	No	Other	1	Alanine, aspartate and glutamate metabolism
ASPTA4	5072983	LINJ_35_0840	EC:2.6.1.1	Yes	aspartate aminotransferase (mercppyr)	Cytosol	Aminotran_1_2	35:359909..361147	[c]: glu_L + mercppyr -> akg + cys_L	2	Q2PD92	6.77	No	No	Other	1	Alanine, aspartate and glutamate metabolism
GLNSm	4961283	LINJ_06_0370	EC:6.3.1.2	Yes	glutamine synthetase	Mitochondria	Gln-synt_C Gln-synt_N	06:128870..130324	[m] : atp + glu-L + nh4 -> adp + gln-L + h + pi	2	A4HSS8	6.45	No	No	Mitochondria (06_0370)	0	Alanine, aspartate and glutamate metabolism	Arginine and proline metabolism, Glyoxylate and dicarboxylate metabolism
ASPTRS	5070935 -- 10965936	LINJ_30_0470 -- LINJ_21_1120	EC 6.1.1.12	Yes	aspartyl-tRNA synthetase	Cytosol	tRNA-synt_1c tRNA-synt_1c_C	30:151820..153472_C -- 21:374165..376090_C	[c]: asp_L + atp + trnaasp -> amp + asptrna + ppi	2	A4I574 -- E9AGV6	6.57 -- 8.07	No	No	Other	0	Alanine, aspartate and glutamate metabolism
ALATRSi	5069076	LINJ_22_1390	EC:6.1.1.7	Yes	alanyl-tRNA synthetase	Cytosol	tRNA-synt_2c tRNA_SAD	22:578516..581404	[c]: ala_L + atp + trnaala -> alatrna + amp + ppi	2	A4I013	5.55	No	No	Other	0	Alanine, aspartate and glutamate metabolism
GLUTRS	5071223	LINJ_30_3290	EC:6.1.1.17	Yes	glutamyl-tRNA synthetase	Cytosol	tRNA-synt_1c tRNA-synt_1c_C	30:1184895..1186679	[c]: atp + glu_L + trnaglu -> amp + glutrna + ppi	2	A4I608	8.35	No	No	Secretory	0	Alanine, aspartate and glutamate metabolism
GLUTRSm	5071223	LINJ_30_3290	EC:6.1.1.17	Yes	glutamyl-tRNA synthetase mitochondrial	Mitochondria	tRNA-synt_1c tRNA-synt_1c_C	30:1184895..1186679	[m]: atp + glu_L + trnaglu -> amp + glutrna + ppi	2	A4I608	8.35	No	No	Secretory	0	Alanine, aspartate and glutamate metabolism
GLNTRS	5067867	LINJ_15_1490	EC:6.1.1.18	Yes	glutaminyl-tRNA synthetase	Cytosol	tRNA-synt_1c tRNA-synt_1c_C	15:570096..571808_C	[c] : atp + gln-L + trnagln --> amp + glntrna + ppi	2	A4HWN1	6.29	No	No	Other	0	Alanine, aspartate and glutamate metabolism
GLNTRSm	5067867	LINJ_15_1490	EC:6.1.1.18	Yes	glutaminyl-tRNA synthetase mitochondrial	Mitochondria	tRNA-synt_1c tRNA-synt_1c_C	15:570096..571808_C	[m] : atp + gln-L + trnagln --> amp + glntrna + ppi	2	A4HWN1	6.29	No	No	Other	0	Alanine, aspartate and glutamate metabolism
ASNS3	5069795	LINJ_26_0790	EC:6.3.1.1	Yes	asparagine synthetase	Cytosol	AsnA tRNA-synt_2	26:234299..235360_c	[c] : asp-L + atp + nh3 --> adp + asn-L + pi	2	A4I213	5.51	No	No	Other	0	Alanine, aspartate and glutamate metabolism	Cyanoamino acid metabolism
ASNN	5067770	LINJ_15_0440	EC:3.5.1.1	no	asparaginase	Cytosol	Asparaginase	15:146200..147396	[c] : asn-L + h2o --> asp-L + nh4	1	A4HWE1	5.76	AKL	No	Other	0	Alanine, aspartate and glutamate metabolism	Cyanoamino acid metabolism
ASNNg	5073945	LINJ_36_4650	EC:3.5.1.1	no	asparaginase	Glycosome	Asparaginase	36:1713753..1714862	[x] : asn-L + h2o --> asp-L + nh4	2	A4IDM2	9	AKL	No	Other	0	Alanine, aspartate and glutamate metabolism
ASNTRS	5072661	LINJ_34_2110	EC:6.1.1.22	Yes	asparaginyl-tRNA synthetase	Cytosol	tRNA-synt_2 tRNA_anti-codon tRNA_synt_1c_R1	34:892980..895652_C	[c]: asn_L + atp + trnaasn -> amp + asntrna + ppi	2	A4IA13	8.39	No	No	Other	0	Alanine, aspartate and glutamate metabolism
ALAR	5069287	LINJ_23_1880	EC 5.1.1.1	Yes	Alanine racemase	Cytosol	Ala_racemase_N	23:734601..735338	ala_L[c] <=> ala_D[c]	2	A4I0L9	6.02	No	No	Other	0	Alanine, aspartate and glutamate metabolism
THRA	5066131	LINJ_01_0500	EC:4.1.2.5	Yes	threonine aldolase	Cytosol	Beta_elim_lyase Aminotran_5 Aminotran_1_2	01:127781..128860	[c] : thr-L <=> acald + gly	2	A4HRH1	5.72	No	No	Other	1	Glycine, serine and threonine metabolism	Metabolic pathways	T.brucei	PMID:1187188
THRTS	5073040	LINJ_35_1420	EC 6.1.1.3	Yes	threonyl-tRNA synthetase	Cytosol	HGTP_anticodon TGS tRNA-synt_2b tRNA_SAD	35:588807..591173	[c]: atp + thr_L + trnathr -> amp + ppi + thrtrna[c]	2	A4IB34	6.35	No	No	Other	0	Glycine, serine and threonine metabolism
GHMT	5067646	LINJ_14_1400	EC:2.1.2.1	No	glycine/serine hydroxymethyltranferase	Cytosol	SHMT Beta_elim_lyase	14:562358..563755	[c] : ser-L + thf <=> gly + h2o + mlthf	5	A4HW78	6.55	No	No	Other	1	Glycine, serine and threonine metabolism	Cyanoamino acid metabolism	L.major	PMID:16876889
GHMTm	5070467	LINJ_28_2530	EC:2.1.2.1	No	glycine/serine hydroxymethyltranferase	Mitochondria	SHMT Beta_elim_lyase	28:928594..930018	[m] : ser-L + thf <=> gly + h2o + mlthf	5	A4I3W7	8.59	No	No	Mitochondria	1	Glycine, serine and threonine metabolism	Cyanoamino acid metabolism	L.donovani	PMID:17142057
CYSTS	5068087	LINJ_17_0300	EC:4.2.1.22	No	cystathionine beta-synthase	Cytosol	PALP	17:115901..116980	[c] : hcys-L + ser-L --> cysth-L + h2o	2	A4HX92	5.75	No	No	Other	1	Glycine, serine and threonine metabolism	Cysteine and methionine metabolism	T.cruzi	PMID:11106665
CYSBS	5068087	LINJ_17_0300	EC:4.2.1.22	No	cystathionine beta-synthase	Cytosol	PALP	17:115901..116980	[c] : h + h2s + ser-L <=> cys-L + h2o	2	A4HX92	5.75	No	No	Other	1	Glycine, serine and threonine metabolism	Cysteine and methionine metabolism
GCCm	5069719	LINJ_26_0040	EC:1.4.4.2	Yes	glycine dehydrogenase	Mitochondria	GDC-P Beta_elim_lyase	26:6216..9137	[m] : gly + h + lpro --> alpro + co2	5	A4I1U2	7.72	No	No	Mitochondria	0	Glycine, serine and threonine metabolism	Metabolic pathways	L.infantum	PMID:19961881
GCCbm	5073737 OR 5073736	LINJ_36_3990 OR LINJ_36_4000	EC:2.1.2.10	Yes -- Yes	glycine synthase	Mitochondria	GCV_T GCV_T_C Pico_P1A	36:1446922..1448055 OR 36:1452369..1453502	[m] : alpro + thf --> dhlpro + mlthf + nh4	4	A4ID16 -- A4ID15	9.18 -- 9.17	No -- No	No -- No	Other -- Other	0	Glycine, serine and threonine metabolism	Metabolic pathways	L.infantum	PMID:19961881
GLYTRS	5073733	LINJ_36_4030	EC 6.1.1.14	Yes	glycyl-tRNA synthetase	Cytosol	HGTP_anticodon tRNA-synt_2b	36:1462711..1464597	[c]: atp + gly + trnagly -> amp + glytrna + ppi	2	A4ID12	5.69	No	No	Other	0	Glycine, serine and threonine metabolism
GCVL1	5070747	LINJ_29_1950	EC:1.8.1.4	Yes	dihydrolipoyl dehydrogenase	Mitochondria	Pyr_redox_2, Pyr_redox_dim	29:825316..826842_c	[m]:dhlpro + nad <=> lpro + nadh + h	4	A4I4P1	7.34	No	No	Other	1	Glycine, serine and threonine metabolism	Metabolic pathways	L.infantum	PMID:19961881
CYSTL	5067713 OR 5072018	LINJ_14_0470 OR LINJ_32_2780	EC:4.4.1.8	No	cystathionine beta-lyase	Cytosol	Cys_Met_Meta_PP	14:159098..160657 OR 32:1036541..1037740_c	[c] : cysth-L + h2o --> hcys-L + nh4 + pyr	2	A4HVY9 OR A4I885	6.11 - 5.68	No -- No	No -- No	Other -- Other	0	Cysteine and methionine metabolism	Selenocompound metabolism	L.major	PMID:20541568
TRPAS1a	5067713 OR 5072018	LINJ_14_0470 OR LINJ_32_2780	EC:4.4.1.8	No	cystathionine beta-lyase	Cytosol	Cys_Met_Meta_PP	14:159098..160657 OR 32:1036541..1037740_c	[c] : h + pyr + nh4 + h2s --> cys-L + h2o	2	A4HVY9 OR A4I885	6.11 - 5.68	No -- No	No -- No	Other -- Other	0	Cysteine and methionine metabolism	Selenocompound metabolism	T.cruzi	PMID:11106665
CTL2	5067713 OR 5072018	LINJ_14_0470 OR LINJ_32_2780	EC:4.4.1.8	No	cystathionine beta-lyase	Cytosol	Cys_Met_Meta_PP	14:159098..160657 OR 32:1036541..1037740_c	[c] : cyst-L + h2o --> pyr + nh4 + tcys	2	A4HVY9 OR A4I885	6.11 - 5.68	No -- No	No -- No	Other -- Other	0	Cysteine and methionine metabolism	Selenocompound metabolism
SERAT	5072712	LINJ_34_2710	EC:2.3.1.30	No	serine acetyltransferase	Cytosol	Hexapep	34:1159120..1160355	[c] : accoa + ser-L <=> acser + coa	4	A4IA64	6.55	No	Mkrld................RIrealeQL	Other	1	Cysteine and methionine metabolism	Sulfur metabolism	L.major	PMID:20541568
SERTRS	5067188	LINJ_11_0100	EC 6.1.1.11	Yes	seryl-tRNA synthetase	Cytosol	Seryl_tRNA_N tRNA-synt_2b	11:31670..33094	[c]: atp + ser_L + trnaser -> amp + ppi + sertrna[c]	2	A4HUS2	5.41	No	No	Other	0	Glycine, serine and threonine metabolism
CYSS	5073761	LINJ_36_3750	EC:2.5.1.47	No	cysteine synthase	Cytosol	PALP	36:1387269..1388270_c	[c] : acser + h2s --> ac + cys-L	5	A4ID39	6.55	No	No	Other	0	Cysteine and methionine metabolism	Sulfur metabolism	L.major T.cruzi	PMID:19296828 PMID:11106665
SLCYSS	5073761	LINJ_36_3750	EC:2.5.1.47	No	cysteine synthase	Cytosol	PALP	36:1387269..1388270_c	[c] : acser + tsul -> ac + slcys	5	A4ID39	6.55	No	No	Other	0	Cysteine and methionine metabolism	Sulfur metabolism	L.major T.cruzi	PMID:19296828 PMID:11106665
AHSERL5i	5073761	LINJ_36_3750	EC:2.5.1.47	No	cysteine synthase	Cytosol	PALP	36:1387269..1388270_c	[c] : acser + trpdrd + tsul -> ac + cys-L + h + so3 + trpdox	5	A4ID39	6.55	No	No	Other	0	Cysteine and methionine metabolism	Sulfur metabolism	L.major T.cruzi	PMID:19296828 PMID:11106665
MSTa	5066463	LINJ_05_0970	EC:2.8.1.2	No	3-mercaptopyruvate sulfurtransferase	Cytosol	DUF1930 Rhodanese	5:366376..367488_C	[c] : h + pyr + tcynt --> cyan + mercppyr	2		5.71	No	No	Other	0	Cysteine and methionine metabolism		REF
CYSTRS	10965929	LINJ_12_0230	EC:6.1.1.16	Yes	cysteinyl-tRNA synthetase	Cytosol	Cysteinyl_tRNA_N tRNA-synt_2b	12:91960..94314	[c]: atp + cys_L + trnacys -> amp + cystrna + ppi	2	E9AGB4	5.67	No	No	Other	0	Cysteine and methionine metabolism
METTRS	5068003 -- 5068812	LINJ_16_1170 -- LINJ_21_0890	EC 6.1.1.- EC 6.1.1.10	Yes	methionyl-tRNA synthetase	Cytosol	tRNA-synt_1g	16:448763..449476 21:263449..265692	[c]: atp + met_L + trnamet -> amp + mettrna + ppi	2	A4HX10 -- A4HZ82	6.14 -- 5.68	No -- No	No -- No	Other -- Other	0	Cysteine and methionine metabolism
METTRSm	5068003 -- 5068812	LINJ_16_1170 -- LINJ_21_0890	EC 6.1.1.- EC 6.1.1.10	Yes	methionyl-tRNA synthetase	Mitochondria	tRNA-synt_1g	16:448763..449476 21:263449..265692	[m]: atp + met_L + trnamet -> amp + mettrna + ppi	2	A4HX10 -- A4HZ82	6.14 -- 5.68	No -- No	No -- No	Other -- Other	0	Cysteine and methionine metabolism
METAT	10966393 -- 10966766	LINJ_30_3560 -- LINJ_30_3580	EC:2.5.1.6	No	S-adenosylmethionine synthase	Cytosol	S-AdoMet_synt_C S-AdoMet_synt_M S-AdoMet_synt_N	30:1288057..1289235 30:1293177..1294355	[c]: atp + h2o + met_L -> amet + pi + ppi	2	E9AHK3	5.49	No	No	Other	0	Cysteine and methionine metabolism
MTAP	5066523	LINJ_05_0830	EC:2.4.2.28	Yes	methylthioadenosine phosphorylase	Cytosol	PNP_UDP_1	5:301359..302279	[c]: 5mta + pi -> 5mdr1p + ade	2	A4HSK5	6.34	No	No	Other	0	Cysteine and methionine metabolism
HCYSMT	5074118	LINJ_36_6570	EC:2.1.1.10	Yes	homocysteine S-methyltransferase	Cytosol	S-methyl_trans	36:2418320..2418916_C	[c]: amet + hcys_L -> ahcys + h + met_L	2	A4IE37	6.05	No	No	Other	0	Cysteine and methionine metabolism
MTHPTGHM	5071705	LINJ_31_0010	EC 2.1.1.14	Yes	5-methyltetrahydropteroyltriglutamate-homocysteine S-methyltransferase	Cytosol	Meth_synt_1 Meth_synt_2	31:6025..8337_C	[c]: 5mthglu + hcys_L -> met_L + thglu	2	A4I695	6.04	No	No	Other	0	Cysteine and methionine metabolism
MTRI	5073515	LINJ_36_0740	EC:5.3.1.23	Yes	Methylthioribose-1-phosphate isomerase	Cytosol	IF-2B	36:1901441..1902568_C	[c]: 5mdr1p <=> 5mdru1p	2	A4ICE5	5.95	No	No	Other	0	Cysteine and methionine metabolism			REF
MDRPD	5070410	LINJ_28_1900	EC:4.2.1.109	Yes	5-Methylthio-5-deoxy-D-ribulose 1-phosphate dehydratase	Cytosol	Aldolase_II	28:724105..724782_C	[c]: 5mdru1p -> dkmpp + h2o	2	A4I3R0	6.1	No	No	Other	0	Cysteine and methionine metabolism			REF
ENPHE1	5074083	LINJ_36_6170	EC:3.1.3.77	Yes	enolase-phosphatase 1	Cytosol	enolase-ppase	36:2261518..2262642_C	[c] : dkmpp + h2o --> 12d3k5m + (2) h + pi	2	A4IE04	5.17	No	No	Secretory	0	Cysteine and methionine metabolism			REF
DKMD2K	5068645 -- 5072862	LINJ_20_0980 -- LINJ_20_0980	EC:1.13.11.54	Yes	1,2-dihydroxy-3-keto-5-methylthiopentene dioxygenase	Cytosol	ARD	20:391639..392673	[c] : 12d3k5m + o2 -> 2kmb + for	2	A4HYT9 -- A4IAL2	5.65 -- 5.30	No -- No	No -- No	Other -- Other	0	Cysteine and methionine metabolism			REF
AHC	5073726	LINJ_36_4100	EC 3.3.1.1	Yes	S-adenosylhomocysteine hydrolase	Cytosol	AdoHcyase AdoHcyase_NAD	36:1483753..1485066	[c]: ahcys + h2o <=> adn + hcys_L	2	A4ID05	5.75	No	No	Other	0	Cysteine and methionine metabolism
SHSL1	5073225	LINJ_35_3280	EC:2.5.1.-	Yes	cystathionine gamma lyase	Cytosol	Cys_Met_Meta_PP	35:1321315..1322544_C	[c]: cys_L + suchms -> cysth_L + h + succ	2	A4IBL4	6.31	No	No	Other	0	Cysteine and methionine metabolism
SPYR					Conversion of 3-Sulfinopyruvate to Pyruvate (spontaneous)	Cytosol			[c] : spyr -> SO2 + pyr							0	Cysteine and methionine metabolism
GLU5K	5069985	LINJ_26_2740	EC:2.7.2.11	Yes	glutamate 5-kinase	Cytosol	AA_kinase	26:1040651..1041442	[c]: glu-L + atp -> glu5p + adp + h	2	A4I2J6	6.36	No	No	Other	0	Arginine and proline metabolism	Metabolic pathways
G5SDr	5072074	LINJ_32_3340	EC:1.2.1.41	No	glutamate-5-semialdehyde dehydrogenase	Cytosol	Aldedh	32:1238924..1240363	[c]: glu5p + nadph + h <=> glu5sa + nadp + pi	2	A4I8D9	5.71	No	No	Other	1	Arginine and proline metabolism	Metabolic pathways
G5SADs			Spontaneous		pyrroline-5-carboxylate synthetase (spontaneous)	Cytosol			[c]: glu5sa <=> 1pyr5c + h + h2o							1	Arginine and proline metabolism	Metabolic pathways
P5CRr	10966489	LINJ_13_1420	EC:1.5.1.2	No	pyrroline-5-carboxylate reductase	Cytosol	P5CR_dimer F420_oxidored	13:533920..534738_c	[c]: nadp + pro-L <=> 1pyr5c + h + nadph	2	E9AGK4	6.21	No	No	Other	1	Arginine and proline metabolism	Metabolic pathways
PROTRS	5068350 -- 5068344	LINJ_18_1230 -- LINJ_18_1220	EC 6.1.1.7	Yes	prolyl-trna synthetase	Cytosol	HGTP_anticodon ProRS-C_1 tRNA-synt_2b tRNA_edit	18:507691..509859 -- 18:502995..505427	[c]: atp + pro_L + trnapro -> amp + ppi + protrna	2	A4HY00 -- A4HXZ5	6.17 -- 7.29	No -- No	No -- No	Other -- Other	0	Glycine, serine and threonine metabolism
ATPS					ATPase, cytosolic	Cytosol			[c]: atp + h2o --> adp + h + pi							0	ATP maintenance cytosolic
THRS	5067701	LINJ_14_0350	EC:4.2.3.1	Yes	Threonine synthase	Cytosol	Thr_synth_N, PALP	14: 109907..111937	[c]: h2o + phom -> pi + thr_L	2	A4HVX7	5.28	No	No	Other	0	Glycine, serine and threonine metabolism	Metabolic pathways
HSK	5071204	LINJ_30_3120	EC:2.7.1.39	Yes	homoserine kinase	Cytosol	GHMP_kinases_N GHMP_kinases_C	30: 1121701..1122726_c	[c]: atp + hom_L -> adp + h + phom	2	A4I5Y9	6.12	No	No	Other	0	Glycine, serine and threonine metabolism	Metabolic pathways
HSD	5066670	LINJ_07_0420	EC:1.1.1.3	No	homoserine dehydrogenase (NADH)	Cytosol	Homoserine_dh NAD_binding_3	7:158466..159566_c	[c]: aspsa + h + nadh <=> hom_L + nad	1	A4HT44	6.11	No	No	Mitochondria	1	Glycine, serine and threonine metabolism	Metabolic pathways
TAM	5072983	LINJ_35_0840	E.C. 2.6.1.27	Yes	Broad specificity amino acid transferase (ASAT)	Cytosol	Aminotran_1_2	35: 359909..361147	[c]: trp_L + akg <=> glu_L + indpyr	2	Q2PD92	8.42	No	No	Other	1	Tryptophan metabolism	Metabolic pathways	L. donovani; L.major; L. mexicana	PMID: 26368322	Broad specificity aminotransferase that acts on aspartate, phenylanine, tryptophan and tyrosine
ILDH	5070192	LINJ_27_2390	EC 1.1.1.110	Yes	3-oxoacyl-ACP reductase (indolelactate dehydrogenase)	Cytosol	adh_short	27: 1012958..1013683	[c]: indlac + nad <=> indpyr + nadh + h	1	A4I345	6.77	No	No	Mitochondria	1	Tryptophan metabolism	Metabolic pathways	L. donovani; L.major; L. mexicana	PMID: 26368322	Sequence with 23 identity, E-value 1e-09, and 99% query coverage with E1S7U8 from Helicobacter pylori 908
TRPTRS	5069134 -- 5070544	LINJ_23_0340 -- LINJ_29_0060	EC:6.1.1.2	Yes	tryptophanyl-tRNA synthetase	Cytosol	tRNA-synt_1b	23:14228..115466 -- 29:19549..20739_C	[c]: atp + trnatrp + trp_L -> amp + ppi + trptrna	2	A4I070 -- A4I443	8.05 -- 7.69	No -- No	No -- No	Other -- Other	0	Tryptophan metabolism
INDPYRD	5072740	LINJ_34_3030	EC:4.1.1.74	Yes	pyruvate/indole-pyruvate carboxylase	Cytosol	TPP_enzyme_N TPP_enzyme_C TPP_enzyme_M DXP_synthase_N	34:1270886..1272637	[c]: h + indpyr <=> co2 + id3acald	2	A4IA92	5.58	No	No	Other	1	Tryptophan metabolism	Metabolic pathways
TYRTA	5073933	LINJ_36_2490	E.C:2.6.1.5	No	tyrosine aminotransferase	Cytosol	Aminotran_1_2 DegT_DnrJ_EryC1 Cys_Met_Meta_PP RdRP_5	36:936900..938246	[c]: akg + tyr_L <=> 34hpp + glu_L	5	A4IDL0	5.61	No	No	Other	1	Phenylalanine, tyrosine and tryptophan biosynthesis	Metabolic pathways	L. infantum	PMID: 24817714 PMID: 25516846
PHETA1	5073933	LINJ_36_2490	E.C:2.6.1.5	No	phenylalanine transaminase	Cytosol	Aminotran_1_2 DegT_DnrJ_EryC1 Cys_Met_Meta_PP RdRP_5	36:936900..938246	[c]: akg + phe_L <=> glu_L + phpyr	5	A4IDL0	5.61	No	No	Other	1	Phenylalanine, tyrosine and tryptophan biosynthesis	Metabolic pathways	L. infantum
PHE4MOi	5070354	LINJ_28_1390	EC:1.14.16.1	Yes	phenylalanine-4-hydroxylase (monoxygenase)	Cytosol	Biopterin_H	28:488298..489656	[c]: o2 + phe_L + thbpt -> 4hthb + h2o + tyr_L	5	A4I3K7	5.93	No	No	Signal for secretory pathway	0	Phenylalanine, tyrosine and tryptophan biosynthesis	Metabolic pathways	L. major	PMID: 20887755
PHETRS	5068473 -- 5071831	LINJ_19_1010 -- LINJ_32_0920	EC:6.1.1.20	Yes	Phenylalanyl-tRNA synthetase	Cytosol	B3_4 B5	19:417973..419874 -- 32:332810..334309	[c]: atp + phe_L + trnaphe -> amp + phetrna + ppi	2	A4HYC1 -- A4I7Q3	5.51 -- 7.25	No -- No	No -- No	Other -- Other	0	Phenylalanine, tyrosine and tryptophan biosynthesis	Metabolic pathways
TYRTRS	5068003 -- 5067652	LINJ_16_1170 -- LINJ_14_1460	EC:6.1.1.1	Yes	Tyrosyl-tRNA synthetase	Cytosol	tRNA-synt_1b	16:448763..449476 -- 14:581927..583975	[c]: atp + trnatyr + tyr_L -> amp + ppi + tyrtrna	2	A4HX10 -- A4HW83	6.14 -- 5.72	No -- No	No -- No	Other -- Other	0	Phenylalanine, tyrosine and tryptophan biosynthesis	Metabolic pathways
ACODA	5066647 -- 5071532	LINJ_07_0430 -- LINJ_31_1840	EC 3.5.1.16	Yes	acetylornithine deacetylase	Cytosol	M20_dimer Peptidase_M20	7:161814..163007_C -- 31:839070..839375_C	[c]: acorn + h2o -> ac + orn_L	2	A4HT45 -- A4I6W2	5.8 -- 6.06	No -- No	No -- No	Other -- Other	0	Phenylalanine, tyrosine and tryptophan biosynthesis	Metabolic pathways
MannanSys	--	--	--	--	Mannan synthesis	Cytosol	--	--	[c]: gdpman -> gdp + h + mannan	--	--	--	--	--	--	0	Fructose and Mannose metabolism	Metabolic pathways	L. mexicana	PMID: 22393429
MannanDegr	--	--	--	--	Mannan degradation	Cytosol	--	--	[c]: mannan + pi -> man1p	--	--	--	--	--	--	0	Fructose and Mannose metabolism	Metabolic pathways	L .mexicana	PMID: 12902334
GlcNKg	5068753 OR 5068754	LINJ_21_0300 OR LINJ_21_0310	EC:2.7.1.1	Yes Yes	hexokinase (ATP:D-fructose)	Glycosome	HexoKinase_1 HexoKinase_2	21:78469..79884 21:82511..83926	[x] : atp + glcn --> adp + gam6p + h	5	A4HZB1 OR A4HZB2	8.82 - 8.81	No	Mat..................RVnnllsHI -- Mat..................RVnnllsHI	Other -- Other	0	Amino sugars and Nucleotide Sugar metabolism	Fructose and mannose metabolism Galactose metabolism Starch and sucrose metabolism Amino sugar and nucleotide sugar metabolism Butirosin and neomycin biosynthesis Biosynthesis of secondary metabolites	T.brucei, T.cruzi, L.major	PMID:17557881
GPAT	5070537	LINJ_28_3250	EC:2.3.1.4	Yes	glucose 6-phosphate N-acetyltransferase	Cytosol	Acetyltransf_1	28: 1158571..1159017_C	[c]: accoa+ gam6p -> coa + acgam6p	5	A4I436	6.89	No	No	Other	0	Amino sugars and Nucleotide Sugar metabolism		L. major	PMID: 21203480
GND	5072086	LINJ_32_3460	EC: 3.5.99.6	Yes	Glucosamine-6-phosphate deaminase (isomerase)	Glycosome	Glucosamine-6-phosphate isomerases/6-phosphogluconolactonase	32:1308285..1309124	[x]: gam6p + h2o <=> f6p + nh3	5	A4I8F1	6.67	SKL	No	Other	0	Amino sugars and Nucleotide Sugar metabolism		L. major	PMID: 21203480
GNAD	5073705	LINJ_36_0040	EC:3.5.1.25	No	N-acetylglucosamine-6-phosphate deacetylase	Glycosome	Amidohydrolase family	36: 7781..9079_C	[x]: acgam6p + h2o <=> gam6p + ac	5	A4ICY4	6.76	THL	No	Other	0	Amino sugars and Nucleotide Sugar metabolism		L. major	PMID: 21203480
UDPAGPP	10966461	LINJ_33_2650	EC:2.7.7.23	Yes	UDP-N-acetylglucosamine pyrophosphorylase	Cytosol	UDPGP	33:1021026..1022741	[c]: utp + acgam1p <=> ppi + uacgam	5	E9AHS0	6.11	No	No	Other	1	Amino sugars and Nucleotide Sugar metabolism
ACGAMPM	5066698	LINJ_07_0930	EC:5.4.2.3	No	phosphoacetylglucosamine mutase	Cytosol	Phosphoglucomutase/phosphomannomutase, alpha/beta/alpha domain I, Phosphoglucomutase/phosphomannomutase, C-terminal domain	7:389959..391752	[c]: acgam1p <=> acgam6p	3	A4HTA8	5.72	No	No	Other	0	Amino sugars and Nucleotide Sugar metabolism
GF6PTAr	4961307	LINJ_06_0980	EC: 2.6.1.16	Yes	glutamine-fructose-6-phosphate transaminase	Cytosol	SIS domain, Glutamine amidotransferase domain	6:411201..413213	[c]: f6p + gln_L <=> gam6p + glu_L	5	A4HSY7	6.01	No	No	Other	0	Amino sugars and Nucleotide Sugar metabolism
GAMKg	5068753 OR 5068754	LINJ_21_0300 OR LINJ_21_0310	EC:2.7.1.1	Yes -- Yes	hexokinase (ATP:acetyl glucosamine)	Glycosome	HexoKinase_1 HexoKinase_2	21:78469..79884 21:82511..83926	[x]: atp + acgam -> adp + acgam6p + h	5	A4HZB1 - A4HZB2	8.82 - 8.81	No	Mat..................RVnnllsHI -- Mat..................RVnnllsHI	Other -- Other	0	Glycolysis / Gluconeogenesis	Fructose and mannose metabolism Galactose metabolism Starch and sucrose metabolism Amino sugar and nucleotide sugar metabolism Butirosin and neomycin biosynthesis Biosynthesis of secondary metabolites	L infantum	PMID:10099012
CHTNASE	5067966	LINJ_16_0790	EC:3.2.1.14	No	chitinase	Cytosol	Glyco_hydro_18	16:300183..301556_C	[c]: chitin + h2o -> acgam + chitin	2	A4HWX6	6.34	No	No	Secretory	0	Amino sugars and Nucleotide Sugar metabolism		All kinteoplastids	PMID: 1682935
FACOAL160	5070340 -- 5066153 -- 5067437 -- 5066168 -- 5066105 -- 5066321 -- 5066182 -- 5066167 -- 5066127	LINJ_28_1250 -- LINJ_01_0510 -- LINJ_13_0300 -- LINJ_01_0550 -- LINJ_01_0540 -- LINJ_03_0220 -- LINJ_01_0490 -- LINJ_01_0520 -- LINJ_01_0530	EC:6.2.1.3	Yes	fatty-acid--CoA ligase (hexadecanoate)	Cytosol	AMP-binding	26:441444..443654 -- 1:130600..132696 -- 13:1398355..100364 -- 1:146211..151067 -- 1:140440..142587 -- 3:58064..60178 -- 1:124860..126950 -- 1:133811..135934 -- 1:139276..139515	[c]: atp + coa + hdca <=> amp + pmtcoa + ppi	2	A4I3J3 -- A4HRH2 -- A4HRH6 -- A4HRH5 -- A4HRT4 -- A4HRH0 -- A4HRH3 -- A4HRH4	6.66 -- 5.73 -- 6.7 -- 6.12 -- 7.97 -- 6.44 -- 6.07 -- 8.26	No -- No -- No -- No -- No -- No -- No -- No	No -- No -- No -- No -- No -- No -- No -- No	Other	1	Fatty acid degradation	Fatty acid degradation, Valine, leucine and isoleucine degradation, beta-Alanine metabolism, Propanoate metabolism, Biosynthesis of secondary metabolites, Carbon metabolism, Fatty acid metabolism
FACOAL1	5070340 -- 5066153 -- 5067437 -- 5066168 -- 5066105 -- 5066321 -- 5066182 -- 5066167 -- 5066127	LINJ_28_1250 -- LINJ_01_0510 -- LINJ_13_0300 -- LINJ_01_0550 -- LINJ_01_0540 -- LINJ_03_0220 -- LINJ_01_0490 -- LINJ_01_0520 -- LINJ_01_0530	EC:6.2.1.3	Yes	fatty-acid--CoA ligase (gamla)	Cytosol	AMP-binding	26:441444..443654 -- 1:130600..132696 -- 13:1398355..100364 -- 1:146211..151067 -- 1:140440..142587 -- 3:58064..60178 -- 1:124860..126950 -- 1:133811..135934 -- 1:139276..139515	[c]: atp + coa + gamla <=> amp + glincoa + ppi	2	A4I3J3 -- A4HRH2 -- A4HRH6 -- A4HRH5 -- A4HRT4 -- A4HRH0 -- A4HRH3 -- A4HRH4	6.66 -- 5.73 -- 6.7 -- 6.12 -- 7.97 -- 6.44 -- 6.07 -- 8.26	No -- No -- No -- No -- No -- No -- No -- No	No -- No -- No -- No -- No -- No -- No -- No	Other	1	Fatty acid degradation	Fatty acid degradation, Valine, leucine and isoleucine degradation, beta-Alanine metabolism, Propanoate metabolism, Biosynthesis of secondary metabolites, Carbon metabolism, Fatty acid metabolism
FACOAL2	5070340 -- 5066153 -- 5067437 -- 5066168 -- 5066105 -- 5066321 -- 5066182 -- 5066167 -- 5066127	LINJ_28_1250 -- LINJ_01_0510 -- LINJ_13_0300 -- LINJ_01_0550 -- LINJ_01_0540 -- LINJ_03_0220 -- LINJ_01_0490 -- LINJ_01_0520 -- LINJ_01_0530	EC:6.2.1.3	Yes	fatty-acid--CoA ligase (alpla)	Cytosol	AMP-binding	26:441444..443654 -- 1:130600..132696 -- 13:1398355..100364 -- 1:146211..151067 -- 1:140440..142587 -- 3:58064..60178 -- 1:124860..126950 -- 1:133811..135934 -- 1:139276..139515	[c]: atp + coa + alpla <=> amp + alincoa + ppi	2	A4I3J3 -- A4HRH2 -- A4HRH6 -- A4HRH5 -- A4HRT4 -- A4HRH0 -- A4HRH3 -- A4HRH4	6.66 -- 5.73 -- 6.7 -- 6.12 -- 7.97 -- 6.44 -- 6.07 -- 8.26	No -- No -- No -- No -- No -- No -- No -- No	No -- No -- No -- No -- No -- No -- No -- No	Other	1	Fatty acid degradation	Fatty acid degradation, Valine, leucine and isoleucine degradation, beta-Alanine metabolism, Propanoate metabolism, Biosynthesis of secondary metabolites, Carbon metabolism, Fatty acid metabolism
FACOAL140	5070340 -- 5066153 -- 5067437 -- 5066168 -- 5066105 -- 5066321 -- 5066182 -- 5066167 -- 5066127	LINJ_28_1250 -- LINJ_01_0510 -- LINJ_13_0300 -- LINJ_01_0550 -- LINJ_01_0540 -- LINJ_03_0220 -- LINJ_01_0490 -- LINJ_01_0520 -- LINJ_01_0530	EC:6.2.1.3	Yes	fatty-acid--CoA ligase (tetradecanoate)	Cytosol	AMP-binding	26:441444..443654 -- 1:130600..132696 -- 13:1398355..100364 -- 1:146211..151067 -- 1:140440..142587 -- 3:58064..60178 -- 1:124860..126950 -- 1:133811..135934 -- 1:139276..139515	[c]: atp + coa + ttdca <=> amp + tdcoa + ppi	2	A4I3J3 -- A4HRH2 -- A4HRH6 -- A4HRH5 -- A4HRT4 -- A4HRH0 -- A4HRH3 -- A4HRH4	6.66 -- 5.73 -- 6.7 -- 6.12 -- 7.97 -- 6.44 -- 6.07 -- 8.26	No -- No -- No -- No -- No -- No -- No -- No	No -- No -- No -- No -- No -- No -- No -- No	Other	1	Fatty acid degradation	Fatty acid degradation, Valine, leucine and isoleucine degradation, beta-Alanine metabolism, Propanoate metabolism, Biosynthesis of secondary metabolites, Carbon metabolism, Fatty acid metabolism
FACOAL180	5070340 -- 5066153 -- 5067437 -- 5066168 -- 5066105 -- 5066321 -- 5066182 -- 5066167 -- 5066127	LINJ_28_1250 -- LINJ_01_0510 -- LINJ_13_0300 -- LINJ_01_0550 -- LINJ_01_0540 -- LINJ_03_0220 -- LINJ_01_0490 -- LINJ_01_0520 -- LINJ_01_0530	EC:6.2.1.3	Yes	fatty-acid--CoA ligase (octadecanoate)	Cytosol	AMP-binding	26:441444..443654 -- 1:130600..132696 -- 13:1398355..100364 -- 1:146211..151067 -- 1:140440..142587 -- 3:58064..60178 -- 1:124860..126950 -- 1:133811..135934 -- 1:139276..139515	[c] : atp + coa + ocdca <==> amp + strcoa + ppi	2	A4I3J3 -- A4HRH2 -- A4HRH6 -- A4HRH5 -- A4HRT4 -- A4HRH0 -- A4HRH3 -- A4HRH4	6.66 -- 5.73 -- 6.7 -- 6.12 -- 7.97 -- 6.44 -- 6.07 -- 8.26	No -- No -- No -- No -- No -- No -- No -- No	No -- No -- No -- No -- No -- No -- No -- No	Other	1	Fatty acid degradation	Fatty acid degradation, Valine, leucine and isoleucine degradation, beta-Alanine metabolism, Propanoate metabolism, Biosynthesis of secondary metabolites, Carbon metabolism, Fatty acid metabolism
FACOAL182	5070340 -- 5066153 -- 5066168 -- 5066105 -- 5066321 -- 5066182 -- 5066167 -- 5066127	LINJ_28_1250 -- LINJ_01_0510 -- LINJ_01_0550 -- LINJ_01_0540 -- LINJ_03_0220 -- LINJ_01_0490 -- LINJ_01_0520 -- LINJ_01_0530	EC:6.2.1.3	Yes	fatty-acid--CoA ligase (octadecynoate)	Cytosol	AMP-binding	26:441444..443654 -- 1:130600..132696 -- 1:146211..151067 -- 1:140440..142587 -- 3:58064..60178 -- 1:124860..126950 -- 1:133811..135934 -- 1:139276..139515	[c]: atp + coa + ocdcya <=> amp + lincoa + ppi	2	A4I3J3 -- A4HRH2 -- A4HRH6 -- A4HRH5 -- A4HRT4 -- A4HRH0 -- A4HRH3 -- A4HRH4	6.66 -- 5.73 -- 6.7 -- 6.12 -- 7.97 -- 6.44 -- 6.07 -- 8.26	No -- No -- No -- No -- No -- No -- No -- No	No -- No -- No -- No -- No -- No -- No -- No	Other	1	Fatty acid degradation	Fatty acid degradation, Valine, leucine and isoleucine degradation, beta-Alanine metabolism, Propanoate metabolism, Biosynthesis of secondary metabolites, Carbon metabolism, Fatty acid metabolism
FACOAL160m	5067437	LINJ_13_0300	EC:6.2.1.3	Yes	fatty-acid--CoA ligase (hexadecanoate) mitochondrial	Mitochondria	AMP-binding	13:1398355..100364	[m]: atp + coa + hdca <=> amp + pmtcoa + ppi	2	A4HVG5	7.24	No	No	Mitochondria	1	Fatty acid degradation	Fatty acid degradation, Valine, leucine and isoleucine degradation, beta-Alanine metabolism, Propanoate metabolism, Biosynthesis of secondary metabolites, Carbon metabolism, Fatty acid metabolism
FACOAL1m	5067437	LINJ_13_0300	EC:6.2.1.3	Yes	fatty-acid--CoA ligase (gamla) mitochondrial	Mitochondria	AMP-binding	13:1398355..100364	[m]: atp + coa + gamla <=> amp + glincoa + ppi	2	A4HVG5	7.24	No	No	Mitochondria	1	Fatty acid degradation	Fatty acid degradation, Valine, leucine and isoleucine degradation, beta-Alanine metabolism, Propanoate metabolism, Biosynthesis of secondary metabolites, Carbon metabolism, Fatty acid metabolism
FACOAL2m	5067437	LINJ_13_0300	EC:6.2.1.3	Yes	fatty-acid--CoA ligase (alpla) mitochondrial	Mitochondria	AMP-binding	13:1398355..100364	[m]: atp + coa + alpla <=> amp + alincoa + ppi	2	A4HVG5	7.24	No	No	Mitochondria	1	Fatty acid degradation	Fatty acid degradation, Valine, leucine and isoleucine degradation, beta-Alanine metabolism, Propanoate metabolism, Biosynthesis of secondary metabolites, Carbon metabolism, Fatty acid metabolism
FACOAL140m	5067437	LINJ_13_0300	EC:6.2.1.3	Yes	fatty-acid--CoA ligase (tetradecanoate) mitochondrial	Mitochondria	AMP-binding	13:1398355..100364	[m]: atp + coa + ttdca <=> amp + tdcoa + ppi	2	A4HVG5	7.24	No	No	Mitochondria	1	Fatty acid degradation	Fatty acid degradation, Valine, leucine and isoleucine degradation, beta-Alanine metabolism, Propanoate metabolism, Biosynthesis of secondary metabolites, Carbon metabolism, Fatty acid metabolism
FACOAL180m	5067437	LINJ_13_0300	EC:6.2.1.3	Yes	fatty-acid--CoA ligase (octadecanoate) mitochondrial	Mitochondria	AMP-binding	13:1398355..100364	[m] : atp + coa + ocdca <==> amp + strcoa + ppi	2	A4HVG5	7.24	No	No	Mitochondria	1	Fatty acid degradation	Fatty acid degradation, Valine, leucine and isoleucine degradation, beta-Alanine metabolism, Propanoate metabolism, Biosynthesis of secondary metabolites, Carbon metabolism, Fatty acid metabolism
FACOAL182m	5067437	LINJ_13_0300	EC:6.2.1.3	Yes	fatty-acid--CoA ligase (octadecynoate) mitochondrial	Mitochondria	AMP-binding	13:1398355..100364	[m]: atp + coa + ocdcya <=> amp + lincoa + ppi	2	A4HVG5	7.24	No	No	Mitochondria	1	Fatty acid degradation	Fatty acid degradation, Valine, leucine and isoleucine degradation, beta-Alanine metabolism, Propanoate metabolism, Biosynthesis of secondary metabolites, Carbon metabolism, Fatty acid metabolism
HDCOADm	5070483 OR 4961321	LINJ_06_0910 OR LINJ_28_2700	EC:1.3.8.7	Yes	hexadecanoyl-CoA dehydrogenase	Mitochondria	Acyl-CoA_dh_1, Acyl-CoA_dh_N, Acyl-CoA_dh_M, Acyl-CoA_dh_2, HpaB_NPcrB	6:385978..387228 OR 28: 985302..987191	pmtcoa[m] + fad[m] --> hdd2coa[m] + fadh2[m]	5	A4HSY0 -- A4I3Y3	7.95 -- 8.26	No	No	mitochondria	1	Fatty acid degradation	Fatty acid degradation, Valine, leucine and isoleucine degradation, beta-Alanine metabolism, Propanoate metabolism, Biosynthesis of secondary metabolites, Carbon metabolism, Fatty acid metabolism	L. donovani	PMID: 17884973
TDCOADm	5070483 OR 4961321	LINJ_06_0910 OR LINJ_28_2700	EC:1.3.8.7	Yes	tetradecanoyl-CoA dehydrogenase	Mitochondria	Acyl-CoA_dh_1, Acyl-CoA_dh_N, Acyl-CoA_dh_M, Acyl-CoA_dh_2, HpaB_NPcrB	6:385978..387228 OR 28: 985302..987191	tdcoa[m] + fad[m] --> tdd2coa[m] + fadh2[m]	5	A4HSY0 -- A4I3Y3	7.95 -- 8.26	No	No	mitochondria	1	Fatty acid degradation	Fatty acid degradation, Valine, leucine and isoleucine degradation, beta-Alanine metabolism, Propanoate metabolism, Biosynthesis of secondary metabolites, Carbon metabolism, Fatty acid metabolism	L. donovani	PMID: 17884973
DDCOADm	5070483 OR 4961321	LINJ_06_0910 OR LINJ_28_2700	EC:1.3.8.7	Yes	dodecanoyl-CoA dehydrogenase	Mitochondria	Acyl-CoA_dh_1, Acyl-CoA_dh_N, Acyl-CoA_dh_M, Acyl-CoA_dh_2, HpaB_NPcrB	6:385978..387228 OR 28: 985302..987191	ddcoa[m] + fad[m] --> ddd2coa[m] + fadh2[m]	5	A4HSY0 -- A4I3Y3	7.95 -- 8.26	No	No	mitochondria	1	Fatty acid degradation	Fatty acid degradation, Valine, leucine and isoleucine degradation, beta-Alanine metabolism, Propanoate metabolism, Biosynthesis of secondary metabolites, Carbon metabolism, Fatty acid metabolism	L. donovani	PMID: 17884973
DCCOADm	5070483 OR 4961321	LINJ_06_0910 OR LINJ_28_2700	EC:1.3.8.7	Yes	decanoyl-CoA dehydrogenase	Mitochondria	Acyl-CoA_dh_1, Acyl-CoA_dh_N, Acyl-CoA_dh_M, Acyl-CoA_dh_2, HpaB_NPcrB	6:385978..387228 OR 28: 985302..987191	dccoa[m] + fad[m] --> dcd2coa[m] + fadh2[m]	5	A4HSY0 -- A4I3Y3	7.95 -- 8.26	No	No	mitochondria	1	Fatty acid degradation	Fatty acid degradation, Valine, leucine and isoleucine degradation, beta-Alanine metabolism, Propanoate metabolism, Biosynthesis of secondary metabolites, Carbon metabolism, Fatty acid metabolism	L. donovani	PMID: 17884973	[87]
OCCOADm	5070483 OR 4961321	LINJ_06_0910 OR LINJ_28_2700	EC:1.3.8.7	Yes	octanoyl-CoA dehydrogenase	Mitochondria	Acyl-CoA_dh_1, Acyl-CoA_dh_N, Acyl-CoA_dh_M, Acyl-CoA_dh_2, HpaB_NPcrB	6:385978..387228 OR 28: 985302..987191	occoa[m] + fad[m] --> ocd2coa[m] + fadh2[m]	5	A4HSY0 -- A4I3Y3	7.95 -- 8.26	No	No	mitochondria	1	Fatty acid degradation	Fatty acid degradation, Valine, leucine and isoleucine degradation, beta-Alanine metabolism, Propanoate metabolism, Biosynthesis of secondary metabolites, Carbon metabolism, Fatty acid metabolism	L. donovani	PMID: 17884973
HXCOADm	5070483 OR 4961321	LINJ_06_0910 OR LINJ_28_2700	EC:1.3.8.7	Yes	hexanoyl-CoA dehydrogenase	Mitochondria	Acyl-CoA_dh_1, Acyl-CoA_dh_N, Acyl-CoA_dh_M, Acyl-CoA_dh_2, HpaB_NPcrB	6:385978..387228 OR 28: 985302..987191	hxcoa[m] + fad[m] --> hxd2coa[m] + fadh2[m]	5	A4HSY0 -- A4I3Y3	7.95 -- 8.26	No	No	mitochondria	1	Fatty acid degradation	Fatty acid degradation, Valine, leucine and isoleucine degradation, beta-Alanine metabolism, Propanoate metabolism, Biosynthesis of secondary metabolites, Carbon metabolism, Fatty acid metabolism	L. donovani	PMID: 17884973
BTCOADm	5070483 OR 4961321	LINJ_06_0910 OR LINJ_28_2700	EC:1.3.8.7	Yes	butyryl-CoA dehydrogenase	Mitochondria	Acyl-CoA_dh_1, Acyl-CoA_dh_N, Acyl-CoA_dh_M, Acyl-CoA_dh_2, HpaB_NPcrB	6:385978..387228 OR 28: 985302..987191	btcoa[m] + fad[m] --> butd2coa[m] + fadh2[m]	5	A4HSY0 -- A4I3Y3	7.95 -- 8.26	No	No	mitochondria	1	Fatty acid degradation	Fatty acid degradation, Valine, leucine and isoleucine degradation, beta-Alanine metabolism, Propanoate metabolism, Biosynthesis of secondary metabolites, Carbon metabolism, Fatty acid metabolism	L. donovani	PMID: 17884973
ECOAH7m	5070804 OR 5068280	LINJ_29_2420 AND LINJ_18_0580	EC:4.2.1.17	No	trans-hexadec-2-enoyl-coA hydratase	Glycosome	ECH	29:1031673..1032476_C	hdd2coa[x] + h2o[x] <=> 3hhdcoa[x]	2	A4I4U5 OR A4HXT3	8.77 -- 8.8	No -- No	No -- No	mitochondria -- mitochondria	1	Fatty acid degradation	Fatty acid elongation, Fatty acid degradation, Valine, leucine and isoleucine degradation, Lysine degradation, Tryptophan metabolism, beta-Alanine metabolism, Propanoate metabolism, Butanoate metabolism, Metabolic pathways, Biosynthesis of secondary metabolites,Carbon metabolism, Fatty acid metabolism
ECOAH6m	5070804 OR 5068280	LINJ_29_2420 AND LINJ_18_0580	EC:4.2.1.17	No	trans-tetradec-2-enoyl-coA hydratase	Glycosome	ECH	29:1031673..1032476_C	tdd2coa[x] + h2o[x] <=> 3htdcoa[x]	2	A4I4U5 OR A4HXT3	8.77 -- 8.8	No -- No	No -- No	mitochondria -- mitochondria	1	Fatty acid degradation	Fatty acid elongation, Fatty acid degradation, Valine, leucine and isoleucine degradation, Lysine degradation, Tryptophan metabolism, beta-Alanine metabolism, Propanoate metabolism, Butanoate metabolism, Metabolic pathways, Biosynthesis of secondary metabolites,Carbon metabolism, Fatty acid metabolism
ECOAH5m	5070804 OR 5068280	LINJ_29_2420 AND LINJ_18_0580	EC:4.2.1.17	No	trans-dodec-2-enoyl-coA hydratase	Glycosome	ECH	29:1031673..1032476_C	ddd2coa[x] + h2o[x] <=> 3hddcoa[x]	2	A4I4U5 OR A4HXT3	8.77 -- 8.8	No -- No	No -- No	mitochondria -- mitochondria	1	Fatty acid degradation	Fatty acid elongation, Fatty acid degradation, Valine, leucine and isoleucine degradation, Lysine degradation, Tryptophan metabolism, beta-Alanine metabolism, Propanoate metabolism, Butanoate metabolism, Metabolic pathways, Biosynthesis of secondary metabolites,Carbon metabolism, Fatty acid metabolism
ECOAH4m	5070804 OR 5068280	LINJ_29_2420 AND LINJ_18_0580	EC:4.2.1.17	No	trans-dec-2-enoyl-coA hydratase	Glycosome	ECH	29:1031673..1032476_C	dcd2coa[x] + h2o[x] <=> 3hdccoa[x]	2	A4I4U5 OR A4HXT3	8.77 -- 8.8	No -- No	No -- No	mitochondria -- mitochondria	1	Fatty acid degradation	Fatty acid elongation, Fatty acid degradation, Valine, leucine and isoleucine degradation, Lysine degradation, Tryptophan metabolism, beta-Alanine metabolism, Propanoate metabolism, Butanoate metabolism, Metabolic pathways, Biosynthesis of secondary metabolites,Carbon metabolism, Fatty acid metabolism
ECOAH3m	5070804 OR 5068280	LINJ_29_2420 AND LINJ_18_0580	EC:4.2.1.17	No	trans-oct-2-enoyl-coA hydratase	Glycosome	ECH	29:1031673..1032476_C	ocd2coa[x] + h2o[x] <=> 3hoccoa[x]	2	A4I4U5 OR A4HXT3	8.77 -- 8.8	No -- No	No -- No	mitochondria -- mitochondria	1	Fatty acid degradation	Fatty acid elongation, Fatty acid degradation, Valine, leucine and isoleucine degradation, Lysine degradation, Tryptophan metabolism, beta-Alanine metabolism, Propanoate metabolism, Butanoate metabolism, Metabolic pathways, Biosynthesis of secondary metabolites,Carbon metabolism, Fatty acid metabolism
ECOAH2m	5070804 OR 5068280	LINJ_29_2420 AND LINJ_18_0580	EC:4.2.1.17	No	trans-hex-2-enoyl-coA hydratase	Glycosome	ECH	29:1031673..1032476_C	hxd2coa[x] + h2o[x] <=> 3hhxcoa[x]	2	A4I4U5 OR A4HXT3	8.77 -- 8.8	No -- No	No -- No	mitochondria -- mitochondria	1	Fatty acid degradation	Fatty acid elongation, Fatty acid degradation, Valine, leucine and isoleucine degradation, Lysine degradation, Tryptophan metabolism, beta-Alanine metabolism, Propanoate metabolism, Butanoate metabolism, Metabolic pathways, Biosynthesis of secondary metabolites,Carbon metabolism, Fatty acid metabolism
ECOAH1m	5068280	LINJ_18_0580	EC:4.2.1.17	Yes	trans-but-2-enoyl-coA hydratase	Glycosome	ECH	8:228185..229156	butd2coa[x] + h2o[x] <=> 3hbutcoa[x]	2	A4I4U5 OR A4HXT3	8.77 -- 8.8	No -- No	No -- No	mitochondria -- mitochondria	1	Fatty acid degradation	Fatty acid elongation, Fatty acid degradation, Valine, leucine and isoleucine degradation, Lysine degradation, Tryptophan metabolism, beta-Alanine metabolism, Propanoate metabolism, Butanoate metabolism, Metabolic pathways, Biosynthesis of secondary metabolites,Carbon metabolism, Fatty acid metabolism
HACD7m	5073590 OR 5071610	LINJ_36_1200 OR LINJ_31_2400	EC:1.1.1.35	Yes	3-hydroxyhexadecanoyl-CoA dehydrogenase	Glycosome	3HCDH_N 3HCDH NAD_binding_2 Pyr_redox F420_oxidored NAD_Gly3P_dh_N AlaDh_PNT_C DAO ECH	36:432238..433155 OR 31:1133533..1134582_C	3hhdcoa[x] + nad[x] <=> 3ohdcoa[x] + h[x] + nadh[x]	5	A4ICM0 OR A4I738	8.63 -- 8.88	No	No	Mitochondria	1	Fatty acid degradation	Fatty acid elongation, Fatty acid degradation, Valine, leucine and isoleucine degradation, Lysine degradation, Tryptophan metabolism, beta-Alanine metabolism, Propanoate metabolism, Butanoate metabolism, Metabolic pathways, Biosynthesis of secondary metabolites,Carbon metabolism, Fatty acid metabolism		PMID: 24358884
HACD6m	5073590 OR 5071610	LINJ_36_1200 OR LINJ_31_2400	EC:1.1.1.35	Yes	3-hydroxytetradecanoyl-CoA dehydrogenase	Glycosome	3HCDH_N 3HCDH NAD_binding_2 Pyr_redox F420_oxidored NAD_Gly3P_dh_N AlaDh_PNT_C DAO ECH	36:432238..433155 OR 31:1133533..1134582_C	3htdcoa[x] + nad[x] <=> 3otdcoa[x] + h[x] + nadh[x]	5	A4ICM0 OR A4I738	8.63 -- 8.88	No	No	Mitochondria	1	Fatty acid degradation	Fatty acid elongation, Fatty acid degradation, Valine, leucine and isoleucine degradation, Lysine degradation, Tryptophan metabolism, beta-Alanine metabolism, Propanoate metabolism, Butanoate metabolism, Metabolic pathways, Biosynthesis of secondary metabolites,Carbon metabolism, Fatty acid metabolism		PMID: 24358884
HACD5m	5073590 OR 5071610	LINJ_36_1200 OR LINJ_31_2400	EC:1.1.1.35	Yes	3-hydroxydodecanoyl-CoA dehydrogenase	Glycosome	3HCDH_N 3HCDH NAD_binding_2 Pyr_redox F420_oxidored NAD_Gly3P_dh_N AlaDh_PNT_C DAO ECH	36:432238..433155 OR 31:1133533..1134582_C	3hddcoa[x] + nad[x] <=> 3oddcoa[x] + h[x] + nadh[x]	5	A4ICM0 OR A4I738	8.63 -- 8.88	No	No	Mitochondria	1	Fatty acid degradation	Fatty acid elongation, Fatty acid degradation, Valine, leucine and isoleucine degradation, Lysine degradation, Tryptophan metabolism, beta-Alanine metabolism, Propanoate metabolism, Butanoate metabolism, Metabolic pathways, Biosynthesis of secondary metabolites,Carbon metabolism, Fatty acid metabolism		PMID: 24358884
HACD4m	5073590 OR 5071610	LINJ_36_1200 OR LINJ_31_2400	EC:1.1.1.35	Yes	3-hydroxydecanoyl-CoA dehydrogenase	Glycosome	3HCDH_N 3HCDH NAD_binding_2 Pyr_redox F420_oxidored NAD_Gly3P_dh_N AlaDh_PNT_C DAO ECH	36:432238..433155 OR 31:1133533..1134582_C	3hdccoa[x] + nad[x] <=> 3odccoa[x] + h[x] + nadh[x]	5	A4ICM0 OR A4I738	8.63 -- 8.88	No	No	Mitochondria	1	Fatty acid degradation	Fatty acid elongation, Fatty acid degradation, Valine, leucine and isoleucine degradation, Lysine degradation, Tryptophan metabolism, beta-Alanine metabolism, Propanoate metabolism, Butanoate metabolism, Metabolic pathways, Biosynthesis of secondary metabolites,Carbon metabolism, Fatty acid metabolism		PMID: 24358884	[90]
HACD3m	5073590 OR 5071610	LINJ_36_1200 OR LINJ_31_2400	EC:1.1.1.35	Yes	3-hydroxyoctanoyl-CoA dehydrogenase	Glycosome	3HCDH_N 3HCDH NAD_binding_2 Pyr_redox F420_oxidored NAD_Gly3P_dh_N AlaDh_PNT_C DAO ECH	36:432238..433155 OR 31:1133533..1134582_C	3hoccoa[x] + nad[x] <=> 3ooccoa[x] + h[x] + nadh[x]	5	A4ICM0 OR A4I738	8.63 -- 8.88	No	No	Mitochondria	1	Fatty acid degradation	Fatty acid elongation, Fatty acid degradation, Valine, leucine and isoleucine degradation, Lysine degradation, Tryptophan metabolism, beta-Alanine metabolism, Propanoate metabolism, Butanoate metabolism, Metabolic pathways, Biosynthesis of secondary metabolites,Carbon metabolism, Fatty acid metabolism		PMID: 24358884
HACD2m	5073590 OR 5071610	LINJ_36_1200 OR LINJ_31_2400	EC:1.1.1.35	Yes	3-hydroxyhexanoyl-CoA dehydrogenase	Glycosome	3HCDH_N 3HCDH NAD_binding_2 Pyr_redox F420_oxidored NAD_Gly3P_dh_N AlaDh_PNT_C DAO ECH	36:432238..433155 OR 31:1133533..1134582_C	3hhxcoa[x] + nad[x] <=> 3ohxcoa[x] + h[x] + nadh[x]	5	A4ICM0 OR A4I738	8.63 -- 8.88	No	No	Mitochondria	1	Fatty acid degradation	Fatty acid elongation, Fatty acid degradation, Valine, leucine and isoleucine degradation, Lysine degradation, Tryptophan metabolism, beta-Alanine metabolism, Propanoate metabolism, Butanoate metabolism, Metabolic pathways, Biosynthesis of secondary metabolites,Carbon metabolism, Fatty acid metabolism		PMID: 24358884
HACD1m	5073590 OR 5071610	LINJ_36_1200 OR LINJ_31_2400	EC:1.1.1.35	Yes	3-hydroxybutyryl-CoA dehydrogenase	Glycosome	3HCDH_N 3HCDH NAD_binding_2 Pyr_redox F420_oxidored NAD_Gly3P_dh_N AlaDh_PNT_C DAO ECH	36:432238..433155 OR 31:1133533..1134582_C	3hbutcoa[x] + nad[x] <=> aacoa[x] + h[x] + nadh[x]	5	A4ICM0 OR A4I738	8.63 -- 8.88	No	No	Mitochondria	1	Fatty acid degradation	Fatty acid elongation, Fatty acid degradation, Valine, leucine and isoleucine degradation, Lysine degradation, Tryptophan metabolism, beta-Alanine metabolism, Propanoate metabolism, Butanoate metabolism, Metabolic pathways, Biosynthesis of secondary metabolites,Carbon metabolism, Fatty acid metabolism		PMID: 24358884
ACACT7rm	5069185	LINJ_23_0860	EC:2.3.1.16	No	3-oxohexadecanoyl-CoA acyltransferase	Glycosome	Thiolase_C Thiolase_N ketoacyl-synt ACP_syn_III	23:329735..331060_C	3ohdcoa[x] + coa[x] <=> accoa[x] + tdcoa[x]	4	A4I0C0	7.6	No	Mfrsslthrqaap........RVfivggHI	mitochondria	1	Fatty acid degradation	Fatty acid degradation, Valine, leucine and isoleucine degradation, alpha-Linolenic acid metabolism, fatty acid metabolism
ACACT6rm	5069185	LINJ_23_0860	EC:2.3.1.16	No	3-oxotetradecanoyl-CoA acyltransferase	Glycosome	Thiolase_C Thiolase_N ketoacyl-synt ACP_syn_III	23:329735..331060_C	3otdcoa[x] + coa[x] <=> accoa[x] + ddcoa[x]	4	A4I0C0	7.6	No	Mfrsslthrqaap........RVfivggHI	mitochondria	1	Fatty acid degradation	Fatty acid degradation, Valine, leucine and isoleucine degradation, alpha-Linolenic acid metabolism, fatty acid metabolism
ACACT5rm	5069185	LINJ_23_0860	EC:2.3.1.16	No	3-oxododecanoyl-CoA acyltransferase	Glycosome	Thiolase_C Thiolase_N ketoacyl-synt ACP_syn_III	23:329735..331060_C	3oddcoa[x] + coa[x] <=> accoa[x] + dccoa[x]	4	A4I0C0	7.6	No	Mfrsslthrqaap........RVfivggHI	mitochondria	1	Fatty acid degradation	Fatty acid degradation, Valine, leucine and isoleucine degradation, alpha-Linolenic acid metabolism, fatty acid metabolism
ACACT4rm	5069185	LINJ_23_0860	EC:2.3.1.16	No	3-oxodecanoyl-CoA acyltransferase	Glycosome	Thiolase_C Thiolase_N ketoacyl-synt ACP_syn_III	23:329735..331060_C	3odccoa[x] + coa[x] <=> accoa[x] + occoa[x]	4	A4I0C0	7.6	No	Mfrsslthrqaap........RVfivggHI	mitochondria	1	Fatty acid degradation	Fatty acid degradation, Valine, leucine and isoleucine degradation, alpha-Linolenic acid metabolism, fatty acid metabolism
ACACT3rm	5069185	LINJ_23_0860	EC:2.3.1.16	No	3-oxooctanoyl-CoA acyltransferase	Glycosome	Thiolase_C Thiolase_N ketoacyl-synt ACP_syn_III	23:329735..331060_C	3ooccoa[x] + coa[x] <=> accoa[x] + hxcoa[x]	4	A4I0C0	7.6	No	Mfrsslthrqaap........RVfivggHI	mitochondria	1	Fatty acid degradation	Fatty acid degradation, Valine, leucine and isoleucine degradation, alpha-Linolenic acid metabolism, fatty acid metabolism
ACACT2rm	5069185	LINJ_23_0860	EC:2.3.1.16	No	3-oxohexanoyl-CoA acyltransferase	Glycosome	Thiolase_C Thiolase_N ketoacyl-synt ACP_syn_III	23:329735..331060_C	3ohxcoa[x] + coa[x] <=> accoa[x] + btcoa[x]	4	A4I0C0	7.6	No	Mfrsslthrqaap........RVfivggHI	mitochondria	1	Fatty acid degradation	Fatty acid degradation, Valine, leucine and isoleucine degradation, alpha-Linolenic acid metabolism, fatty acid metabolism
ACACT1rm	5069185	LINJ_23_0860	EC:2.3.1.16	No	acetoacetyl-CoA acyltransferase	Glycosome	Thiolase_C Thiolase_N ketoacyl-synt ACP_syn_III	23:329735..331060_C	aacoa[x] + coa[x] <=> (2) accoa[x]	4	A4I0C0	7.6	No	Mfrsslthrqaap........RVfivggHI	mitochondria	1	Fatty acid degradation	Fatty acid degradation, Valine, leucine and isoleucine degradation, alpha-Linolenic acid metabolism, fatty acid metabolism
CPPPGO	4961319	LINJ_06_1330	EC:1.3.3.3	No	coproporphyrinogen oxidase	Cytosol	Coprogen_oxidas	6: 509805..510710_C	[c]: cpppg3 + 2 h + o2 -> 2 co2 + 2 h2o + pppg9	2	A4HT18	5.52	No	No	Other	0	Porphyrin and chlorophyll metabolism		Leishmania	PMID: 19968994
PPPGO	4961342	LINJ_06_1340	EC:1.3.5.3	No	protoporphyrinogen oxidase	Cytosol	Flavodoxin_5 Flavodoxin_3	6: 511736..512431_C	[c]: 1.5 o2 + pppg9 -> 3 h2o + ppp9	2	A4HT19	9.47	No	No	Other	0	Porphyrin and chlorophyll metabolism		L. major	PMID: 24962471
FCLT	5068219	LINJ_17_1580	EC:4.99.1.1	No	ferrochelatase-like protein	Cytosol	Ferrochelatase	17:658495..659652	[c]: fe2 + ppp9 -> h + pheme	2	A4HXM4	8.42	No	No	Other	0	Porphyrin and chlorophyll metabolism		L. donovani	PMID: 9201697
HEMEOSm	5069291	LINJ_23_1920	EC:2.5.1.-	Yes	heme-O-synthase (protoheme IX farnesyltransferase)	Mitochondria	UbiA	23:746161..747462	[m]: frdp + h2o + pheme -> h + hemeO + ppi	2	A4I0M3	9.24	No	No	Mitochondria	0	Porphyrin and chlorophyll metabolism
HEMEASm	5070501	LINJ_28_2880		No	Heme A synthase, mitochondrial (cytochrome c oxidase assembly protein-like protein)	Mitochondria	COX15-CtaA	28:1050708..1051955	[m]: h2o + hemeO -> 4 h + hemeA	2	A4I401	10.19	No	No	Mitochondria	0	Porphyrin and chlorophyll metabolism
FXN	5069573	LINJ_25_1090	EC:1.16.3.1	No	frataxin-like protein	Mitochondria	Frataxin_Cyay Phenol_Hydrox	25:395149..395718	[m]: 4 fe2 + 4 h + o2 -> 4 fe3 + 2 h2o	2	A4I1E7	5.65	No	No	Mitochondria	0	Porphyrin and chlorophyll metabolism
OHPHM	5073329	LINJ_35_4320	EC:2.1.1.222	Yes	3-demethylubiquinone-9 3-methyltransferase	Cytosol	Methyltransf_23 Methyltransf_31 Methyltransf_11 Methyltransf_12 Methyltransf_18 Methyltransf_25 CMAS PrmA Methyltransf_32 Methyltransf_26 NodS Pox_MCEL MTS PCMT Ubie_methyltran MetW TPMT TehB DREV	35:1694827..1695792	[c]: 2ohph + amet -> 2omph + ahcys + h	2	A4IBW5	6.21	No	No	Other	0	Ubiquinone and other terpenoid-quinone biosynthesis
H3MS	5073444	LINJ_36_5590	EC:2.1.1.201	Yes	2-methoxy-6-polyprenyl-1,4-benzoquinol methylase	Cytosol	Ubie_methyltran Methyltransf_11 Methyltransf_25 Methyltransf_31 Methyltransf_12 Methyltransf_23 Methyltransf_18 Methyltransf_8	36:2067508..2068374_C	[c]: 2H6M + amet -> 2H3M + ahcys + h	2	A4IC78	5.8	No	No	Other	0	Ubiquinone and other terpenoid-quinone biosynthesis
H3MS2	5070808	LINJ_29_2460	EC:1.14.13.-	Yes	ubiquinone biosynthesis monooxygenase Coq7	Cytosol	COQ7	29: 1039119..1039739_C	[c]: h + nadph + o2 + 2H3M -> 2H5H + h2o + nadp	2	A4I4U9	5.58	No	No	Other	0	Ubiquinone and other terpenoid-quinone biosynthesis
DMQMT	5073329	LINJ_35_4320	EC: 2.1.1.64	Yes	3-demethylubiquinone-9 3-methyltransferase	Cytosol	Methyltransf_23 Methyltransf_31 Methyltransf_11 Methyltransf_12 Methyltransf_18 Methyltransf_25 CMAS PrmA Methyltransf_32 Methyltransf_26 NodS Pox_MCEL MTS PCMT Ubie_methyltran MetW TPMT TehB DREV	35:1694827..1695792	[c]: 2omhmbl + amet -> ahcys + h + ubq8h2	2	A4IBW5	6.21	No	No	Other	0	Ubiquinone and other terpenoid-quinone biosynthesis
ALDD19m	5069580	LINJ_25_1160	EC:1.2.1.3	No	perillyl aldehyde dehydrogenase	Mitochondria	Aldedh LuxC DUF1487	25:440332..441831_C	[m]: h2o + nad + perllald -> h + nadh + perlla	3	A4I1F4	7.97	No	Mlratltrlemap........KVthiqdKL	Mitochondria	0	Limonene and pinene degradation
APIND	5069994	LINJ_27_0090	EC:1.14.-.-	No	cytochrome p450-like protein (alpha-pinene dehydrogenase)	Cytosol	p450	27: 22523..24301_C	[c]: apin + h + nadh + o2 -> h2o + myrt + nad	2	A4I2K5	8.76	No	No	Other	0	Limonene and pinene degradation
ECOAH13m	5069872 -- 5072123 -- 5072395	LINJ_26_1530 OR LINJ_32_3830 OR LINJ_33_2740	EC:4.2.1.17	Yes -- No -- No	cis-2-Methyl-5-isopropylhexa-2,5-dienoyl-CoA hydro-lyase	Mitochondria	3HCDH 3HCDH_N ECH_1	26: 551026..553206_C -- 32:1441208..1442323 -- 33:1059968..1061950	[m]: c2m26dcoa + h2o <=> 3odccoa	2	A4I289 -- A4I8I6 -- A4I9A0	8.94 -- 5.51 -- 8.89	No -- No -- No	No -- No -- No	Other -- Mitochondria -- Mitochondria	1	Limonene and pinene degradation
ECOAH14m	5069872 -- 5072123 -- 5072395	LINJ_26_1530 OR LINJ_32_3830 OR LINJ_33_2740	EC:4.2.1.17	Yes -- No -- No	trans-2-Methyl-5-isopropylhexa-2,5-dienoyl-CoA hydro-lyase	Mitochondria	3HCDH 3HCDH_N ECH_1	26: 551026..553206_C -- 32:1441208..1442323 -- 33:1059968..1061950	[m]: h2o + t2m26dcoa <=> 3odccoa	2	A4I289 -- A4I8I6 -- A4I9A0	8.94 -- 5.51 -- 8.89	No -- No -- No	No -- No -- No	Other -- Mitochondria -- Mitochondria	1	Limonene and pinene degradation
TCINCOAL	5068460 -- 10966340	LINJ_19_0950 -- LINJ_19_0960	EC:6.2.1.12	No	trans-Cinnamate:CoA ligase (AMP-forming)	cytosol	AMP-binding_C	19:392542..394287 -- 19:397394..399097	[c]: atp + cinnm + coa + 4 h -> amp + cincoa + ppi	2	A4HYA8 -- E9AGS6	6.58 -- 6.58	No	No	Other -- Other	0	Stilbene, coumarine and lignin degradation
FERCOAL	5068460 -- 10966340	LINJ_19_0950 -- LINJ_19_0960	EC:6.2.1.12	No	Ferulate:CoA ligase (AMP-forming)	cytosol	AMP-binding_C	19:392542..394287 -- 19:397394..399097	[c]: atp + coa + frlt + 3 h -> amp + ferulcoa + ppi	2	A4HYA8 -- E9AGS6	6.58 -- 6.58	No	No	Other -- Other	0	Stilbene, coumarine and lignin degradation
SINCOAL	5068460 -- 10966340	LINJ_19_0950 -- LINJ_19_0960	EC:6.2.1.12	No	Sinapate:CoA ligase (AMP-forming)	cytosol	AMP-binding_C	19:392542..394287 -- 19:397394..399097	[c]: atp + coa + 3 h + sinp -> amp + ppi + sincoa	2	A4HYA8 -- E9AGS6	6.58 -- 6.58	No	No	Other -- Other	0	Stilbene, coumarine and lignin degradation
4COUCOAL	5068460 -- 10966340	LINJ_19_0950 -- LINJ_19_0960	EC:6.2.1.12	No	4-Coumarate:CoA ligase (AMP-forming)	cytosol	AMP-binding_C	19:392542..394287 -- 19:397394..399097	[c]: 4coum + atp + coa -> 4cmcoa + amp + ppi	2	A4HYA8 -- E9AGS6	6.58 -- 6.58	No	No	Other -- Other	0	Stilbene, coumarine and lignin degradation
TCAFCOAL	5068460 -- 10966340	LINJ_19_0950 -- LINJ_19_0960	EC:6.2.1.12	No	3,4-Dihydroxy-trans-cinnamate(CAFFEATE):CoA ligase (AMP-forming)	cytosol	AMP-binding_C	19:392542..394287 -- 19:397394..399097	[c]: 34dtcinm + atp + coa + 3 h -> amp + cafcoa + ppi	2	A4HYA8 -- E9AGS6	6.58 -- 6.58	No	No	Other -- Other	0	Stilbene, coumarine and lignin degradation
THDSTIL	5069994	LINJ_27_0090	EC:1.14.-.-	No	3,4',5-Trihydroxystilbene hydroxylase	Cytosol	p450	27: 22523..24301_C	[c]: 3thdstil + h2o -> 33_stil + 2 h	2	A4I2K5	8.76	No	No	Other	0	Stilbene, coumarine and lignin degradation
TCINCOALm	10966638 -- 5068469	LINJ_19_0940 -- LINJ_19_0970	EC:6.2.1.12	No	trans-Cinnamate:CoA ligase (AMP-forming) mitochondrial	Mitochondria	AMP-binding_C	19: 387359..389530 -- 19:404085..405896	[m]: atp + cinnm + coa + 4 h -> amp + cincoa + ppi	2	E9AGS5 -- A4HYB7	8.45 -- 8.93	No	No	Mitochondria -- Mitochondria	0	Stilbene, coumarine and lignin degradation
FERCOALm	10966638 -- 5068469	LINJ_19_0940 -- LINJ_19_0970	EC:6.2.1.12	No	Ferulate:CoA ligase (AMP-forming) mitochondrial	Mitochondria	AMP-binding_C	19: 387359..389530 -- 19:404085..405896	[m]: atp + coa + frlt + 3 h -> amp + ferulcoa + ppi	2	E9AGS5 -- A4HYB7	8.45 -- 8.93	No	No	Mitochondria -- Mitochondria	0	Stilbene, coumarine and lignin degradation
SINCOALm	10966638 -- 5068469	LINJ_19_0940 -- LINJ_19_0970	EC:6.2.1.12	No	Sinapate:CoA ligase (AMP-forming) mitochondrial	Mitochondria	AMP-binding_C	19: 387359..389530 -- 19:404085..405896	[m]: atp + coa + 3 h + sinp -> amp + ppi + sincoa	2	E9AGS5 -- A4HYB7	8.45 -- 8.93	No	No	Mitochondria -- Mitochondria	0	Stilbene, coumarine and lignin degradation
4COUCOALm	10966638 -- 5068469	LINJ_19_0940 -- LINJ_19_0970	EC:6.2.1.12	No	4-Coumarate:CoA ligase (AMP-forming) mitochondrial	Mitochondria	AMP-binding_C	19: 387359..389530 -- 19:404085..405896	[m]: 4coum + atp + coa -> 4cmcoa + amp + ppi	2	E9AGS5 -- A4HYB7	8.45 -- 8.93	No	No	Mitochondria -- Mitochondria	0	Stilbene, coumarine and lignin degradation
TCAFCOALm	10966638 -- 5068469	LINJ_19_0940 -- LINJ_19_0970	EC:6.2.1.12	No	3,4-Dihydroxy-trans-cinnamate(CAFFEATE):CoA ligase (AMP-forming) mitochondrial	Mitochondria	AMP-binding_C	19: 387359..389530 -- 19:404085..405896	[m]: 34dtcinm + atp + coa + 3 h -> amp + cafcoa + ppi	2	E9AGS5 -- A4HYB7	8.45 -- 8.93	No	No	Mitochondria -- Mitochondria	0	Stilbene, coumarine and lignin degradation
HOHENED	5069675	LINJ_25_2090	EC:4.1.2.52	Yes	4-hydroxy-2-oxoheptanedioate aldolase	cytosol	HpcH _HpaI DHQS	25: 760142..760981_C	[c]: hohened <=> pyr + sucsal	2	A4I1P9	5.8	No	No	Other	0	Tyrosine metabolism
SSALym	5073870	LINJ_36_1840	EC:1.2.1.16	Yes	succinate-semialdehyde dehydrogenase	Mitochondria	Aldedh DUF3253 DUF1487	36: 694382..695911_C	[m]: h2o + nadp + sucsal <=> 2 h + nadph + succ	2	A4IDE7	6.95	No	No	Mitochondria	1	Tryptophan metabolism
NTRLASE	5069941	LINJ_26_2290	EC:3.5.5.1	Yes	nitrilase	cytosol	CN_hydrolase	26:873715..874554	[c]: 2 h2o + ind3acnl -> ind3ac + nh4	2	A4I2F5	5.99	No	No	Other	0	Kynurenine pathway
KYNASE1	5069937	LINJ_26_2250	EC:3.7.1.3	Yes	kynureninase	cytosol	Aminotran_5 Cys_Met_Meta_PP DegT_DnrJ_EryC1 Aminotran_1_2	26:860823..862229	[c]: Lfmkynr+ h2o -> ala_L + fanth	2	A4I2F1	5.86	No	No	Other	0	Kynurenine pathway
KYNASE2	5069937	LINJ_26_2250	EC:3.7.1.3	Yes	kynureninase	cytosol	Aminotran_5 Cys_Met_Meta_PP DegT_DnrJ_EryC1 Aminotran_1_2	26:860823..862229	[c]: h2o + kynr_L -> ala_L + anth	2	A4I2F1	5.86	No	No	Other	0	Kynurenine pathway
KYNASE3	5069937	LINJ_26_2250	EC:3.7.1.3	Yes	kynureninase	cytosol	Aminotran_5 Cys_Met_Meta_PP DegT_DnrJ_EryC1 Aminotran_1_2	26:860823..862229	[c]: h2o + hkyn -> 3hanthrn + ala_L	2	A4I2F1	5.86	No	No	Other	0	Kynurenine pathway
GPPAMm	5072296	LINJ_33_1410	EC: 2.6.1.64	Yes	glutamine-phenylpyruvate aminotransferase mitochondrial	Mitochondria	Aminotran_1_2 Cys_Met_Meta_PP Aminotran_5 DegT_DnrJ_EryC1 Beta_elim_lyase DUF3341	33:497496..498740	[m]: gln_L + phpyr <=> gltm + phe_L[m]	2	A4I904	5.86	No	No	Mitochondria	1	Kynurenine pathway
KNAMm	5072296	LINJ_33_1410	EC:2.6.1.7	Yes	kynurenine aminotransferase, mitochondria	Mitochondria	Aminotran_1_2 Cys_Met_Meta_PP Aminotran_5 DegT_DnrJ_EryC1 Beta_elim_lyase DUF3341	33:497496..498740	[m]: kynr_L + akg <=> apdb + glu_L	2	A4I904	5.86	No	No	Mitochondria	1	Kynurenine pathway
MI1PSB	5067651	LINJ_14_1450	EC:5.5.1.4	Yes	myo-Inositol-1-phosphate synthase	cytosol	Inos-1-P_synth NAD_binding_5	14: 577705..578958	[c] : g6p-B --> mi1p-D	2	A4HW82	5.12	No	No	Other	0	Streptomycin Biosynthesis
TDPGDH	5069936	LINJ_26_2240	EC:4.2.1.46	Yes	dTDP-glucose 4,6-dehydratase	cytosol	GDP_Man_Dehyd	26: 858663..860012	[c]: dtdpglc -> dtdpddg + h2o	2	A4I2F0	6.33	No	No	Other	0	Streptomycin Biosynthesis
MI1PP	5068212	LINJ_17_1510	EC:3.1.3.25	Yes	putative myo-inositol-1(or 4)-monophosphatase	cytosol	Inositol_P	17:630084..630947	[c]: h2o + mi1p_D -> inost + pi	2	A4HXL7	5.16	No	No	Other	0	Inositol phosphate metabolism
MI3PP	5068212	LINJ_17_1510	EC:3.1.3.25	Yes	putative myo-inositol-1(or 4)-monophosphatase	cytosol	Inositol_P	17:630084..630947	[c] : h2o + mi3p-D --> inost + pi + (2) h	2	A4HXL7	5.16	No	No	Other	0	Inositol phosphate metabolism
MI4PP	5068212	LINJ_17_1510	EC:3.1.3.25	Yes	putative myo-inositol-1(or 4)-monophosphatase	cytosol	Inositol_P	17:630084..630947	[c] : h2o + mi4p-D --> inost + pi + (2) h	2	A4HXL7	5.16	No	No	Other	0	Inositol phosphate metabolism
PIN4K_LI	5070712	LINJ_29_1550	EC:2.7.1.67	Yes	phosphatidylinositol 4-kinase	cytosol	PI3_PI4_kinase PI3Ka DUF4135	29:659687..667663_C	[c] : atp + 0.01 ptd1ino_LI --> adp + 2 h + 0.01 ptd4ino_LI	2	A4I4K7	7.87	No	No	secretory pathway	0	Inositol phosphate metabolism
PIN3K_LI	5069430	LINJ_24_2090	EC:2.7.1.137	Yes	phosphatidylinositol 3-kinase	cytosol	PI3_PI4_kinase PI3Ka PI3K_C2 DUF4135	24:767336..770605_C	[c]: atp + 0.01 ptd1ino_LI -> adp + h + 0.01 ptd3ino_LI	1	A4I109	6.49	No	No	secretory pathway	0	Inositol phosphate metabolism
PIN3K_LI_M	5068661	LINJ_20_1140	EC:2.7.1.137	Yes	phosphatidylinositol 3-kinase mitochondrial	Mitochondria	PI3_PI4_kinase FAT FATC TFCD_C	20:486050..495943	[m]: atp + 0.01 ptd1ino_LI -> adp + h + 0.01 ptd3ino_LI	2	A4HYV4	6.52	No	No	Mitochondria	0	Inositol phosphate metabolism
PINOS_LI_M	10966523	LINJ_26_2500	EC:2.7.8.11	Yes	phosphatidylinositol synthase mitochondrial	Mitochondria	CDP-OH_P_transf	26:953939..954622	[m]: inost + 0.01 cdag_LI -> cmp + h + 0.01 ptd1ino_LI	1	E9AHB8	8.04	No	No	Mitochondria	0	Inositol phosphate metabolism
PIBPm	10966170	LINJ_15_1210	EC:3.1.3.36	Yes	phosphatidylinositol-bisphosphatase	Mitochondria	Exo_endo_phos RhoGAP	15: 478614..480992_C	[m]: 0.01 ptd145bp_LI + h2o -> 0.01 ptd4ino_LI + pi	2	E9AGM3	5.98	No	No	Mitochondria	0	Inositol phosphate metabolism
PI4P5K_LI	5072733	LINJ_34_4320	EC:2.7.1.68	Yes	Phosphatidylinositol-4-phosphate 5-kinase	cytosol	PIP5K	Unknown	[c]: 0.01 ptd4ino_LI + atp -> adp + 0.01 ptd145bp_LI + h	2	A4IA85	6.77	No	No	cytosol	0	Inositol phosphate metabolism
PI4P5K_LI_M	5073670	LINJ_36_0400	EC:2.7.1.68	Yes	Phosphatidylinositol-4-phosphate 5-kinase	Mitochondria	PIP5K	36: 100993..102360_C	[m]: atp + 0.01 ptd4ino_LI -> adp + 0.01 ptd145bp_LI + h[m]	2	A4ICV0	9.35	No	No	Mitochondria	0	Inositol phosphate metabolism
PI45BPP_LI	5071189	LINJ_30_2970	EC:3.1.4.11	Yes	1-phosphatidylinositol-4,5-bisphosphate phosphodiesterase	cytosol	PI-PLC-X PI-PLC-Y C2 EF-hand_1 EF-hand_7 EF-hand_8 EF-hand_6 EF-hand_5 EF-hand_10 GDPD ATG13 EF-hand_4	30:1074264..1076477_C	[c]: 0.01 ptd145bp_LI + h2o -> 0.01 12dgr_LI + 0.01 mi145tp_D	2	A4I5X4	8.06	No	No	Other	0	Inositol phosphate metabolism
PI45BPP_LI_M	5069090	LINJ_22_1530	EC:3.1.4.11	Yes	1-phosphatidylinositol-4,5-bisphosphate phosphodiesterase mitochondrial	Mitochondria	PI-PLC-X PI-PLC-Y C2 EF-hand_7 EF-hand_ 1 EF-hand_6	22:641781..644135	[m]: 0.01 ptd145bp_LI + h2o -> 0.01 mi145tp_D + 0.01 12dgr_LI	2	A4I027	6.67	No	No	Mitochondria	0	Inositol phosphate metabolism
IPP5Pm	5067279	LINJ_11_1010	EC:3.1.3.56	Yes	inositol-1,4,5-trisphosphate 5-phosphatase mitochondrial	Mitochondria	Exo_endo_phos	11:402217..404283	[m]: 0.01 mi145tp_D + h2o -> DMino14bp + pi+ h	2	A4HV10	5.74	No	No	Mitochondria	0	Inositol phosphate metabolism
IPP5P2m	5067279	LINJ_11_1010	EC:3.1.3.56	Yes	inositol-1,3,4,5-trisphosphate 5-phosphatase mitochondrial	Mitochondria	Exo_endo_phos	11:402217..404283	[m]: h2o + mi1345p -> mi134tp_D + pi+ 2 h	2	A4HV10	5.74	No	No	Mitochondria	0	Inositol phosphate metabolism
I14BP1P	5071673	LINJ_31_3030	EC:3.1.3.57	Yes	D-myo-Inositol-1,4-bisphosphate 1-phosphohydrolase	Cytosol	Inositol_P	31:1362084..1362971_C	[c]: DMino14bp + h2o + 2 h -> mi4p_D + pi	2	A4I797	5.21	No	No	Other	0	Inositol phosphate metabolism
14BP1P2	5071673	LINJ_31_3030	EC:3.1.3.57	Yes	D-myo-Inositol 1,3,4-trisphosphate 1-phosphohydrolase	Cytosol	Inositol_P	31:1362084..1362971_C	[c]: h2o + mi134tp_D -> DMino34bp + pi	2	A4I797	5.21	No	No	Other	0	Inositol phosphate metabolism
PIN3K2	5067668	LINJ_14_0020	EC:2.7.1.153	Yes	phosphatidylinositol 3-kinase 2	cytosol	PI3Ka PI3_PI4_kinase PI3K_rbd PI3K_C2	14:7627..10770	[c]: atp + 0.01 ptd145bp_LI -> adp + 0.01 ptd345tp	2	A4HVU4	6.83	No	No	Other	0	Inositol phosphate metabolism
LEUTAm	5070113	LINJ_27_1950	EC:2.6.1.42	Yes	leucine transaminase, mitochondrial	Mitochondria	Aminotransferase class IV	27: 864488..865693_C	[m]: akg + leu_L <=> glu_L + 4mop	2	A4I2W8	8.11	No	No	Mitochondria	1	Valine, Leucine, and Isoleucine Metabolism
ILETAm	5070113	LINJ_27_1950	EC:2.6.1.42	Yes	isoleucine transaminase, mitochondrial	Mitochondria	Aminotransferase class IV	27: 864488..865693_C	[m]: akg + ile_L <=> glu_L + 3mop	2	A4I2W8	8.11	No	No	Mitochondria	1	Valine, Leucine, and Isoleucine Metabolism
VALTAm	5070113	LINJ_27_1950	EC:2.6.1.42	Yes	valine transaminase	Mitochondria	Aminotransferase class IV	27: 864488..865693_C	[m]: akg + val_L <=> glu_L + 3mob	2	A4I2W8	8.11	No	No	Mitochondria	1	Valine, Leucine, and Isoleucine Metabolism
ODHmi	5068849	LINJ_21_1670	EC:1.2.4.4	Yes	3-methyl-2-oxobutanoate dehydrogenase (2-methylpropanoyl-transferring).	Mitochondria	Dehydrogenase E1 component	21:577832..579271_C	[m]: h + lpam + 4mop -> 3mbutdhla + co2	2	A4HZE0	5.75	No	No	Mitochondria	0	Valine, Leucine, and Isoleucine Metabolism
ODH1mi	5068849	LINJ_21_1670	EC:1.2.4.4	Yes	3-Methyl-2-oxobutanoate:lipoamide oxidoreductase(decarboxylating and acceptor-2-methylpropanoylating)	Mitochondria	Dehydrogenase E1 component	21:577832..579271_C	[m]: h + lpam + 3mob -> 2mpdhl + co2	2	A4HZE0	5.75	No	No	Mitochondria	0	Valine, Leucine, and Isoleucine Metabolism
ODH2mi	5068849	LINJ_21_1670	EC:1.2.4.4	Yes	3-Methyl-2-oxopentanoate:lipoamide oxidoreductase(decarboxylating and acceptor-2-methylpropanoylating)	Mitochondria	Dehydrogenase E1 component	21:577832..579271_C	[m]: h + lpam + 3mop -> 2mbutdhla + co2	2	A4HZE0	5.75	No	No	Mitochondria	0	Valine, Leucine, and Isoleucine Metabolism
3MBTm	10966215	LINJ_05_0180	EC 2.3.1.168	Yes	S-(3-Methylbutanoyl)-dihydrolipoamide	Mitochondria	2-oxoacid_dh Biotin_lipoyl E3_binding HlyD_D23	5:54700..56133	[m]: coa + 3mbutdhla -> dhlam + ivcoa	2	E9AG63	9.02	No	No	Mitochondria	0	Valine, Leucine, and Isoleucine Metabolism
2MBDTm	10966215	LINJ_05_0180	EC 2.3.1.168	Yes	S-(2-Methylbutanoyl)-dihydrolipoamide	Mitochondria	2-oxoacid_dh Biotin_lipoyl E3_binding HlyD_D23	5:54700..56133	[m]: 2mbutdhla + coa -> 2mbcoa + dhlam	2	E9AG63	9.02	No	No	Mitochondria	0	Valine, Leucine, and Isoleucine Metabolism
2MPTm	10966215	LINJ_05_0180	EC 2.3.1.168	Yes	S-(2-Methylpropanoyl)-dihydrolipoamide	Mitochondria	2-oxoacid_dh Biotin_lipoyl E3_binding HlyD_D23	5:54700..56133	[m]: coa + 2mpdhl -> dhlam + ibcoa	2	E9AG63	9.02	No	No	Mitochondria	0	Valine, Leucine, and Isoleucine Metabolism
ACOAD8m	5070483 OR 4961321	LINJ_06_0910 OR LINJ_28_2700	EC:1.3.8.7	Yes	acyl-CoA dehydrogenase	Mitochondria	Acyl-CoA_dh_1 Acyl-CoA_dh_C Acyl-CoA_dh_M Acyl-CoA_dh_N	6:385978..387228 OR 28: 985302..987191	[m]: ivcoa + fad -> fadh2 + 3mb2coa	2	A4HSY0 -- A4I3Y3	7.95 -- 8.26	No	No	Mitochondria	1	Valine, Leucine, and Isoleucine Metabolism
ACOAD10m	5070483 OR 4961321	LINJ_06_0910 OR LINJ_28_2700	EC:1.3.8.7	Yes	Acyl-CoA dehydrogenase (2-Methylbutanoyl - trans-2-methylbut)	Mitochondria	Acyl-CoA_dh_1 Acyl-CoA_dh_C Acyl-CoA_dh_M Acyl-CoA_dh_N	6:385978..387228 OR 28: 985302..987191	[m]: 2mbcoa + fad <=> 2mb2coa + fadh2	2	A4HSY0 -- A4I3Y3	7.95 -- 8.26	No	No	Mitochondria	1	Valine, Leucine, and Isoleucine Metabolism
ACOAD9m	5070483 OR 4961321	LINJ_06_0910 OR LINJ_28_2700	EC:1.3.8.7	Yes	Acyl-CoA dehydrogenase (Methacryl-Isobutyr)	Mitochondria	Acyl-CoA_dh_1 Acyl-CoA_dh_C Acyl-CoA_dh_M Acyl-CoA_dh_N	6:385978..387228 OR 28: 985302..987191	[m]: ibcoa + fad <=> fadh2 + 2mp2coa	2	A4HSY0 -- A4I3Y3	7.95 -- 8.26	No	No	Mitochondria	1	Valine, Leucine, and Isoleucine Metabolism
ACOAD11m	5070483 OR 4961321	LINJ_06_0910 OR LINJ_28_2700	EC:1.3.8.7	Yes	propionyl-CoA dehydrogenase	Mitochondria	Acyl-CoA_dh_1 Acyl-CoA_dh_C Acyl-CoA_dh_M Acyl-CoA_dh_N	6:385978..387228 OR 28: 985302..987191	Acrcoa[m] + fadh2[m] <=> fad[m] + ppcoa[m]	2	A4HSY0 -- A4I3Y3	7.95 -- 8.26	No	No	Mitochondria	1	Valine, Leucine, and Isoleucine Metabolism
MCC	5071697	LINJ_31_3260	EC:6.4.1.4	Yes	Methylcrotonoyl-CoA carboxylase	Mitochondria	Biotin_carb_C Biotin_lipoyl CPSase_L_chain CPSase_L_D2	31:1443296..1445359_C	[m]: atp + 3mb2coa + hco3 -> h + adp + pi + 3mgcoa	2	A4I7C0	6.47	No	No	Other	1	Valine, Leucine, and Isoleucine Metabolism
MCCcyt	5067238	LINJ_11_0600	EC:6.4.1.4	Yes	Methylcrotonoyl-CoA carboxylase cytosolic	cytosol	Carboxyl_trans	11:217299..218909	[c]: 3mb2coa + atp + hco3 <=> 3mgcoa + adp + h + pi	2	A4HUX0	8.68	No	No	Mitochondria	1	Valine, Leucine, and Isoleucine Metabolism
ECOAH9m	5069872 -- 5072123 -- 5072395	LINJ_26_1530 OR LINJ_32_3830 OR LINJ_33_2740	EC:4.2.1.17	Yes -- No -- No	2-Methylprop-2-enoyl-CoA (2-Methylbut-2-enoyl-CoA)	Mitochondria	3HCDH 3HCDH_N ECH_1	26: 551026..553206_C -- 32:1441208..1442323 -- 33:1059968..1061950	[m]: 2mb2coa + h2o <=> 3hmbcoa	2	A4I289 -- A4I8I6 -- A4I9A0	8.94 -- 5.51 -- 8.89	No -- No -- No	No -- No -- No	Other -- Mitochondria -- Mitochondria	1	Valine, Leucine, and Isoleucine Metabolism
ECOAH16m	5069872 -- 5072123 -- 5072395	LINJ_26_1530 OR LINJ_32_3830 OR LINJ_33_2740	EC:4.2.1.17	Yes -- No -- No	enoyl-CoA hydratase, bacterial	Mitochondria	3HCDH 3HCDH_N ECH_1	26: 551026..553206_C -- 32:1441208..1442323 -- 33:1059968..1061950	[m]: h + 2mp2coa + h2o <=> hibcoa	2	A4I289 -- A4I8I6 -- A4I9A0	8.94 -- 5.51 -- 8.89	No -- No -- No	No -- No -- No	Other -- Mitochondria -- Mitochondria	1	Valine, Leucine, and Isoleucine Metabolism
MGCOAH2	10966198	LINJ_35_0360	EC:4.2.1.18	Yes	methylglutaconyl-CoA hydratase	Mitochondria	ECH_1 ECH_2 T2SSF	35:92261..93154	[m]: h2o + 3mgcoa <=> hmgcoa	2	E9AHU0	8.58	No	No	Mitochondria	1	Valine, Leucine, and Isoleucine Metabolism
HIBHrm	5072123	LINJ_32_3830 ISOGENE	EC:3.1.2.4	No	3-hydroxyisobutyryl-CoA hydrolase	Mitochondria	ClpP/crotonase-like_dom Crontonase_C	32:1441208..1442323	[m]: h2o + hibcoa -> coa + 2 h + 3hmp	2	A4I8I6	5.51	No	No	Mitochondria	0	Valine, Leucine, and Isoleucine Metabolism
HACOADm	5073590 OR 5071610	LINJ_36_1200 OR LINJ_31_2400	EC:1.1.1.35	Yes	3-hydroxyacyl-CoA dehydrogenase	Mitochondria	3HCDH_N 3HCDH NAD_binding_2 Pyr_redox F420_oxidored NAD_Gly3P_dh_N AlaDh_PNT_C DAO ECH	36:432238..433155 OR 31:1133533..1134582_C	[m]: nad + 3hmp <=> h + nadh + mmalsa	5	A4ICM0 OR A4I738	8.63 -- 8.88	No	No	Mitochondria	1	Valine, Leucine, and Isoleucine Metabolism	Fatty acid elongation, Fatty acid degradation, Valine, leucine and isoleucine degradation, Lysine degradation, Tryptophan metabolism, beta-Alanine metabolism, Propanoate metabolism, Butanoate metabolism, Metabolic pathways, Biosynthesis of secondary metabolites,Carbon metabolism, Fatty acid metabolism		PMID: 24358884
ALDD4xm	5069580	LINJ_25_1160	EC:1.2.1.3	No	aldehyde dehydrogenase (methylmalonate semialdehyde, NAD)	Mitochondria	Aldedh LuxC DUF1487	25:440332..441831_C	[m]: nad + h2o + mmalsa -> 2 h + nadh + mmal	3	A4I1F4	7.97	No	Mlratltrlemap........KVthiqdKL	Other	1	Valine, Leucine, and Isoleucine Metabolism	Pentose and glucuronate interconversions Ascorbate and aldarate metabolism Fatty acid metabolism Valine, leucine and isoleucine degradation Lysine degradation Arginine and proline metabolism Histidine metabolism Tryptophan metabolism beta-Alanine metabolism Glycerolipid metabolism Pyruvate metabolism Propanoate metabolism Biosynthesis of secondary metabolites	L.tarentolae	PMID:7630384
MMCSm					Rxn from Methylmalonate to (R)-Methylmalonyl-CoA	Mitochondria			mmal[m] + coa[m] + h[m] -> h2o[m] + mmcoa_S[m]								Valine, Leucine, and Isoleucine Metabolism
HACD8m	5073590 OR 5071610	LINJ_36_1200 OR LINJ_31_2400	EC:1.1.1.35	Yes	3-hydroxyacyl-CoA dehydrogenase (2-Methylacetoacetyl-CoA)	Mitochondria	3HCDH_N 3HCDH NAD_binding_2 Pyr_redox F420_oxidored NAD_Gly3P_dh_N AlaDh_PNT_C DAO ECH	36:432238..433155 OR 31:1133533..1134582_C	[m]: nad + 3hmbcoa <=> 2maacoa + h + nadh	5	A4ICM0 OR A4I738	8.63 -- 8.88	No	No	Mitochondria	1	Valine, Leucine, and Isoleucine Metabolism	Fatty acid elongation, Fatty acid degradation, Valine, leucine and isoleucine degradation, Lysine degradation, Tryptophan metabolism, beta-Alanine metabolism, Propanoate metabolism, Butanoate metabolism, Metabolic pathways, Biosynthesis of secondary metabolites,Carbon metabolism, Fatty acid metabolism		PMID: 24358884
ACACT10m_i	5069185	LINJ_23_0860	EC:2.3.1.16	No	acetyl-CoA C-acyltransferase (2-Methyl-3-acetoacetyl-CoA)	Mitochondria	Thiolase_C Thiolase_N ketoacyl-synt ACP_syn_III	23:329735..331060_C	[m]: coa + 2maacoa -> accoa + ppcoa	4	A4I0C0	7.6	No	Mfrsslthrqaap........RVfivggHI	mitochondria	1	Valine, Leucine, and Isoleucine Metabolism	Fatty acid degradation, Valine, leucine and isoleucine degradation, alpha-Linolenic acid metabolism, fatty acid metabolism
PPCOACm	5070245	LINJ_28_0250	EC:6.4.1.3	Yes	Propionyl-CoA carboxylase	Mitochondria	Carboxyl_trans	28: 82799..83224	[m]: atp + ppcoa + hco3 -> h + adp + pi + mmcoa_S	2	A4I398	10.02	No	No	Mitochondria	1	Valine, Leucine, and Isoleucine Metabolism
PPCOAC	5070246	LINJ_28_0260	EC:6.4.1.3	Yes	Propionyl-CoA carboxylase cytosolic	cytosol	Carboxyl_trans	28: 83996..84493	[c]: atp + hco3 + ppcoa <=> adp + h + mmcoa_S + pi	2	A4I399	9.28	No	No	Other	1	Valine, Leucine, and Isoleucine Metabolism
ILETRS	5074053 -- 5068350 -- 5068344	LINJ_36_5870 -- LINJ_18_1230 -- LINJ_18_1220	EC:6.1.1.5	Yes	isoleucyl-tRNA synthetase	Cytosol	Anticodon_1 tRNA-synt_1	36:2159959..2163261_C -- 18:507691..509859 -- 18:502995..505427	[c]: atp + ile_L + trnaile -> amp + iletrna + ppi	2	A4IDX6 -- A4HY00 -- A4HXZ5	6 -- 6.17 -- 7.29	No -- No -- No	No -- No -- No	Other -- Other -- Other	0	Valine, Leucine, and Isoleucine Metabolism
LEUTRS	5067511	LINJ_13_1000	EC:6.1.1.4	Yes	leucyl-tRNA synthetase	Cytosol	Anticodon_1 tRNA-synt_1 tRNA-synt_1g	13:362989..366216_C	[c]: atp + leu_L + trnaleu -> amp + leutrna + ppi	2	A4HVN8	5.99	No	No	Other	0	Valine, Leucine, and Isoleucine Metabolism
VALTRS	5071209	LINJ_30_3170	EC:6.1.1.9	Yes	valyl-tRNA synthetase	Cytosol	Anticodon_1 tRNA-synt_1 Val_tRNA-synt_C	30:1140612..1143515_C	[c]: atp + trnaval + val_L -> amp + ppi + valtrna	2	A4I5Z4	6.32	No	No	Other	0	Valine, Leucine, and Isoleucine Metabolism
LYSTRS	5067753 -- 5070869	LINJ_15_0270 -- LINJ_30_0130	EC:6.1.1.6	Yes	Lysyl-tRNA synthetase	Cytosol	tRNA-synt_2 tRNA_anti-codon	15:93752..95512 -- 30:43784..45394_C	[c]: atp + lys_L + trnalys -> amp + lystrna + ppi	2	A4HWC4 -- A4I508	5.89 -- 6.38	No -- No	No -- No	Other -- Other	0	Valine, Leucine, and Isoleucine Metabolism
MMEm	5069718	LINJ_26_0030	EC:5.1.99.1	No	methylmalonyl-CoA epimerase	Mitochondria	Glyas_Bleomycin-R_OHBP_Dase MeMalonyl-CoA_epimerase	26: 4535..4990_C	[m]: mmcoa_R <=> mmcoa_S	2	A4I1U1	7.08	No	No	Mitochondria	1	Propanoate metabolism
MMMm	5070000	LINJ_27_0310	EC:5.4.99.2	Yes	methylmalonyl-CoA mutase	Mitochondria	B12-binding MM_CoA_mutase	27: 76767..78938	[m]: mmcoa_R -> succoa	1	A4I2L1	6.17	No	No	cytosol	1	Propanoate metabolism
ACS2	5069157	LINJ_23_0580	EC:6.2.1.1	Yes	acetyl-CoA synthetase (propanoate/propionate)	cytosol	AMP-binding ACAS_N AMP-binding_C	23:199525..201642	[c]: atp + ppa + coa <=> amp + ppi + ppcoa	2	A4I093	5.9	No	No	Other	1	Glycolysis / Gluconeogenesis	Pyruvate metabolism Propanoate metabolism Biosynthesis of secondary metabolites	T.brucei, T.cruzi, L.major	PMID:16682088
HPCOA	5072123	LINJ_32_3830 ISOGENE	EC:3.1.2.4	No	hydroxy-propionyl-coA hydrolase	cytosol	ClpP/crotonase-like_dom Crontonase_C	32:1441208..1442323	[m]: atp + 3hp + coa <=> amp + ppi + 3hpcoa	2	A4I8I6	5.51	No	No	Mitochondria	0	Propanoate metabolism
ECOAH8m	5069872 -- 5072123 -- 5072395	LINJ_26_1530 OR LINJ_32_3830 OR LINJ_33_2740	EC:4.2.1.17	Yes -- No -- No	enoyl-coA hydratase (propionyl coA)	Mitochondria	3HCDH 3HCDH_N ECH_1	26: 551026..553206_C -- 32:1441208..1442323 -- 33:1059968..1061950	[m]: atp + 3hp + coa <=> amp + ppi + 3hpcoa	2	A4I289 -- A4I8I6 -- A4I9A0	8.94 -- 5.51 -- 8.89	No -- No -- No	No -- No -- No	Other -- Mitochondria -- Mitochondria	1	Propanoate metabolism
ACOAD12m	5070483 OR 4961321	LINJ_06_0910 OR LINJ_28_2700	EC:1.3.8.7	Yes	propenoyl dehydrogenase	Mitochondria	Acyl-CoA_dh_1 Acyl-CoA_dh_C Acyl-CoA_dh_M Acyl-CoA_dh_N	6:385978..387228 OR 28: 985302..987191	[m]: ppylcoa + fadh2 <=> ppcoa + fad	2	A4HSY0 -- A4I3Y3	7.95 -- 8.26	No	No	Mitochondria	1	Propanoate metabolism
ACCOAC	5071678	LINJ_31_3080	EC 6.4.1.2	Yes	acetyl-CoA carboxylase	Cytosol	Carbamoyl-phosphate synthase L chain, N-terminal domain, Carbamoyl-phosphate synthase L chain, ATP binding domain, Biotin carboxylase C-terminal domain, Biotin-requiring enzyme, Acetyl-CoA carboxylase, central region(2), Carboxyl transferase domain	31:1378813..1385319_c	[c]: accoa + atp + hco3 <=> adp + h + malcoa + pi	2	A4I7A2	6.03	No	No	Other	1	Fatty acid biosynthesis
MALCODC	5066597	LINJ_07_0820	EC:4.1.1.9	No	Malonyl-CoA decarboxylase	Mitochondria	MCD	7:337030..339417	[m]: h + malcoa -> accoa + co2	2	A4HT98	7.64	No	No	Mitochondria	1	Fatty acid biosynthesis
OCOAT1r_m	10966223	LINJ_33_2470	EC:2.8.3.5	Yes	3-oxoacid CoA-transferase (Succinyl-CoA: acetoacetate)	Mitochondria	CoA_trans	33:950216..951685	[m]: acac + succoa <=> aacoa + succ	4	E9AHQ2	8.38	No	No	Other	1	Pyruvate metabolism		T.brucei Lmexicana	PMID:15326192 PMID:20085767 PMID:9501211
AKGDE1B	5073772 OR 5070037	LINJ_36_3630 OR LINJ_27_0740	EC:1.2.4.2	Yes	2-Oxoadipate:lipoamde 2-oxidoreductase(decarboxylating and acceptor-succinylating)	Mitochondria	E1_dh Transket_pyr	36:1348684..1351722_ c OR 27:360417..363437	[m]: 2oxoadp + h + lpam <=> Gdhla + co2	2	A4ID50 OR A4I2P6	6.25 - 6.47	No -- No	No -- No	Mitochondria - Mitochondria	1	Lysine degradation Tryptophan metabolism	Citrate cycle (TCA)
AKGDE2B	5070473	LINJ_28_2600	EC:2.3.1.61	Yes	Dihydrolipoamide S-succinyltransferase (Glutaryl-CoA)	Mitochondria	2-oxoacid_dh Biotin_lipoyl	28:954703..955872	[m]: Gdhla + coa -> dhlam + glutcoa	2	A4I3X3	9.07	No	No	Mitochondria	0	Lysine degradation	Citrate cycle (TCA)
ASCBPm	5072470	LINJ_34_0070	EC:1.11.1.11	Yes	ascorbate-dependent peroxidase	Mitochondria	peroxidase	34:23760..24671	[m]: ascb + h2o2 + h <=> dhdascb + 2 h2o	5	A4I9H5	7.59	No	No	Mitochondria	1	Ascorbate and aldarate metabolism		L. major	PMID: 18822369, PMID: 17320480
GULOm	5068208	LINJ_17_1470	EC:1.1.3.8	Yes	L-gulonolactone oxidase	Mitochondria	ALO FAD_binding_4	17:617451..618938	[m]: gul_L + o2 <=> ascb + h + h2o2	2	A4HXL3	6.39	No	No	Mitochondria	1	Ascorbate and aldarate metabolism
ARADH	5071564	LINJ_31_2210	EC 1.1.1.116	No	D-arabinose dehydrogenase	cytosol	Aldo_ket_red	31: 1034722..1035576_C	[c]: ara_D + nadp <=> ara15l + nadph + h	3	A4I6Z4	6.19	No	No	Other	1	Ascorbate and aldarate metabolism		L. donovani	PMID: 21907739
ARADE		Spontaneous			arabinose-1,4-lactone formation (spontaneous)	cytosol			[c]: ara15l -> ara14l + h								Ascorbate and aldarate metabolism
ARAO	5068208	LINJ_17_1470	EC:1.1.3.8	Yes	D-arabinono-1,4,-lactone oxidase	Mitochondria	ALO FAD_binding_4	17:617451..618938	[m]: ara14l + o2 <=> ery_ascb + h2o2	2	A4HXL3	6.39	No	No	Mitochondria	1	Ascorbate and aldarate metabolism
EASCBPm	5072470	LINJ_34_0070	EC:1.11.1.11	Yes	D-erythro ascorbate peroxidase	Mitochondria	peroxidase	34:23760..24671	[m]: ery_ascb + h2o2 + h <=> dhery_ascb + 2 h2o	5	A4I9H5	7.59	No	No	Mitochondria	1	Ascorbate and aldarate metabolism		L. major	PMID: 18822369, PMID: 17320480
DHASCBR	5072181	LINJ_33_0260	NA	Yes	dehydroascorbate reductase	Mitochondria	GST_N_3	33: 76536..77888_C	trprd[m] + dhery_ascb[m] -> ery_ascb[m] + trpox[m] + h[m]	5	A4I8P2	6.44	No	No	Mitochondria	0	Ascorbate and aldarate metabolism		L. infantum, L. major	PMID: 17320480, PMID: 22416787
BTNL1	5071451	LINJ_31_1070	EC:6.3.4.15	Yes	Biotin:CoA ligase (AMP-forming)	cytosol	BPL_LplA_LipB	31: 411391..412182_C	[c]: atp + btn + h -> btamp + ppi	2	A4I6N1	6.07	No	No	Other	0	Biotin metabolism
HOXPRx	5070873	LINJ_30_0170	EC:1.1.1.60	Yes	Biotin:CoA ligase (AMP-forming)	cytosol	NAD_binding_2 NAD_binding_11 2-Hacid_dh_C F420_oxidoredShikimate_DH 3HCDH_N IlvN PDH ApbA	30:55693..56592_C	[c]: glyc_R + nad <=> 2h3opp + h + nadh	2	A4I512	5.62	No	No	Other	1	Glyoxylate and dicarboxylate metabolism
NO3R	5070950	LINJ_30_0630	EC:1.7.1.1	Yes	nitrate reductase	cytosol	Cyt-b5 FAD_binding_6 NAD_binding_1	30:207057..208670_C	[c]: h2o + nad + no2 -> h + nadh + no3	2	A4I589	7.31	No	No	Other	0	Nitrogen metabolism
NPRT2	5072252	LINJ_33_1010	EC: 6.3.4.21	Yes	Nicotinate phosphoribosyltransferase	cytosol	NAPRTase SAM_2	33: 337669..338913	[c]: atp + nac + prpp + h2o + 3 h -> bnicrnt + ppi + adp + pi	2	A4I8W0	5.65	No	No	Other	0	Nicotinate and nicotinamide metabolism
NMAT2	5068206	LINJ_17_1450	EC: 2.7.7.18	Yes	Nicotinamide mononucleotide adenylyltransferase	cytosol	CTP_transf_like	17:613580..614503	[c]: atp + bnicrnt <=> ppi + dnad	2	A4HXL1	6.55	No	No	Other	1	Nicotinate and nicotinamide metabolism
NADS	5071911	LINJ_32_1750	EC 6.3.5.1	Yes	NAD(+) synthase	cytosol	NAD_synthase	32: 657505..658386_C	[c]: atp + h2o + gln_L + dnad <=> amp + ppi + glu_L + nad	1	A4I7Y2	5.67	No	Mpvaplhpelq..........RVlkenrRA	Other	1	Nicotinate and nicotinamide metabolism
NDSIR2	5069736	LINJ_26_0200	EC 2.4.2.31	No	NAD-dependent SIR2	cytosol	SIR2	26: 52577..53698_C	[c]: noadprpa + ncam <=> prla + nad	5	Q8I6E4	5.2	No	No	Other	1	Nicotinate and nicotinamide metabolism		L. infantum	PMID: 16236469
NAMS	5066121	LINJ_01_0470	EC 3.5.1.19	No	Alpha/beta-hydrolase-like protein	cytosol	Isochorismatase	1: 113382..114038	[c]: h2o + ncam <=> nh3 + nac	5	A4HRG8	5.49	No	No	Other	1	Nicotinate and nicotinamide metabolism		L. infantum	PMID: 21819459
PUNP8I	5070850	LINJ_29_2910	EC:3.2.2.1	Yes	N-Ribosylnicotinamide ribohydrolase	Cytosol	IU_nuc_hydro	29:1190708..1191709	[c]: h2o + rnam -> h + ncam + rib_D	2	A4I4Y9	4.86	No	No	Other	0	Nicotinate and nicotinamide metabolism
NADK	4961279	LINJ_06_0480	EC:2.7.1.23	Yes	NAD kinase	cytosol	NAD_kinase	6:160802..164632	atp[c] + nad[c] -> adp[c] + h[c] + nadp[c]	2	A4HST8	6.81	No	No	Other	0	Nicotinate and nicotinamide metabolism
CDAL	5067946	LINJ_16_0590	EC:6.3.4.16	Yes	carbamoyl-phosphate synthase	Cytosol	Carbamoyl-phosphate synthase small chain, CPSase domain, Glutamine amidotransferase class-I, Carbamoyl-phosphate synthase L chain, N-terminal domain, Carbamoyl-phosphate synthase L chain, ATP binding domain, Carbamoyl-phosphate synthetase large chain, oligomerisation domain, Carbamoyl-phosphate synthase L chain, N-terminal domain, Carbamoyl-phosphate synthase L chain, ATP binding domain, MGS-like…	16:212460..217988_C	[c]: 2 atp + co2 + h2o + nh3 -> 2 adp + cbp + 2 h + pi	5	A4HWV8	5.74	No	No	Other	0	Pyrimidine metabolism	Alanine, aspartate and glutamate metabolism	Leishmania mexicana amazonensis	PMID: 6753942
CDALg	5067946	LINJ_16_0590	EC:6.3.4.16	Yes	carbamoyl-phosphate synthase	Glycosome	Carbamoyl-phosphate synthase small chain, CPSase domain, Glutamine amidotransferase class-I, Carbamoyl-phosphate synthase L chain, N-terminal domain, Carbamoyl-phosphate synthase L chain, ATP binding domain, Carbamoyl-phosphate synthetase large chain, oligomerisation domain, Carbamoyl-phosphate synthase L chain, N-terminal domain, Carbamoyl-phosphate synthase L chain, ATP binding domain, MGS-like…	16:212460..217988_C	[x]: 2 atp + co2 + h2o + nh3 -> 2 adp + cbp + 2 h + pi	5	A4HWV8	5.74	No	No	Other	0	Pyrimidine metabolism	Alanine, aspartate and glutamate metabolism	Leishmania mexicana amazonensis	PMID: 6753942
ASPCT	5067939	LINJ_16_0550	EC:2.1.3.2	Yes	aspartate carbamoyltransferase	Cytosol	Aspartate/ornithine carbamoyltransferase, carbamoyl-P binding domain, Aspartate/ornithine carbamoyltransferase, Asp/Orn binding domain	16:197923..198906_C	[c]: asp_L + cbp -> cbasp + h + pi	5	A4HWV1	6.12	No	No	Other	0	Pyrimidine metabolism	Alanine, aspartate and glutamate metabolism	L. mexicana. amazonensis	PMID: 6753942
DHORTS	5067945	LINJ_16_0580	EC:3.5.2.3	Yes	dihydroorotase	Cytosol	Amidohydrolase	16:209535..210752_C	[c]: dhor_S + h2o <=> cbasp + h	5	A4HWV7	6.03	No	No	Other	1	Pyrimidine metabolism		Leishmania mexicana amazonensis	PMID: 6753942
DHORD1	10966053	LINJ_16_0540	EC 1.3.3.1	No	dihydroorotate dehydrogenase	Cytosol	Dihydroorotate dehydrogenase	16:195603..196544_C	[c]: dhor_S + o2 <=> h2o2 + orot	5	E9AGN2	5.32	No	No	Other	1	Pyrimidine metabolism		Leishmania mexicana amazonensis	PMID: 6753942
ORPTg	5067940	LINJ_16_0560	EC:2.4.2.10	No	orotate phosphoribosyltransferase	Glycosome	Orotidine 5'-phosphate decarboxylase / HUMPS family, Phosphoribosyl transferase domain	16:202027..203400_C	[x]: orot5p + ppi <=> orot + prpp	5	A4HWV2	9.15	SKL	No	Other	1	Pyrimidine metabolism		Leishmania mexicana amazonensis, T. cruzi	PMID: 6753942, PMID: 7274454
OMPDCg	5067940	LINJ_16_0560	EC:2.4.2.10	No	orotidine-5'-phosphate decarboxylase	Glycosome	Orotidine 5'-phosphate decarboxylase / HUMPS family, Phosphoribosyl transferase domain	16:202027..203400_C	[x]: h + orot5p -> co2 + ump	5	A4HWV2	9.15	SKL	No	Other	0	Pyrimidine metabolism		Leishmania mexicana amazonensis, T. cruzi	PMID: 6753942, PMID: 7274454
CYTDK1	5071626	LINJ_31_2560	EC:2.7.1.48	No	uridine kinase	Cytosol	Phosphoribulokinase / Uridine kinase family	31:1216223..1216612_C	[c]: atp + cytd -> adp + cmp + h	5	A4I754	9.21	No	No	Other	0	Pyrimidine metabolism		Leishmania mexicana amazonensis	PMID: 6753942
CYTDK2	5071626	LINJ_31_2560	EC:2.7.1.48	No	uridine kinase	Cytosol	Phosphoribulokinase / Uridine kinase family	31:1216223..1216612_C	[c]: cytd + gtp -> cmp + gdp + h	5	A4I754	9.21	No	No	Other	0	Pyrimidine metabolism		Leishmania mexicana amazonensis	PMID: 6753942
CYTDK3	5071626	LINJ_31_2560	EC:2.7.1.48	No	uridine kinase	Cytosol	Phosphoribulokinase / Uridine kinase family	31:1216223..1216612_C	[c]: cytd + itp -> cmp + h + idp	5	A4I754	9.21	No	No	Other	0	Pyrimidine metabolism		Leishmania mexicana amazonensis	PMID: 6753942
URIK1	5071626	LINJ_31_2560	EC:2.7.1.48	No	uridine kinase	Cytosol	Phosphoribulokinase / Uridine kinase family	31:1216223..1216612_C	[c]: atp + uri -> adp + h + ump	5	A4I754	9.21	No	No	Other	0	Pyrimidine metabolism		Leishmania mexicana amazonensis	PMID: 6753942
URIK2	5071626	LINJ_31_2560	EC:2.7.1.48	No	uridine kinase	Cytosol	Phosphoribulokinase / Uridine kinase family	31:1216223..1216612_C	[c]: gtp + uri -> gdp + h + ump	5	A4I754	9.21	No	No	Other	0	Pyrimidine metabolism		Leishmania mexicana amazonensis	PMID: 6753942
URIK3	5071626	LINJ_31_2560	EC:2.7.1.48	No	uridine kinase	Cytosol	Phosphoribulokinase / Uridine kinase family	31:1216223..1216612_C	[c]: itp + uri -> h + idp + ump	5	A4I754	9.21	No	No	Other	0	Pyrimidine metabolism		Leishmania mexicana amazonensis	PMID: 6753942
CYTK1	5066145	LINJ_01_0090	EC 2.7.4.14	Yes	cytidylate kinase (CMP)	Cytosol	Thymidylate kinase	1:25165..25983_C	[c]: atp + cmp <=> adp + cdp	1	A4HRD0	6.13	No	No	Mitochondria	1	Pyrimidine metabolism
CYTK2	5066145	LINJ_01_0090	EC 2.7.4.14	Yes	cytidylate kinase (CMP)	Cytosol	Thymidylate kinase	1:25165..25983_C	[c]: atp + dcmp <=> adp + dcdp	1	A4HRD0	6.13	No	No	Mitochondria	1	Pyrimidine metabolism
CYTK1n	5066145	LINJ_01_0090	EC 2.7.4.14	Yes	cytidylate kinase (CMP)	Nucleus	Thymidylate kinase	1:25165..25983_C	[n]: atp + cmp <=> adp + cdp	1	A4HRD0	6.13	No	No	Mitochondria	1	Pyrimidine metabolism
CYTK2n	5066145	LINJ_01_0090	EC 2.7.4.14	Yes	cytidylate kinase (CMP)	Nucleus	Thymidylate kinase	1:25165..25983_C	[n]: atp + dcmp <=> adp + dcdp	1	A4HRD0	6.13	No	No	Mitochondria	1	Pyrimidine metabolism
UPPRTr	5072553	LINJ_34_1110	EC:2.4.2.9	No	uracil phosphoribosyltransferase	Cytosol	Uracil phosphoribosyltransferase	34:461494..462222	[c]: prpp + ura <=> ppi + ump	5	A4I9Q8	5.5	No	No	Other	1	Pyrimidine metabolism		Leishmania mexicana amazonensis	PMID: 6753942
CYTD1	5068098	LINJ_17_0410	EC:3.5.4.5	No	cytidine deaminase	Cytosol	Cytidine and deoxycytidylate deaminase zinc-binding region	17:151170..151718_C	[c]: cytd + h2o -> nh3 + uri	4	A4HXA3	6.87	No	Mpaikwsspvvrnelmslt..RLpaemqRA	Other	0	Pyrimidine metabolism		Kinetoplastids
DCYTD1	5067125 -- 5068098 -- 5071962	LINJ_10_0780 -- LINJ_17_0410 -- LINJ_32_2210	EC:3.5.4.5	No	cytidine deaminase	Cytosol	Cytidine and deoxycytidylate deaminase zinc-binding region	10:336515..337360_C 17:151170..151718_C 32:812387..814015_C	[c]: dcyt + h2o -> duri + nh3	4	A4HUI5 -- A4HXA3 -- A4I830	6.15 -- 6.87 -- 6.58	No -- No -- No	Mpaikwsspvvrnelmslt..RLpaemqRA -- No -- No	Other -- Other -- Other	0	Pyrimidine metabolism		Kinetoplastids
DCMPDA2	5067125 -- 5068098 -- 5071962	LINJ_10_0780 -- LINJ_17_0410 -- LINJ_32_2210	EC:3.5.4.-	No	dCMP deaminase	Cytosol	Cytidine and deoxycytidylate deaminase zinc-binding region	10:336515..337360_C 17:151170..151718_C 32:812387..814015_C	[c]: dcmp + h2o + h <=> dump + nh4	4	A4HUI5 -- A4HXA3 -- A4I830	6.15 -- 6.87 -- 6.58	No -- No -- No	Mpaikwsspvvrnelmslt..RLpaemqRA -- No -- No	Other -- Other -- Other	0	Pyrimidine metabolism		Kinetoplastids
CTPS1n	5068611	LINJ_20_0630	EC:6.3.4.2	No	CTP synthase	Nucleus	CTP synthase N-terminus, Glutamine amidotransferase class-I	20:201558..203360	[n]: atp + nh4 + utp <=> adp + ctp + 2 h + pi	2	A4HYQ5	6.16	No	No	Other	1	Pyrimidine metabolism
CTPS2n	5068611	LINJ_20_0630	EC:6.3.4.2	No	CTP synthase	Nucleus	CTP synthase N-terminus, Glutamine amidotransferase class-I	20:201558..203360	[n]: atp + gln_L + h2o + utp <=> adp + ctp + glu_L + 2 h + pi	2	A4HYQ5	6.16	No	No	Other	1	Pyrimidine metabolism
DURIK1m	5068827	LINJ_21_1450	EC:2.7.1.21	Yes	deoxyuridine kinase (ATP:Deoxyuridine)	Mitochondria	Thymidine kinase	21:494046..494900_C	[m]: atp + duri <=> adp + dump + h	5	A4HZ97	7.48	No	No	Other	1	Pyrimidine metabolism		Leishmania donovani	PMID: 18222009
TMDK1m	5068827	LINJ_21_1450	EC:2.7.1.21	Yes	thymidine kinase (ATP:thymidine)	Mitochondria	Thymidine kinase	21:494046..494900_C	[m]: atp + thymd -> adp + dtmp + h	5	A4HZ97	7.48	No	No	Other	0	Pyrimidine metabolism		Leishmania donovani	PMID: 18222009
DTMPK	5067113	LINJ_10_0040	EC:2.7.4.9	No	dTMP kinase	Cytosol	P-loop_NTPase	10:18029..19120	[c]: atp + dtmp <=> adp + dtdp	2	A4HUB3	5.4	No	No	Other	1	Pyrimidine metabolism
DUTPDPn	4961386	LINJ_06_0580	EC:3.6.1.23	No	deoxyuridine triphosphatase	Nucleus	dUTPase_2	6:200661..201467	[n]: dutp + h2o -> dump + h + ppi	2	A4HSU8	5.1	No	No	Other	0	Pyrimidine metabolism
URIRHn	5068380 -- NA -- NA -- NA -- NA -- 5070850 -- NA -- NA -- NA	LINJ_18_1570 -- NA -- NA -- NA -- NA -- LINJ_29_2910 -- NA -- NA -- NA	EC:3.2.2.1	Yes	inosine hydrolase	Cytosol	IU_nuc_hydro	18:683396..684340 -- NA -- NA -- NA -- NA -- 29:1190708..1191709 -- NA -- NA -- NA	[n]: uri + h2o <=> ura + rib-D	5	Q2PDC5 -- Q2PDC6 -- Q2PD97 -- Q2PD96 -- Q2PDB9 -- A4I4Y9 -- Q6QMI4 -- Q6QMI0 -- Q6QMJ1 -- Q6QMI7	6.20 -- 6.06 -- 6.20 -- 6.20 -- 6.20 -- 4.86 -- 5.84 -- 6.20 -- 5.29 -- 6.06	No -- No -- No -- No -- No -- No -- No -- No -- No - - No	No -- No -- No -- No -- No -- No -- No -- No -- No - - No	Other -- Other -- Other -- Other -- Other -- Other -- Other -- Other -- Other - - Other	1	Pyrimidine metabolism		L. m. mexicana, L. donovani	PMID: 2982637; PMID: 11738828
SHMTc2	5067646	LINJ_14_1400	EC:2.1.2.1	No	serine hydroxymethyltranferase (SHMT-S)	Cytosol	Serine hydroxymethyltransferase	14:562358..563755	[c]: h2o + mlthf -> 5fothf + h	5	A4HW78	6.55	No	No	Other	0	One carbon pool by folate	Glycine, serine and threonine metabolism, Cyanoamino acid metabolism, Glyoxylate and dicarboxylate metabolism, Biosynthesis of secondary metabolites, Carbon metabolism, Biosynthesis of amino acids	L. major, L. donovani	PMID: 16876889, PMID: 17320480; PMID: 17142057
TS	4961275	LINJ_06_0890	EC 2.1.1.45	No	dihydrofolate reductase-thymidylate synthase	Cytosol	DHFR_1, Thymidylat_synt	6:379824..381386	[c]: mlthf + dump <=> dhf + dtmp	5	Q8MQV3	7.56	No	No	Mitochodria	1	One carbon pool by folate	Glycine, serine and threonine metabolism, Cyanoamino acid metabolism, Glyoxylate and dicarboxylate metabolism, Biosynthesis of secondary metabolites, Carbon metabolism, Biosynthesis of amino acids	L. major	PMID: 11295174,
TSm	4961275	LINJ_06_0890	EC 2.1.1.45	No	dihydrofolate reductase-thymidylate synthase mitochondrial	Mitochondria	DHFR_1, Thymidylat_synt	6:379824..381386	[m]: mlthf + dump <=> dhf + dtmp	5	Q8MQV3	7.56	No	No	Mitochodria	1	One carbon pool by folate	Glycine, serine and threonine metabolism, Cyanoamino acid metabolism, Glyoxylate and dicarboxylate metabolism, Biosynthesis of secondary metabolites, Carbon metabolism, Biosynthesis of amino acids	L. major	PMID: 11295174,
DHFRm	4961275	LINJ_06_0890	EC 2.1.1.45	No	dihydrofolate reductase mitochondrial	Cytosol	DHFR_1, Thymidylat_synt	6:379824..381386	dhf[m] + nadph[m] <=> thf[m] + nadp[m]	5	Q8MQV3	7.56	No	No	Mitochodria	1	One carbon pool by folate	Glycine, serine and threonine metabolism, Cyanoamino acid metabolism, Glyoxylate and dicarboxylate metabolism, Biosynthesis of secondary metabolites, Carbon metabolism, Biosynthesis of amino acids	L. major	PMID: 11295174,
DHFRc	4961275	LINJ_06_0890	EC 2.1.1.45	No	dihydrofolate reductase cytosol	Cytosol	DHFR_1, Thymidylat_synt	6:379824..381386	dhf[m] + nadph[m] <=> thf[m] + nadp[m]	5	Q8MQV3	7.56	No	No	Mitochodria	1	One carbon pool by folate	Glycine, serine and threonine metabolism, Cyanoamino acid metabolism, Glyoxylate and dicarboxylate metabolism, Biosynthesis of secondary metabolites, Carbon metabolism, Biosynthesis of amino acids	L. major	PMID: 11295174,
MTHFR1	5073463	LINJ_36_6670	E.C: 1.5.1.20	Yes	Methylenetetrahydrofolate reductase	Cytosol	Methylenetetrahydrofolate reductase	36:2473132..2474061_C	[c]: 2 h + mlthf + nadph -> 5mthf + nadp	2	A4IC95	5.53	No	No	Other	0	One carbon pool by folate		L.major	PMID: 17032644
DH1	5069747	LINJ_26_0310	EC 1.5.1.5	Yes	Methylenetetrahydrofolate dehydrogenase	Cytosol	THF_DHG_CYH THF_DHG_CYH_C	26:79542..80438_C	[c]: h2o + methf -> 10fthf + h	2	A4I1W8	6.33	No	No	Other	0	One carbon pool by folate
CH1	5069747	LINJ_26_0310	EC 3.5.4.9	Yes	Methenyltetrahydrofolate cyclohydrolase	Cytosol	THF_DHG_CYH THF_DHG_CYH_C	26:79542..80438_C	[c]: mlthf + nadp -> methf + nadph	2	A4I1W8	6.33	No	No	Other	0	One carbon pool by folate
FMT	5071979	LINJ_32_2390	E.C:2.1.2.9	Yes	methionyl-tRNA formyltransferase	Mitochondria	Formyl_trans_N	32: 873340..876294_C	[m]: 10fthf + mettrna <=> thf + fmettrna	5	A4I847	8.59	No	No	Mitochondria	1	One carbon pool by folate		T. brucei, L. major	PMID: 11792845; PMID: 1000000221
FTHFLr	5071150	LINJ_30_2590	EC:6.3.4.3	No	Formyltetrahydrofolate synthetase	Cytosol	Formate--tetrahydrofolate ligase	30:974039..975907_C	[c]: atp + for + thf <=> 10fthf + adp + pi	5	A4I5T5	6.18	No	No	Other	1	One carbon pool by folate
FCL	5069226	LINJ_23_1270	EC: 6.3.3.2	Yes	5-formyltetrahydrofolate cyclo-ligase	Cytosol	5-formyltetrahydrofolate cyclo-ligase family	23:509137..510486_C	[c]: atp + 5fothf <=> adp + pi + methf	1	A4I0F9	6.05	No	No	Mitochondria	1	One carbon pool by folate
METS	5066609	LINJ_07_0240	EC:2.1.1.13	Yes	methionine synthase	cytosol	B12 binding domain(2), Pterin binding enzyme, Vitamin B12 dependent methionine synthase, activation domain, Homocysteine S-methyltransferase	7:83930..87688	5mthf[c] + hcys_L[c] -> h[c] + met_L[c] + thf[c]	2	A4HT60	5.43	No	No	Other	1	One carbon pool by folate	Cysteine and methionine metabolism, Arginine and proline metabolism, beta-Alanine metabolism, Glutathione metabolism
ARGNg	5073055	LINJ_35_1490	EC 3.5.3.1	No	Arginase	Glycosome	Arginase family	35:627854..628843_C	[x]: arg_L + h2o -> orn_L + urea	5	A4IB49	7.1	AKL	No	Other	0	Arginine metabolism	Arginine and proline metabolism Biosynthesis of secondary metabolites	L. amazonesis	PMID: 22479507
ORNDC	10966007	LINJ_12_0100	EC:4.1.1.17	Yes	Ornithine Decarboxylase	Cytosol	Pyridoxal-dependent decarboxylase, pyridoxal binding domain, Pyridoxal-dependent decarboxylase, C-terminal sheet domain	12:109903..112026	[c]: h + orn_L -> co2 + ptrc	5	E9AGB5	5.28	No	No	Other	0	Arginine metabolism	Arginine and proline metabolism, Glutathione metabolism Biosynthesis of secondary metabolites	L. infantum	PMID: 7823781
SPMS	5066348	LINJ_04_0570	EC 2.5.1.16	Yes	spermidine synthase	Cytosol	Spermine/spermidine synthase	4:232425..233327_C	[c]: ametam + ptrc -> 5mta + h + spmd	5	A4HS53	5.16	No	No	Other	0	Arginine metabolism	Cysteine and methionine metabolism, Arginine and proline metabolism, beta-Alanine metabolism, Glutathione metabolism	L. donovani	PMID: 15023992
ADMDCi	5071207 -- 5071208	LINJ_30_3150 -- LINJ_30_3160	EC:4.1.1.50	No	S-adenosylmethionine decarboxylase	Cytosol	Adenosylmethionine decarboxylase	30:1131298..1132446_C -- 30:1137710..1138603_C	[c]: amet + h -> ametam + co2	5	A4I5Z2 -- A4I5Z3	4.94 -- 5.12	No -- No	No -- No	Other -- Other	0	Arginine metabolism	Cysteine and methionine metabolism, Arginine and proline metabolism, beta-Alanine metabolism, Glutathione metabolism
AGMT	5069106	LINJ_23_0080	EC:3.5.3.11	No	agmatinase	Cytosol	Arginase family	23:20552..21550	[c]: agm + h2o -> ptrc + urea	3	A4I044	6.01	No	No	Mitochondria	0	Arginine metabolism	Cysteine and methionine metabolism, Arginine and proline metabolism, beta-Alanine metabolism, Glutathione metabolism
HP5CD	5066259	LINJ_03_0190	EC:1.5.1.12	Yes	3-hydroxy-1-pyrroline-5-carboxylate dehydrogenase	Cytosol	Aldedh	3:50496..52178	[c] : 1p3h5c + 2 h2o + nad -> 4hglu + h + nadh	2	A4HRT1	8.51	No	No	Other	0	Arginine metabolism	Cysteine and methionine metabolism, Arginine and proline metabolism, beta-Alanine metabolism, Glutathione metabolism
P5CD_i	5066259	LINJ_03_0190	EC:1.5.1.12	Yes	1-pyrroline-5-carboxylate dehydrogenase	Cytosol	Aldedh	3:50496..52178	[c] : 1pyr5c + 2 h2o + nad -> glu-L + h + nadh	2	A4HRT1	8.51	No	No	Other	0	Arginine metabolism	Cysteine and methionine metabolism, Arginine and proline metabolism, beta-Alanine metabolism, Glutathione metabolism
HPROx	5066259	LINJ_03_0190	EC:1.5.1.12	Yes	L-hydroxyproline dehydrogenase (NAD)	Cytosol	Aldedh	3:50496..52178	[c] : 4hpro-LT + nad -> 1p3h5c + 2 h + nadh	2	A4HRT1	8.51	No	No	Other	0	Arginine metabolism	Cysteine and methionine metabolism, Arginine and proline metabolism, beta-Alanine metabolism, Glutathione metabolism
HPROy	5066259	LINJ_03_0190	EC:1.5.1.12	Yes	L-hydroxyproline dehydrogenase (NADP)	Cytosol	Aldedh	3:50496..52178	[c] : 4hpro-LT + nadp -> 1p3h5c + 2 h + nadph	2	A4HRT1	8.51	No	No	Other	0	Arginine metabolism	Cysteine and methionine metabolism, Arginine and proline metabolism, beta-Alanine metabolism, Glutathione metabolism
GSADH	5066259	LINJ_03_0190	EC:1.5.1.12	Yes	L-glutamate 5-semialdehyde dehydrogenase	Cytosol	Aldedh	3:50496..52178	[c] : glu5sa + h2o + nad <=> glu-L + 2 h + nadh	2	A4HRT1	8.51	No	No	Other	0	Arginine metabolism	Cysteine and methionine metabolism, Arginine and proline metabolism, beta-Alanine metabolism, Glutathione metabolism
4HGLSD	5066259	LINJ_03_0190	EC:1.5.1.12	Yes	L-4-hydroxyglutamate semialdehyde dehydrogenase	Cytosol	Aldedh	3:50496..52178	[c] : 4hglusa + h2o + nad <=> 4hglu + 2 h + nadh	2	A4HRT1	8.51	No	No	Other	0	Arginine metabolism	Cysteine and methionine metabolism, Arginine and proline metabolism, beta-Alanine metabolism, Glutathione metabolism
HPROa	5066259	LINJ_03_0190	EC:1.5.1.12	Yes	L-hydroxyproline reductase (NAD)	Cytosol	Aldedh	3:50496..52178	[c] : 1p3h5c + (2) h + nadh -> 4hpro-LT + nad	2	A4HRT1	8.51	No	No	Other	0	Arginine metabolism	Cysteine and methionine metabolism, Arginine and proline metabolism, beta-Alanine metabolism, Glutathione metabolism
ARGTRS	5070078	LINJ_27_1230	EC:6.1.1.19	Yes	arginyl-tRNA synthetase	Cytosol	Arg_tRNA_synt_N DALR_1 tRNA-synt_1d	27:548593..550671	[c] : arg-L + atp + trnaarg -> amp + argtrna + ppi	2	A4I2T4	5.73	No	No	Other	0	Arginine metabolism
ARGSSc	5067946	LINJ_16_0590	EC: 6.3.4.5	Yes	argininosuccinate synthase	Cytosol	Arginosuc_synth	16:212460..217988_C	[c]: asp_L + atp + citr_L <=> amp + argsuc + h + ppi	2	A4HWV8	5.74	No	No	Other	0	Arginine metabolism			PMID: 23094117
ARGSSx	5069130	LINJ_23_0300	EC: 6.3.4.5	Yes	argininosuccinate synthase glycosome	Glycosome	Arginosuc_synth	23:99749..101005	asp_L[x] + atp[x] + citr_L[x] <=> amp[x] + argsuc[x] + h[x] + ppi[x]	2	A4I066	5.66	SSL	No	Other	0	Arginine metabolism
PHCHGS					L-1-Pyrroline-3-hydroxy-5-carboxylate spontaneous conversion to L-4-Hydroxyglutamate semialdehyde	Cytosol			[c]: 1p3h5c + h2o + h <=> 4hglusa							1	Arginine metabolism
GTHS	5067601	LINJ_14_0970	EC:6.3.2.3	Yes	glutathione synthetase	Cytosol	Eukaryotic glutathione synthase, ATP binding domain,	14:383712..385532_C	[c]: atp + glucys + gly -> adp + gthrd + h + pi	2	A4HW34	5.82	No	No	Other	0	Glutathione Metabolism
GLUCYSL	5068389	LINJ_18_1660	EC:6.3.2.2	No	glutamate-cysteine ligase	cytosol	Glutamate-cysteine ligase	18:706686..708749	[c]: atp + cys_L + glu_L -> adp + glucys + h + pi	2	A4HY37	5.51	No	No	Other	1	Glutathione Metabolism
GSS	5069715	LINJ_25_2500	EC:6.3.1.8	Yes	glutathionylspermidine synthase	Cytosol	Glutathionylspermidine synthase preATP-grasp, CHAP domain	27:799097..801055_C	[c]: atp + gthrd + spmd <=> adp + gtspmd + h + pi	2	A4I1T8	5.46	No	No	Other	1	Trypanothione Metabolism
TRYS	5070138	LINJ_27_1770	EC:6.3.1.9	Yes	trypanothione synthetase	Cytosol	Glutathionylspermidine synthase preATP-grasp, CHAP domain	27:799097..801055_C	[c]: atp + gthrd + gtspmd <=> adp + pi + trprd	5	A4I2Z3	5.56	No	No	Other	1	Trypanothione Metabolism		L. major	PMID: 15610825
GTSTRYS	5070138	LINJ_27_1770	EC:6.3.1.9	Yes	trypanothione synthase	Cytosol	Glutathionylspermidine synthase preATP-grasp, CHAP domain	27:799097..801055_C	atp[c] + gthrd[c] + spmd[c] <=> adp[c] + gtspmd[c] + h[c] + pi[c]	5	A4I2Z3	5.56	No	No	Other	1	Trypanothione Metabolism		L. major	PMID: 15610825
TRYRg	5066544	LINJ_05_0350	EC:1.8.1.12	No	trypanothione reductase glycosomal	Glycosome	Pyridine nucleotide-disulphide oxidoreductase, Pyridine nucleotide-disulphide oxidoreductase, dimerisation domain, Pyridine nucleotide-disulphide oxidoreductase	5:105717..107192	[x]: trpox + nadph + h -> trprd + nadp	5	A4HSF7	5.85	SNL	No	Other	0	Trypanothione Metabolism
TRYR	5066544	LINJ_05_0350	EC:1.8.1.12	No	trypanothione reductase	Cytosol	Pyridine nucleotide-disulphide oxidoreductase, Pyridine nucleotide-disulphide oxidoreductase, dimerisation domain, Pyridine nucleotide-disulphide oxidoreductase	5:105717..107192	[c]: trpox + nadph + h -> trprd + nadp	5	A4HSF7	5.85	SNL	No	Other	0	Trypanothione Metabolism
TRYRn	5066544	LINJ_05_0350	EC:1.8.1.12	No	Trypanothione reductase nuclear	Cytosol	Pyridine nucleotide-disulphide oxidoreductase, Pyridine nucleotide-disulphide oxidoreductase, dimerisation domain, Pyridine nucleotide-disulphide oxidoreductase	5:105717..107192	trpox[n] + nadph[n] + h[n] -> trprd[n] + nadp[n]	5	A4HSF7	5.85	SNL	No	Other	0	Trypanothione Metabolism
TXN2	5070676	LINJ_29_1240		No	Tryparedoxin mitochondrial	Mitochondria	Thioredoxin_8	29:457410..457859	[m]: trprd + trpdox -> trpdrd + trpox	5	Q6RYT2	6.6	No	No	Other	0	Trypanothione Metabolism
TXN2n	5070676	LINJ_29_1240		No	Tryparedoxin nucleus	Nucleus	Thioredoxin_8	29:457410..457859	[m]: trprd + trpdox -> trpdrd + trpox	5	Q6RYT2	6.6	No	No	Other	0	Trypanothione Metabolism
TRPDOX					trypanothione/tryparedoxin system	Cytosol			trpdox[c] + trprd[c] -> trpdrd[c] + trpox[c]								Trypanothione Metabolism
TRPDOXg					trypanothione/tryparedoxin system	Glycosome			trpdox[x] + trprd[x] -> trpdrd[x] + trpox[x]								Trypanothione Metabolism
TDPX2	5067838 -- 5067840	LINJ_15_1120 -- LINJ_15_1140	EC:1.11.1.15	No	tryparedoxin peroxidase	Cytosol	1-cysPrx_C AhpC-TSA	15:442663..443235_C -- 15:446136..446735_C	[c]: h2o2 + trpdrd -> 2 h2o + trpdox	5	A4HWK3 -- Q95NF5	6.31 -- 7.55	No -- No	No -- No	Other -- Other	0	Trypanothione Metabolism
TDPXg	5067836	LINJ_15_1100	EC:1.11.1.15	No	tryparedoxin peroxidase glycosomal	Glycosome	1-cysPrx_C AhpC-TSA	15:439896..440495_C	[x]: trpdrd + h2o2 -> 2 h2o + trpdox	5	A4HWK2	6.74	SKL	No	Other	0	Trypanothione Metabolism
GTHP	5069793 -- 5073812	LINJ_26_0780 -- LINJ_36_3160	EC 1.11.1.9	No	Glutathione peroxidase	Cytosol	GSHPx	26:230249..230773_C -- 36:1221650..1222108_C	[c]: 2 gthrd[c] + h2o2[c] <=> gthox[c] + 2 h2o[c]	2	A4I212 -- A4ID89	7.07 -- 9.25	No -- No	No -- No	Other -- Other	0	Glutathione Metabolism
GTHPm	5069793	LINJ_26_0770	EC 1.11.1.9	No	Glutathione peroxidase	Mitochondria	GSHPx	26:227999..228550_C	[c]: 2 gthrd[m] + h2o2[m] <=> gthox[m] + 2 h2o[m]	2	A4I211	8.83	SKI	Other	Mitochondria	0	Glutathione Metabolism
GTHPx	5069793	LINJ_26_0770	EC 1.11.1.9	No	Glutathione peroxidase	Glycosome	GSHPx	26:227999..228550_C	[c]: 2 gthrd[x] + h2o2[x] <=> gthox[x] + 2 h2o[x]	2	A4I211	8.83	SKI	Other	Mitochondria	0	Glutathione Metabolism
5OPROS	5068327	LINJ_18_1050	EC:3.5.2.9	Yes	5-oxoprolinase (ATP-hydrolysing)	Cytosol	Hydant_A_N Hydantoinase_A Hydantoinase_B	18:427878..431900	[c]: 5oxpro + atp + 2 h2o -> adp + glu_L + h + pi	2	A4HXX8	5.81	No	No	Other	0	Glutathione Metabolism
HMGCOARm	5071217	LINJ_30_3230	EC 1.1.1.34	Yes	3-hydroxy-3-methylglutaryl coenzyme A reductase	Mitochondria	HMG-CoA_red	30: 1171090..1172394_C	[m]: 3 h + hmgcoa + 2 nadph -> coa + mev_R + 2 nadp	5	A4I602	8.84	No	No	Mitochondria	0	Terpenoid Backbone synthesis		L. major	PMID: 14767065
MVAKc	5071432	LINJ_31_0580	EC 2.7.1.36	Yes	mevalonate kinase	Cytosol	GHMP_kinases_C GHMP_kinases_N	31: 201004..201993_C	[c]: atp + mev_R -> 5pmev + adp + 2 h	5	A4I6L2	9.3	SNL	Mpkpvkrkttgknigyg....KVilfgeHF	Other	0	Terpenoid Backbone synthesis		L. major	PMID: 18848949
MVAKg	5071432	LINJ_31_0580	EC 2.7.1.36	Yes	mevalonate kinase glycosomal	Glycosome	GHMP_kinases_C GHMP_kinases_N	31: 201004..201993_C	[x]: atp + mev_R -> 5pmev + adp + 2 h	5	A4I6L2	9.3	SNL	Mpkpvkrkttgknigyg....KVilfgeHF	Other	0	Terpenoid Backbone synthesis		L. major	PMID: 18848949
PMEVK	5067869	LINJ_15_1510	EC:2.7.4.2	Yes	phosphomevalonate kinase	Cytosol	GHMP_kinases_C GHMP_kinases_N	15: 575154..576530_C	[c]: 5pmev + atp -> 5dpmev + adp	5	A4HWN3	5.65	No	No	Secretory	0	Terpenoid Backbone synthesis		L. major	PMID: 18848949
DPMVD	5068224	LINJ_18_0020	EC:4.1.1.33	Yes	diphosphomevalonate decarboxylase	Cytosol	GHMP_kinases_N	18: 10260..11411_C	[c]: 5dpmev + atp -> adp + co2 + ipdp + pi	5	A4HXM8	6.47	No	No	Other	0	Terpenoid Backbone synthesis		L. infantum L. tarentolae	PMID: 24358884
IPDDIg	5073418	LINJ_35_5300	EC:5.3.3.2	Yes	isopentenyl-diphosphate D-isomerase	Glycosome	FMN_dh	35:2019679..2020752	[x]: ipdp <=> dmpp	2	A4IC51	8.27	GHL	No	Other	1	Terpenoid Backbone synthesis
DMATT	10966573	LINJ_22_1210	EC 2.5.1.1/EC 2.5.1.10	No	dimethylallyltranstransferase	cytosol	Polyprenyl synthetase	22: 528144..529232_C	[c]: dmpp + ipdp -> grdp + ppi	5	E9AH04	5.35	No	No	Other	0	Terpenoid Backbone synthesis
GRTT	10966573	LINJ_22_1210	EC 2.5.1.1/EC 2.5.1.10	No	geranyltranstransferase	Cytosol	polyprenyl_synt	22: 528144..529232_C	[c]: grdp + ipdp -> frdp + ppi	5	E9AH04	5.35	No	No	Other	0	Terpenoid Backbone synthesis		L. major	PMID: 16835450
SQSm	5071675	LINJ_31_3050	EC 2.5.1.21	Yes	Squalene synthase mitochondrial	Mitochondria	SQS_PSY	31: 1368497..1369741_C	[m]: 2 frdp + h + nadph -> nadp + 2 ppi + sql	4	A4I799	5.76	No	No	Other	0	Sterol Biosynthesis		L. mexicana	PMID: 12467972
SQSr	5071675	LINJ_31_3050	EC 2.5.1.21	Yes	Squalene synthase E.R.	Endoplasmic reticulum	SQS_PSY	31: 1368497..1369741_C	[r]: 2 frdp + h + nadph -> nadp + 2 ppi + sql	4	A4I799	5.76	No	No	Other	0	Sterol Biosynthesis		L. mexicana	PMID: 12467972
SQLMer	5067564	LINJ_13_1360	EC: 1.14.13.132	No	Squalene epoxidase, endoplasmic reticular	Endoplasmic reticulum	Squalene epoxidase	13: 502205..503914_C	[r]: h + nadph + o2 + sql -> Ssq23epx + h2o + nadp	2	A4HVU0	9.28	No	No	Secretory	0	Sterol Biosynthesis
LNSTLSr	4961382	LINJ_06_0670	EC 5.4.99.7	Yes	lanosterol synthase	Endoplasmic reticulum		6:242982..246005	[r]: Ssq23epx -> lanost	1	A4HSV6	7.81	No	No	Other	0	Sterol Biosynthesis
L14DMm	5067288	LINJ_11_1100	EC 1.14.13.70	Yes	Lanosterol 14-alpha-demethylase	Mitochondria	Cytochrome P450	11:453693..455135	[m]: 2 h + lanost + 3 nadph + 3 o2 -> 44mctr + for + 4 h2o + 3 nadp	4	A2TEF2	7.9	No	No	Secretory	0	Sterol Biosynthesis		L. major	PMID: 4207814
C14STRr	5071987	LINJ_32_2470	EC:1.3.1.70	Yes	C-14 sterol reductase	Endoplasmic reticulum	ERG4_ERG24	32: 914575..915888_C	[r]: 44mctr + h + nadph -> 44mzym + nadp	1	A4I855	9.03	No	No	Other	0	Sterol Biosynthesis
C4STMO1r	5073530	LINJ_36_0890	EC: 1.14.13.72	Yes	C-4 sterol methyl oxidase (4,4-dimethylzymosterol)	Endoplasmic reticulum	Fatty acid hydroxylase superfamily	36: 1014400..1015608	[r]: 44mzym + 2 h + 3 nadph + 3 o2 -> 4mzym_int1 + 4 h2o + 3 nadp	2	A4ICG0	8.76	No	No	Secretory	0	Sterol Biosynthesis
C4STMO2r	5073530	LINJ_36_0890	EC: 1.14.13.72	Yes	C-4 sterol methyl oxidase (4-methylzymosterol)	Endoplasmic reticulum	Fatty acid hydroxylase superfamily	36: 1014400..1015608	4mzym[r] + 2 h[r] + 3 nadph[r] + 3 o2[r] -> 4 h2o[r] + 3 nadp[r] + zym_int1[r]	2	A4ICG0	8.76	No	No	Secretory	0	Sterol Biosynthesis
C3STDH1r	4961341	LINJ_06_0350	EC: 1.1.1.270	No	C-3 sterol dehydrogenase (4-methylzymosterol)	Endoplasmic reticulum	3-beta hydroxysteroid dehydrogenase/isomerase family	6: 119356..120579_C	[r]: 4mzym_int1 + nad -> 4mzym_int2 + co2 + nadh	1	A4HSS6	7.2	No	No	Other	0	Sterol Biosynthesis
C3STDH2r	4961341	LINJ_06_0350	EC: 1.1.1.270	No	C-3 sterol dehydrogenase (zymosterol)	Endoplasmic reticulum	3-beta hydroxysteroid dehydrogenase/isomerase family	6: 119356..120579_C	[r]: nad + zym_int1 -> co2 + nadh + zym_int2	1	A4HSS6	7.2	No	No	Other	0	Sterol Biosynthesis
C3STKR1r	4961341	LINJ_06_0350	EC: 1.1.1.270	No	C-3 sterol keto reductase (4-methylzymosterol)	Endoplasmic reticulum	3-beta hydroxysteroid dehydrogenase/isomerase family	6: 119356..120579_C	[r]: 4mzym_int2 + h + nadph -> 4mzym + nadp	1	A4HSS6	7.2	No	No	Other	0	Sterol Biosynthesis
C3STKR2r	4961341	LINJ_06_0350	EC: 1.1.1.270	No	C-3 sterol keto reductase (zymosterol)	Endoplasmic reticulum	3-beta hydroxysteroid dehydrogenase/isomerase family	6: 119356..120579_C	[r]: h + nadph + zym_int2 -> nadp + zymst	1	A4HSS6	7.2	No	No	Other	0	Sterol Biosynthesis
SAM24MTr	5073935 -- 5073936	LINJ_36_2510 -- LINJ_36_2520	EC 2.1.1.41	Yes	S-adenosyl-methionine delta-24-sterol-c-methyltransferase	Endoplasmic reticulum	Methyltransferase domain, Sterol methyltransferase C-terminal	36:953295..954356 -- 36:957084..958145	[r]: amet + zymst -> ahcys + fecost + h	1	A4IDL2 -- A4IDL3	6.22 -- 6.22	No -- No	No -- No	Other -- Other	0	Sterol Biosynthesis
C8STIr	5070782	LINJ_29_2250	EC: 5.-.-.-	No	C-8 sterol isomerase	Endoplasmic reticulum	ERG2_Sigma1R	29: 947928..948599_C	[r]: fecost -> epist	2	A4I4S3	5.84	GKI	No	Secretory	0	Sterol Biosynthesis
LSTO2r	5069255	LINJ_23_1560	EC:1.14.21.6	Yes	Lathosterol oxidase	Endoplasmic reticulum	Fatty acid hydroxylase	23:618120..619028	[r]: h + lthstrl + nadph + o2 -> 7dhchsterol + 2 h2o + nadp	2	A4I0I8	8.3	No	No	Secretory	0	Sterol Biosynthesis
C5STDSr	5071371	LINJ_31_0620	EC:1.14.21.6	Yes	C-5 sterol desaturase	Endoplasmic reticulum	Fatty acid hydroxylase	31: 217058..217882_C	[r]: epist + h + nadph + o2 -> ergtrol + 2 h2o + nadp	2	A4I6F3	9.08	No	No	Secretory	0	Sterol Biosynthesis
C22STDSr	5071261	LINJ_30_3610	EC: 1.14.14.-	No	C-22 sterol desaturase	Endoplasmic reticulum	Cytochrome P450	30: 1300758..1302284	[r]: ergtrol + h + nadph + o2 -> ergtetrol + 2 h2o + nadp	5	A4I646	7.69	No	No	Secretory	0	Sterol Biosynthesis		L. donovani	PMID: 21966477
C24STRer	5072225	LINJ_33_0730	EC:1.3.1.71	Yes	C-s24 sterol reductase, endoplamic reticular	Endoplasmic reticulum	ERG4_ERG24	33:235365..236855	[r]: ergtetrol + h + nadph -> ergst + nadp	1	A4I8T4	9.27	No	No	Other	0	Sterol Biosynthesis
PANK	5070234	LINJ_28_0140	EC:2.7.1.33	Yes	pantothenate kinase subunit	Mitochondria	AMP-binding Exo_endo_phos Fumble	28:39603..43988	[m]: atp + pnto_R <=> adp + 4ppan	1	A4I387	6.3	No	No	Other	1	Pantothenate and coA metabolism
PPCL	5069664	LINJ_25_1980	EC: 6.3.2.5	Yes	Phosphopantothenate--cysteine ligase	Mitochondria	DFP	25: 725099..726271_C	[m]: ctp + 4ppan + cys_L <=> cmp + ppi + 4ppcys	2	A4I1N8	8.84	No	No	Mitochondria	1	Pantothenate and coA metabolism
PPCD	5071045	LINJ_30_1550	EC:4.1.1.36	Yes	phosphopantothenoylcysteine decarboxylase(hypothetical protein)	Mitochondria	Flavoprotein	30:531005..531976	[m]: 4ppcys <=> pan4p + co2	1	A4I5I3	6.46	No	No	Other	1	Pantothenate and coA metabolism
PPAT	5071961	LINJ_32_2200	EC: 2.7.7.3	Yes	Pantetheine-phosphate adenylyltransferase (hypothetical protein)	Mitochondria	Cytidylyltransferase-like	32: 809836..810840_C	[m]: atp + pan4p <=> ppi + dpcoa	2	A4I829	6.26	No	No	Mitochondria	1	Pantothenate and coA metabolism
DPCK	5069075 -- 5068251	LINJ_22_1380 -- LINJ_18_0290	EC: 2.7.1.24	Yes	dephospho-CoA kinase	Mitochondria	Dephospho-CoA kinase	22:577093..577827	[m]: atp + dpcoa <=> adp + coa	2	A4I012 -- A4HXQ5	9.15 -- 8.5	No -- No	Miligltggiacgkssvs...RIlrdefHI -- No	Other	1	Pantothenate and coA metabolism
PPT	5068631	LINJ_20_0840	EC:2.7.8.-	Yes	phosphopantetheinyl transferase-like protein	Mitochondria	4'-phosphopantetheinyl transferase	20:335179..336000	[m]: coa + apoACP <=> ACP + apo	1	A4HYS5	8.81	No	No	Other	1	Pantothenate and coA metabolism
ACMAT1m	5072407	LINJ_33_2860	EC:2.3.1.41 / EC 2.3.1.179	Yes	Acyl-[acyl-carrier-protein]:malonyl-[acyl-carrier-protein] C-acyltransferase (decarboxylating)	Mitochondria	Beta-ketoacyl synthase, N-terminal domain, Beta-ketoacyl synthase, C-terminal domain	33:1100073..1101452	[m]: acACP + h + malACP -> ACP + actACP + co2	3	A4I9B2	6.01	No	TRM	Other	0	Fatty acid biosynthesis		T.brucei	PMID: 17166831; PMID: 20145708
MCMAT2m	5072407	LINJ_33_2860	EC:2.3.1.41 / EC 2.3.1.179	Yes	Acyl-[acyl-carrier-protein]:malonyl-[acyl-carrier-protein] C-acyltransferase (decarboxylating)	Mitochondria	Beta-ketoacyl synthase, N-terminal domain, Beta-ketoacyl synthase, C-terminal domain	33:1100073..1101452	[m]: butACP + h + malACP -> 3oxhACP + ACP + co2	3	A4I9B2	6.01	No	TRM	Other	0	Fatty acid biosynthesis
MCMAT3m	5072407	LINJ_33_2860	EC:2.3.1.41 / EC 2.3.1.179	Yes	Acyl-[acyl-carrier-protein]:malonyl-[acyl-carrier-protein] C-acyltransferase (decarboxylating)	Mitochondria	Beta-ketoacyl synthase, N-terminal domain, Beta-ketoacyl synthase, C-terminal domain	33:1100073..1101452	[m]: h + hexACP + malACP -> 3oxocACP + ACP + co2	3	A4I9B2	6.01	No	TRM	Other	0	Fatty acid biosynthesis
MCMAT4m	5072407	LINJ_33_2860	EC:2.3.1.41 / EC 2.3.1.179	Yes	Acyl-[acyl-carrier-protein]:malonyl-[acyl-carrier-protein] C-acyltransferase (decarboxylating)	Mitochondria	Beta-ketoacyl synthase, N-terminal domain, Beta-ketoacyl synthase, C-terminal domain	33:1100073..1101452	[m]: h + malACP + octACP -> 3oxdeACP + ACP + co2	3	A4I9B2	6.01	No	TRM	Other	0	Fatty acid biosynthesis
MCMAT5m	5072407	LINJ_33_2860	EC:2.3.1.41 / EC 2.3.1.179	Yes	Acyl-[acyl-carrier-protein]:malonyl-[acyl-carrier-protein] C-acyltransferase (decarboxylating)	Mitochondria	Beta-ketoacyl synthase, N-terminal domain, Beta-ketoacyl synthase, C-terminal domain	33:1100073..1101452	[m]: decACP + h + malACP -> 3oxddACP + ACP + co2	3	A4I9B2	6.01	No	TRM	Other	0	Fatty acid biosynthesis
MCMAT6m	5072407	LINJ_33_2860	EC:2.3.1.41 / EC 2.3.1.179	Yes	Acyl-[acyl-carrier-protein]:malonyl-[acyl-carrier-protein] C-acyltransferase (decarboxylating)	Mitochondria	Beta-ketoacyl synthase, N-terminal domain, Beta-ketoacyl synthase, C-terminal domain	33:1100073..1101452	[m]: ddcaACP + h + malACP -> 3oxtdACP + ACP + co2	3	A4I9B2	6.01	No	TRM	Other	0	Fatty acid biosynthesis
MCMAT7m	5072407	LINJ_33_2860	EC:2.3.1.41 / EC 2.3.1.179	Yes	Acyl-[acyl-carrier-protein]:malonyl-[acyl-carrier-protein] C-acyltransferase (decarboxylating)	Mitochondria	Beta-ketoacyl synthase, N-terminal domain, Beta-ketoacyl synthase, C-terminal domain	33:1100073..1101452	[m]: h + malACP + myrsACP -> 3oxhdACP + ACP + co2	3	A4I9B2	6.01	No	TRM	Other	0	Fatty acid biosynthesis
MCMAT8m	5072407	LINJ_33_2860	EC:2.3.1.41 / EC 2.3.1.179	Yes	Acyl-[acyl-carrier-protein]:malonyl-[acyl-carrier-protein] C-acyltransferase (decarboxylating)	Mitochondria	Beta-ketoacyl synthase, N-terminal domain, Beta-ketoacyl synthase, C-terminal domain	33:1100073..1101452	[m]: h + malACP + palmACP -> 3oxocdacp + ACP + co2	3	A4I9B2	6.01	No	TRM	Other	0	Fatty acid biosynthesis
HBUR1m	5070192 -- 5069432	LINJ_27_2390 -- LINJ_24_2110	EC:1.1.1.100	Yes	(3R)-3-Hydroxybutanoyl-[acyl-carrier protein]:NADP+ oxidoreductase	Mitochondria	short chain dehydrogenase	27:1012958..1013683 -- 24:777219..777998_c	[m]: actACP + h + nadph -> 3hbACP + nadp	5	A4I345 -- A4I111	8.42 -- 8.75	No -- No	No -- No	Mitochondria -- Mitochondria	0	Fatty acid biosynthesis		T.brucei, L. major	PMID: 17166832; PMID: 20145708
HHYR2m	5070192 -- 5069432	LINJ_27_2390 -- LINJ_24_2110	EC:1.1.1.100	Yes	(3R)-3-Hydroxyhexanoyl-[acyl-carrier-protein]:NADP+ oxidoreductase	Mitochondria	short chain dehydrogenase	27:1012958..1013683 -- 24:777219..777998_c	[m]: 3oxhACP + h + nadph -> 3hhACP + nadp	5	A4I345 -- A4I111	8.42 -- 8.75	No -- No	No -- No	Mitochondria -- Mitochondria	0	Fatty acid biosynthesis		T.brucei, L. major	PMID: 17166832; PMID: 20145708
HOCR3m	5070192 -- 5069432	LINJ_27_2390 -- LINJ_24_2110	EC:1.1.1.100	Yes	(3R)-3-Hydroxyoctanoyl-[acyl-carrier-protein]:NADP+ oxidoreductase	Mitochondria	short chain dehydrogenase	27:1012958..1013683 -- 24:777219..777998_c	[m]: 3oxocACP + h + nadph -> 3hocACP + nadp	5	A4I345 -- A4I111	8.42 -- 8.75	No -- No	No -- No	Mitochondria -- Mitochondria	0	Fatty acid biosynthesis		T.brucei, L. major	PMID: 17166832; PMID: 20145708
HDER4m	5070192 -- 5069432	LINJ_27_2390 -- LINJ_24_2110	EC:1.1.1.100	Yes	(3R)-3-Hydroxydecanoyl-[acyl-carrier-protein]:NADP+ oxidoreductase	Mitochondria	short chain dehydrogenase	27:1012958..1013683 -- 24:777219..777998_c	[m]: 3oxdeACP + h + nadph -> 3hdeACP + nadp	5	A4I345 -- A4I111	8.42 -- 8.75	No -- No	No -- No	Mitochondria -- Mitochondria	0	Fatty acid biosynthesis		T.brucei, L. major	PMID: 17166832; PMID: 20145708
HDDR5m	5070192 -- 5069432	LINJ_27_2390 -- LINJ_24_2110	EC:1.1.1.100	Yes	(3R)-3-Hydroxydodecanoyl-[acyl-carrier-protein]:NADP+ oxidoreductase	Mitochondria	short chain dehydrogenase	27:1012958..1013683 -- 24:777219..777998_c	[m]: 3oxddACP + h + nadph -> 3hddACP + nadp	5	A4I345 -- A4I111	8.42 -- 8.75	No -- No	No -- No	Mitochondria -- Mitochondria	0	Fatty acid biosynthesis		T.brucei, L. major	PMID: 17166832; PMID: 20145708
HTDR6m	5070192 -- 5069432	LINJ_27_2390 -- LINJ_24_2110	EC:1.1.1.100	Yes	(3R)-3-Hydroxytetradecanoyl-[acyl-carrier-protein]:NADP+ oxidoreductase	Mitochondria	short chain dehydrogenase	27:1012958..1013683 -- 24:777219..777998_c	[m]: 3oxtdACP + h + nadph -> 3htdACP + nadp	5	A4I345 -- A4I111	8.42 -- 8.75	No -- No	No -- No	Mitochondria -- Mitochondria	0	Fatty acid biosynthesis		T.brucei, L. major	PMID: 17166832; PMID: 20145708
HHDR7m	5070192 -- 5069432	LINJ_27_2390 -- LINJ_24_2110	EC:1.1.1.100	Yes	(3R)-3-Hydroxypalmitoyl-[acyl-carrier-protein]:NADP+ oxidoreductase	Mitochondria	short chain dehydrogenase	27:1012958..1013683 -- 24:777219..777998_c	[m]: 3oxhdACP + h + nadph -> 3hpaACP + nadp	5	A4I345 -- A4I111	8.42 -- 8.75	No -- No	No -- No	Mitochondria -- Mitochondria	0	Fatty acid biosynthesis		T.brucei, L. major	PMID: 17166832; PMID: 20145708
HODR8m	5070192 -- 5069432	LINJ_27_2390 -- LINJ_24_2110	EC:1.1.1.100	Yes	(3R)-3-Hydroxyoctadecanoyl-[acyl-carrier-protein]:NADP+ oxidoreductase	Mitochondria	short chain dehydrogenase	27:1012958..1013683 -- 24:777219..777998_c	[m]: 3oxocdacp + h + nadph -> 3hocdacp + nadp	5	A4I345 -- A4I111	8.42 -- 8.75	No -- No	No -- No	Mitochondria -- Mitochondria	0	Fatty acid biosynthesis		T.brucei, L. major	PMID: 17166832; PMID: 20145708
HBUHL1m	5066687 -- 5066633	LINJ_07_0170 -- LINJ_07_0180	EC 4.2.1.59	Yes	(3R)-3-Hydroxybutanoyl-[acyl-carrier-protein] hydro-lyase	Mitochondria	MaoC like domain	7:68504..68977 -- 7:70038..70511	[m]: 3hbACP -> 2beACP + h2o	5	A4HT66 -- A4HT65	8.62 -- 5.14	No -- No	No -- No	Mitochondria -- Mitochondria	0	Fatty acid biosynthesis		L. major	PMID: 20145708
HHYHL2m	5066687 -- 5066633	LINJ_07_0170 -- LINJ_07_0180	EC 4.2.1.59	Yes	(3R)-3-Hydroxybutanoyl-[acyl-carrier-protein] hydro-lyase	Mitochondria	MaoC like domain	7:68504..68977 -- 7:70038..70511	[m]: 3hhACP -> 2theACP + h2o	5	A4HT66 -- A4HT65	8.62 -- 5.14	No -- No	No -- No	Mitochondria -- Mitochondria	0	Fatty acid biosynthesis		L. major	PMID: 20145708
HOCHL3m	5066687 -- 5066633	LINJ_07_0170 -- LINJ_07_0180	EC 4.2.1.59	Yes	((3R)-3-Hydroxybutanoyl-[acyl-carrier-protein] hydro-lyase	Mitochondria	MaoC like domain	7:68504..68977 -- 7:70038..70511	[m]: 3hocACP -> 2toceACP + h2o	5	A4HT66 -- A4HT65	8.62 -- 5.14	No -- No	No -- No	Mitochondria -- Mitochondria	0	Fatty acid biosynthesis		L. major	PMID: 20145708
HDEHL4m	5066687 -- 5066633	LINJ_07_0170 -- LINJ_07_0180	EC 4.2.1.59	Yes	(3R)-3-Hydroxybutanoyl-[acyl-carrier-protein] hydro-lyase	Mitochondria	MaoC like domain	7:68504..68977 -- 7:70038..70511	[m]: 3hdeACP -> 2tdeACP + h2o	5	A4HT66 -- A4HT65	8.62 -- 5.14	No -- No	No -- No	Mitochondria -- Mitochondria	0	Fatty acid biosynthesis		L. major	PMID: 20145708
HDDHL5m	5066687 -- 5066633	LINJ_07_0170 -- LINJ_07_0180	EC 4.2.1.59	Yes	(3R)-3-Hydroxybutanoyl-[acyl-carrier-protein] hydro-lyase	Mitochondria	MaoC like domain	7:68504..68977 -- 7:70038..70511	[m]: 3hddACP -> 2tddACP + h2o	5	A4HT66 -- A4HT65	8.62 -- 5.14	No -- No	No -- No	Mitochondria -- Mitochondria	0	Fatty acid biosynthesis		L. major	PMID: 20145708
HTDHL6m	5066687 -- 5066633	LINJ_07_0170 -- LINJ_07_0180	EC 4.2.1.59	Yes	(3R)-3-Hydroxypalmitoyl-[acyl-carrier-protein] hydro-lyase	Mitochondria	MaoC like domain	7:68504..68977 -- 7:70038..70511	[m]: 3htdACP -> h2o + tdeACP	5	A4HT66 -- A4HT65	8.62 -- 5.14	No -- No	No -- No	Mitochondria -- Mitochondria	0	Fatty acid biosynthesis		L. major	PMID: 20145708
HHDHL7m	5066687 -- 5066633	LINJ_07_0170 -- LINJ_07_0180	EC 4.2.1.59	Yes	(3R)-3-Hydroxypalmitoyl-[acyl-carrier-protein] hydro-lyase	Mitochondria	MaoC like domain	7:68504..68977 -- 7:70038..70511	[m]: 3hpaACP -> h2o + hdeACP	5	A4HT66 -- A4HT65	8.62 -- 5.14	No -- No	No -- No	Mitochondria -- Mitochondria	0	Fatty acid biosynthesis		L. major	PMID: 20145708
HODHL8m	5066687 -- 5066633	LINJ_07_0170 -- LINJ_07_0180	EC 4.2.1.59	Yes	(3R)-3-Hydroxyoctadecanoyl-[acyl-carrier-protein] hydro-lyase	Mitochondria	MaoC like domain	7:68504..68977 -- 7:70038..70511	[m]: 3hocdacp -> 2tocdACP + h2o	5	A4HT66 -- A4HT65	8.62 -- 5.14	No -- No	No -- No	Mitochondria -- Mitochondria	0	Fatty acid biosynthesis		L. major	PMID: 20145708
BTMAT1m	5072526	LINJ_34_0630	EC:1.3.1.9	Yes	Butyryl-[acyl-carrier protein]:malonyl-CoA C-acyltransferase	Mitochondria	Nitronate monooxygenase	34:251066..252019	[m]: 2beACP + h + nadh -> butACP + nad	1	A4I9N1	9.06	No	No	Other	1	Fatty acid biosynthesis
HEMAT2m	5072526	LINJ_34_0630	EC:1.3.1.9	Yes	Hexanoyl-[acyl-carrier protein]:malonyl-CoA C-acyltransferase	Mitochondria	Nitronate monooxygenase	34:251066..252019	[m]: 2theACP + h + nadh -> hexACP + nad	1	A4I9N1	9.06	No	No	Other	1	Fatty acid biosynthesis
OCMAT3m	5072526	LINJ_34_0630	EC:1.3.1.9	Yes	Octanoyl-[acyl-carrier protein]:malonyl-CoA C-acyltransferase	Mitochondria	Nitronate monooxygenase	34:251066..252019	[m]: 2toceACP + h + nadh -> nad + octACP	1	A4I9N1	9.06	No	No	Other	1	Fatty acid biosynthesis
DEMAT4m	5072526	LINJ_34_0630	EC:1.3.1.9	Yes	Decanoyl-[acyl-carrier protein]:malonyl-CoA C-acyltransferase	Mitochondria	Nitronate monooxygenase	34:251066..252019	[m]: 2tdeACP + h + nadh -> decACP + nad	1	A4I9N1	9.06	No	No	Other	1	Fatty acid biosynthesis
DDMAT5m	5072526	LINJ_34_0630	EC:1.3.1.9	Yes	Dodecanoyl-[acyl-carrier protein]: malonyl-CoA C-acyltransferase	Mitochondria	Nitronate monooxygenase	34:251066..252019	[m]: 2tddACP + h + nadh -> ddcaACP + nad	1	A4I9N1	9.06	No	No	Other	1	Fatty acid biosynthesis
MAT6m	5072526	LINJ_34_0630	EC:1.3.1.9	Yes	Myristoyl-[acyl-carrier protein] synthase	Mitochondria	Nitronate monooxygenase	34:251066..252019	[m]: h + nadh + tdeACP -> myrsACP + nad	1	A4I9N1	9.06	No	No	Other	1	Fatty acid biosynthesis
HDMAT7m	5072526	LINJ_34_0630	EC:1.3.1.9	Yes	Hexadecanoyl-[acyl-carrier protein]:malonyl-CoA C-acyltransferase	Mitochondria	Nitronate monooxygenase	34:251066..252019	[m]: nad + palmACP <=> h + hdeACP + nadh	1	A4I9N1	9.06	No	No	Other	1	Fatty acid biosynthesis
OCDMAT8m	5072526	LINJ_34_0630	EC:1.3.1.9	Yes	Octadecanoyl-[acyl-carrier protein]:malonyl-CoA C-acyltransferase	Mitochondria	Nitronate monooxygenase	34:251066..252019	[m]: 2tocdACP + h + nadh -> nad + ocdACP	1	A4I9N1	9.06	No	No	Other	1	Fatty acid biosynthesis
ACOATAm	10966215	LINJ_05_0180	EC 2.3.1.168	Yes	Acetyl-CoA ACP transacylase	Mitochondria	2-oxoacid_dh Biotin_lipoyl E3_binding HlyD_D23	5:54700..56133	[m]: ACP + accoa <=> acACP + coa	2	E9AG63	9.02	No	No	Mitochondria	1	Fatty acid biosynthesis
MCOATAm	10966215	LINJ_05_0180	EC 2.3.1.168	Yes	Malonyl-CoA-ACP transacylase, mitochondrial	Mitochondria membrane	2-oxoacid_dh Biotin_lipoyl E3_binding HlyD_D23	5:54700..56133	ACP[m] + malcoa[m] <=> coa[m] + malACP[m]	2	E9AG63	9.02	No	No	Mitochondria	1	Fatty acid biosynthesis
3DSPHRr	5072934	LINJ_35_0330	EC:1.1.1.102	Yes	3-Dehydrosphinganine reductase	Endoplasmic reticulum	short chain dehydrogenase	35:85070..86086	[r]: 3dsphgn + h + nadph -> nadp + sphgn	2	A4IAT4	9.02	No	No	Other	0	Sphingolipid metabolsm
SERPTr	5072790 -- 5072933	LINJ_34_3530 -- LINJ_35_0320	EC:2.3.1.50	No	serine C-palmitoyltransferase	Endoplasmic reticulum	Aminotran_1_2	34:1432858..1434324 -- 35:80105..81685	[r]: h + pmtcoa + ser_L -> 3dsphgn + co2 + coa	4	A4IAE1 -- A4IAT3	6.06 -- 6.71	No -- No	No -- No	Other -- Other	0	Sphingolipid metabolsm
SBPP1r	5071984	LINJ_32_2440	EC:3.1.3.-	Yes	sphingoid base-phosphate phosphatase (sphinganine 1-phosphatase)	Endoplasmic reticulum	PAP2	32: 903241..905163_C	[r]: h2o + sph1p -> pi + sphgn	1	A4I852	6.72	No	No	Other	0	Sphingolipid metabolsm
SPHK21r	5071984	LINJ_32_2440	EC:2.7.1.91	Yes	Sphingosine kinase 2	Endoplasmic reticulum	PAP2	32: 903241..905163_C	[r]: atp + sphings -> adp + sphs1p	1	A4I852	6.72	No	No	Other	0	Sphingolipid metabolsm
SPHK212r	5071984	LINJ_32_2440	EC:2.7.1.91	Yes	sphingosine kinase 2	Endoplasmic reticulum	PAP2	32: 903241..905163_C	[r]: atp + sphgn -> adp + sph1p + h	1	A4I852	6.72	No	No	Other	0	Sphingolipid metabolsm
SPHPLr	5071127	LINJ_30_2360	EC:4.1.2.27	Yes	sphinganine phosphate lyase	Endoplasmic reticulum	Pyridoxal_deC	30: 873184..874797_C	[r]: sph1p -> ethap + hxdcal	1	A4I5R3	8.41	No	No	Other	0	Sphingolipid metabolsm
SGPL12r	5071127	LINJ_30_2360	EC:4.1.2.27	Yes	sphingosine phosphate lyase	Endoplasmic reticulum	Pyridoxal_deC	30: 873184..874797_C	[r]: h2o + sphs1p -> ethap + h + hdca	1	A4I5R3	8.41	No	No	Other	0	Sphingolipid metabolsm
DSATer	5071525	LINJ_31_1800	EC:2.3.1.24	Yes	dihydrosphingosine N-acyltransferase	Endoplasmic reticulum	TRAM_LAG1_CLN8	31: 823575..824960_C	[r]: acoa + sphgn -> coa + dhcrm + h	1	A4I6V5	9.31	No	No	Other	0	Sphingolipid metabolsm
ASAT	5071525	LINJ_31_1800	EC:2.3.1.24	Yes	Acyl-CoA:sphingosine N-acyltransferase	Endoplasmic reticulum	TRAM_LAG1_CLN8	31: 823575..824960_C	acoa[r] + sphings[r] -> cer[r] + coa[r] + h[r]	1	A4I6V5	9.31	No	No	Other	0	Sphingolipid metabolsm
DHCRD1	5069887	LINJ_26_1680	EC:1.14.-.-	Yes	dihydroceramide desaturase	Endoplasmic reticulum	FA_desaturase Lipid_DES	26: 604615..605700	[r]: dhcrm + nadp -> cer + h + nadph	1	A4I2A2	9	No	No	Other	0	Sphingolipid metabolsm
SMS	5073437	LINJ_35_5030	EC: 2.7.8.27	Yes	SM synthase	Endoplasmic reticulum	PAP2_C	35:1916358..1917515	[r]: cer + pc_LI <=> sm_LI + dag_LI	1	A4IC70	5.74	No	No	Other	0	Sphingolipid metabolsm
IPCS_LI	5073437	LINJ_35_5030	EC: 2.7.8.27	Yes	IPC synthase	Endoplasmic reticulum	PAP2_C	35:1916358..1917515	[r] : cer + (.01) ptd1ino_LI + h -> ipc + (.01) 12dgr_LI	1	A4IC70	5.74	No	No	Other	0	Sphingolipid metabolsm
SS1P	5068266	LINJ_18_0440	EC: 3.1.3.4	Yes	sphingosine 1-phosphatase	Endoplasmic reticulum	PAP2	18:182071..183321_C	[r]: h2o + sphs1p -> pi + sphings	2	A4HXR9	9.67	No	No	Secertory	1	Sphingolipid metabolsm
GLCDHm	5071101 OR 5069140	LINJ_30_2100 OR LINJ_23_0410	EC:1.1.1.1	Yes	alcohol dehydrogenase	Mitochondria	Fe-ADH ADH_N ADH_zinc_N	30:750994..752193 OR 23:135086..136144	[m]: glyald + h + nadh <=> glyc + nad	1	A4I5N8 -- A4I076	8.08 - 5.96	No -- No	No - No	Mitochondria -- Mitochondria	1	Glycerolipid metabolism	Pyruvate metabolism
GLYK	5073210	LINJ_35_3130	EC 2.7.1.30	Yes	glycerol kinase	Glycosome	FGGY_C FGGY_N	35:1252855..1254393_C	[x]: atp + glyc <=> adp + glyc3p + h	5	A4IBJ9	7.13	AKL	No	Other	1	Glycerolipid metabolism		T. brucei, L. mexicana	PMID: 6801509
GLYCKr	5066198	LINJ_02_0470	EC:2.7.1.31	Yes	Glycerate Kinase	Cytosol	Gly_kinase	2:217225..220074_C	[c]: atp + glyc_R <=> 3pg + adp + h	2	A4HRP5	6.31	No	No	Mitochondria	1	Glycerolipid metabolism
GAT	10966029	LINJ_03_0070	EC: 2.3.1.15	No	glycerol-3-phosphate acyl transferase	Mitochondria	Acyltransferase	3:21074..22960	[m]: lincoa + glyc3p -> coa + linglyc3p	2	E9AG27	9.07	No	No	Mitochondria	0	Glycerolipid metabolism
DHAK	5067020	LINJ_10_0430	EC:2.7.1.29	Yes	dihydroxyacetone kinase	Cytosol	Dak1 Dak2	10:185088..186857	[c]: atp + dha -> adp + dhap + h	2	A4HUE9	6.08	No	No	Other	0	Glycerolipid metabolism
AGPATc	5068164	LINJ_17_1010	EC: 2.3.1.51	Yes	1-acylglycerol-3-phosphate O-acyltransferase	Cytosol	Acyltransferase	17: 410172..411605	[m] : 0.03 tdcoa + 0.09 pmtcoa + 0.1 strcoa + 0.33 olcoa + 0.29 lincoa + 0.08 alincoa + 0.08 glincoa + 0.01 1ag3p_LI -> coa + 0.01 pa_LI	2	A4HXG9	9.16	No	No	Secretory	0	Glycerolipid metabolism
AGPATr	5068164	LINJ_17_1010	EC: 2.3.1.51	Yes	1-acylglycerol-3-phosphate O-acyltransferase	Endoplasmic reticulum	Acyltransferase	17: 410172..411605	[r] : 0.03 tdcoa + 0.09 pmtcoa + 0.1 strcoa + 0.33 olcoa + 0.29 lincoa + 0.08 alincoa + 0.08 glincoa + 0.01 1ag3p_LI -> coa + 0.01 pa_LI	2	A4HXG9	9.16	No	No	Secretory	0	Glycerolipid metabolism
LIPIN	4961351 -- 5068266	LINJ_06_0860 or LINJ_18_0440	EC:3.1.3.4	Yes	lipin	cytosol	Lipin_N LNS2	6: 359502..363671 -- 18:182071..183321_C	[c]: pa_LI + h2o -> dag_LI + pi	2	A4HSX5 -- A4HXR9	5.31 -- 9.67	No -- No	No -- No	Other -- Secretory	0	Glycerolipid metabolism
DAGATm	5069635 -- 5070092	LINJ_25_1690 -- LINJ_27_1460	EC 2.3.1.20	Yes	diacylglycerol acyltransferase mitochondrial	Mitochondria	DAGAT	25: 637974..639809_C -- 27: 630001..634833	[m]: glincoa + dag_LI -> coa + tag_LI	2	A4I1K9 -- A4I2U8	9.25 -- 8.94	No -- No	No -- No	Mitochondria -- Mitochondria	0	Glycerolipid metabolism
DAGATr	5070094	LINJ_27_1480	EC 2.3.1.20	Yes	diacylglycerol acyltransferase E.R.	Endoplasmic reticulum	DAGAT	27: 639985..640980	[r]: glincoa + dag_LI -> coa + tag_LI	2	A4I2V0	9.99	No	No	Secretory	0	Glycerolipid metabolism
TAGLS	5072550 -- 5071624 -- 5070689 -- 5071395 -- 5071396	LINJ_34_1140 -- LINJ_31_2540 -- LINJ_29_1370 -- LINJ_31_0860 -- LINJ_31_0870	EC:3.1.1.3	Yes	Triacylglycerol lipase	Mitochondria	Lipase	31: 309407..310111_C -- 31: 1210178..1211281_C -- 29: 516330..522041 -- 31: 306797..307723_C -- 31: 309407..310111_C	[m]: tag_LI + h2o -> dag_LI + gamla	2	A4I9Q5 -- A4I752 -- A4I4I5 -- A4I6H7 -- A4I6H8	8.93 -- 6.19 -- 8.95 -- 8.32 -- 9.51 -- 7.63	No -- No -- No -- No -- No	No -- No -- No -- No -- No	Mitochondria -- Secretory -- Mitochondria -- Secretory -- Secretory -- Other	0	Glycerolipid metabolism
MAGLS	5071459	LINJ_31_1150	EC 3.1.1.23	Yes	monoacylglycerol lipase	cytosol	Serine aminopeptidase, S33	31: 439089..440024_C	[c]: 1linglyc + h2o -> glyc + ocdcya	2	A4I6N9	7.63	No	No	Other	0	Glycerolipid metabolism
DAGK	5073434	LINJ_35_5060	EC: 2.7.1.107	Yes	diacylglycerol kinase-like protein	Mitochondria	DAGK_acc DAGK_cat	35: 1934402..1935565_C	[m]: atp + dag_LI -> adp + pa_LI	2	A4IC67	9.63	No	No	Mitochondria	0	Glycerolipid metabolism
PPDGPS	5066674	LINJ_07_0360	EC:2.7.8.5	Yes	phosphatidylglycerophosphate synthase	Endoplasmic reticulum	Phospholipase D Active site motif	7: 138996..141263_C	[r]: cdag_LI + glyc3p <=> cmp + pglyp	2	A4HT38	6.89	No	No	Secretory	0	Glycerophospholipid metabolism
PPDGP	5069169 -- 5068265	LINJ_23_0700 -- LINJ_18_0430	EC:3.1.3.27	Yes	Hypothetical protein (Phosphatidylglycerophosphatase)	Endoplasmic reticulum	PAP2	23: 249358..250068_C -- 18:180190..181299	[r]: pglyp + h2o <=> pg_LI + pi	2	A4I0A4 -- A4HXR8	9.86 -- 6.89	No -- No	No -- No	Other -- Other	1	Glycerophospholipid metabolism
CLS	5072878	LINJ_34_1860	EC:2.7.8.-	Yes	cardiolipin synthase	Mitochondria	PLD-like domain	34: 794906..797164_C	[m]: cdag_LI + pg_LI -> clpn_LI + cmp + h	2	A4IAM8	9.78	No	No	Mitochondria	0	Glycerophospholipid metabolism
CEPT1	5074082	LINJ_36_6160	EC:2.7.8.1	Yes	choline/ethanolamine phosphotransferase	Endoplasmic reticulum	CDP-alcohol phosphatidyltransferase	36:2256920..2258173_C	[r]: cdpea + dag_LI <=> cmp + pe_LI	1	A4IE03	7.13	No	No	Òther	1	Ether Lipid Biosynthesis		T. brucei, Leishmania spp
CEPT2	5074082	LINJ_36_6160	EC:2.7.8.2	Yes	choline/ethanolamine phosphotransferase	Endoplasmic reticulum	CDP-alcohol phosphatidyltransferase	36:2256920..2258173_C	[r]: cdpchol + dag_LI <=> cmp + pc_LI	1	A4IE03	7.13	No	No	Òther	1	Ether Lipid Biosynthesis
PEM1	5071696	LINJ_31_3250	EC: 2.1.1.17	No	phosphatidylethanolamine N-methyltransferase	Endoplasmic reticulum	Phospholipid methyltransferase	31: 1440750..1442498_C	[r]: amet + pe_LI -> ahcys + ptdmeeta	3	A4I7B9	8.12	No	No	Other	0	Glycerophospholipid metabolism		L.major	PMID: 25176160
PEM2	5071606	LINJ_31_2360	EC: 2.1.1.17	No	Methylene-fatty-acyl-phospholipid synthase	Endoplasmic reticulum	Phospholipid methyltransferase	31: 1118347..1119006_C	[r]: amet + ptdmeeta -> ahcys + ptd2meeta	1	A4I735	9.84	No	No	Mitochondria	0	Glycerophospholipid metabolism
PEM2r	5071606	LINJ_31_2360	EC: 2.1.1.17	No	Phosphatidyl-N-methylethanolamine N-methyltransferase	Endoplasmic reticulum	Phospholipid methyltransferase	31: 1118347..1119006_C	[r]: amet + ptd2meeta -> ahcys + pc_LI	1	A4I735	9.84	No	No	Mitochondria	0	Glycerophospholipid metabolism
CPCT	5068354	LINJ_18_1310	EC: 2.7.7.15	Yes	cholinephosphate cytidylyltransferase	cytosol	CDP-alcohol phosphatidyltransferase, Cytidylyltransferase-like	18: 541984..543753	[c]: ctp + cholp <=> ppi + cdpchol	2	A4HY04	8.97	No	No	Other	1	Glycerophospholipid metabolism
EK	5073056	LINJ_35_1480	EC:2.7.1.82	Yes	choline/ethanolamine kinase	Cytosol	Choline/ethanolamine kinase,	35: 619677..621683	[c]: atp + etha <=> adp + ethap	2	A4IB50	6.07	No	No	Other	1	Glycerophospholipid metabolism
CK	5070088 -- 5073056	LINJ_27_1330 -- LINJ_35_1480	EC 2.7.1.32	No	Choline/Ethanolamine kinase	Cytosol	Choline/ethanolamine kinase	27: 586958..588877 -- 35:619677..621683_C	[c]: atp + chol <=> adp + cholp	2	A4I2U4 -- A4IB50	5.73 -- 6.07	No -- No	No -- No	Other -- Other	1	Glycerophospholipid metabolism
EPCT	5071833	LINJ_32_0940	EC: 2.7.7.14	No	ethanolamine-phosphate cytidylyltransferase	Cytosol	Cytidylyltransferase-like	32:338118..339326	[c]: ctp + ethap <=> ppi + cdpea	4	A4I7Q5	5.6	No	No	Other	1	Glycerophospholipid metabolism
PPSS	5067634	LINJ_14_1280	EC:2.7.8.8	Yes	phosphatidylserine synthase	Cytosol	Phosphatidyl serine synthase	14: 526632..528227	[c]: cdag_LI + ser_L <=> cmp + ps_LI	2	A4HW66	8.73	No	No	Other	1	Glycerophospholipid metabolism
PPSD	5073363	LINJ_35_4660	EC:4.1.1.65	Yes	phosphatidylserine decarboxylase	Mitochondria	Phosphatidylserine decarboxylase	35:1807423..1808481	[m]: ps_LI <=> pe_LI + co2	5	A4IBZ9	9.46	No	No	Mitochondria	1	Glycerophospholipid metabolism
INO1	5067651	LINJ_14_1450	EC:5.5.1.4	No	myo-inositol-1-phosphate synthase	Cytosol	Myo-inositol-1-phosphate synthase, NAD_binding_5	14:577705..578958	[c]: g6p <=> mi3p_D	4	A4HW82	5.12	No	No	Other	1	Inositol phosphate metabolism		T. brucei	PMID: 21232016, PMID: 16824097
ALDD8xr_m	5069580	LINJ_25_1160	EC:1.2.1.3	No	aldehyde dehydrogenase (D-glyceraldehyde, NAD)	Mitochondria	Aldedh LuxC DUF1487	25:440332..441831_C	[m]: glyald + h2o + nad <=> glyc_R + 2 h + nadh	3	A4I1F4	7.97	No	Mlratltrlemap........KVthiqdKL	Other	1	Glycolysis / Gluconeogenesis	Pentose and glucuronate interconversions Ascorbate and aldarate metabolism Fatty acid metabolism Valine, leucine and isoleucine degradation Lysine degradation Arginine and proline metabolism Histidine metabolism Tryptophan metabolism beta-Alanine metabolism Glycerolipid metabolism Pyruvate metabolism Propanoate metabolism Biosynthesis of secondary metabolites	L.tarentolae	PMID:7630384
G3PDg	5067056	LINJ_10_0560	EC:1.1.1.8	No	Glycerol-3-phosphate dehydrogenase (NAD), glycosomal	Glycosome	NAD-dependent glycerol-3-phosphate dehydrogenase N-terminus, NAD-dependent glycerol-3-phosphate dehydrogenase C-terminus	10: 255468..256571	[x]: dhap + h + nadh -> glyc3p + nad	5	A4HUG3	8.99	SKL	No	Other	0	Glycolysis / Gluconeogenesis
G3PDm	5070244 -- 5068580	LINJ_28_0240 -- LINJ_20_0500	EC 1.1.5.3	No	glycerol-3-phosphate dehydrogenase	Mitochondria	FAD dependent oxidoreductase	28: 78320..80146 -- 20:167169..169544	[m]: glyc3p + fad <=> dhap + fadh2	5	A4I397 -- A4HYM4	8.59 -- 9.32	No -- No	No -- Msrhsr...............KLhvrllRA	Secretory -- Mitochondria	1	Glycolysis / Gluconeogenesis
DHAPAx_LI	5072564	LINJ_34_1170	EC:2.3.1.42	Yes	Dihydroxyacetonephosphate acyltransferase	Glycosome	Acyltransferase	34:489493..493788_C	[x]: (.03) tdcoa + (.09) pmtcoa + (.1) strcoa + (.33) olcoa + (.29) lincoa + (.08) alincoa + (.08) glincoa + dhap -> coa + (.01) 1agly3p_LI	5	A4I9R9	8.48	SKM	No	Other	1	Glycolysis / Gluconeogenesis		L.major	PMID: 22114698
GPAMm_LI	10966029	LINJ_03_0070	EC:2.3.1.15	No	glycerol-3-phosphate acyltransferase	Mitochondria	Acyltransferase	3:21074..22960	[m]: 0.03 tdcoa + 0.09 pmtcoa + 0.1 strcoa + 0.33 olcoa + 0.29 lincoa + 0.08 alincoa + 0.08 glincoa + g3p --> coa + 0.01 1ag3p_LM	5	E9AG27	9.07	No	No	Mitochondria	1	Glycolysis / Gluconeogenesis		L.major	PMID: 15819633
HCO3Em					HCO3 equilibration reaction, mitochondrial	Mitochondria			[m]: co2 + h2o <=> h + hco3							1	Transport, mitochondrial
CDAGS	5069879	LINJ_26_1600 -- LINJ_32_3010	EC:2.7.7.41	No	cdp-diacylglycerol synthetase	Endoplasmic reticulum	CTP_transf_1	26:586302..587597 -- 32:1128963..1130444_C	[c]: ctp + pa_LI -> ppi + cdag_LI	2	A4I295 -- E9AHM2	9.31 -- 8.71	No -- No	No -- No	Other -- Other	0	Glycerophospholipid metabolism
DAGLS	5072550 -- 5071624 -- 5070689 -- 5071395 -- 5071396	LINJ_34_1140 -- LINJ_31_2540 -- LINJ_29_1370 -- LINJ_31_0860 -- LINJ_31_0870	EC:3.1.1.3	Yes	Diacylglycerol lipase	Mitochondria	Lipase	31: 309407..310111_C -- 31: 1210178..1211281_C -- 29: 516330..522041 -- 31: 306797..307723_C -- 31: 309407..310111_C	[m]: dag_LI + h2o -> 1linglyc + ocdcya	2	A4I9Q5 -- A4I752 -- A4I4I5 -- A4I6H7 -- A4I6H8	8.93 -- 6.19 -- 8.95 -- 8.32 -- 9.51 -- 7.63	No -- No -- No -- No -- No	No -- No -- No -- No -- No	Mitochondria -- Secretory -- Mitochondria -- Secretory -- Secretory -- Other	0	Glycerolipid metabolism
FA160ACPH			EC:3.1.2.14		fatty-acyl-ACP hydrolase	Cytosol			[c]: h2o + palmACP <=> ACP + h + hdca								Fatty acid biosynthesis
FA140ACPH			EC:3.1.2.14		fatty-acyl-ACP hydrolase	Cytosol			[c] : h2o + myrsACP <=> ACP + h + ttdca								Fatty acid biosynthesis
FA180ACPH			EC:3.1.2.14		fatty-acyl-ACP hydrolase	Cytosol			[c] : h2o + ocdACP <=> ACP + h + ocdca								Fatty acid biosynthesis
FA182ACPH			EC:3.1.2.14		fatty-acyl-ACP hydrolase	Cytosol			[c] : h2o + ocdcyaACP <=> ACP + h + ocdcya								Fatty acid biosynthesis
FA_3ACPH			EC:3.1.2.14		fatty-acyl-ACP hydrolase	Cytosol			[c] : h2o + alinACP <=> ACP + h + alpla								Fatty acid biosynthesis
FA_4ACPH			EC:3.1.2.14		fatty-acyl-ACP hydrolase	Cytosol			[c] : h2o + glinACP <=> ACP + h + gamla								Fatty acid biosynthesis
APHO			EC:3.1.2.14		Acyl-[acyl-carrier-protein] hydrolase.	Mitochondria			h2o[m] + ocdACP[m] <=> ACP[m] + h[m] + ocdca[m]								Fatty acid biosynthesis
FADS	5070258	LINJ_28_0410	EC:2.7.7.2	No	FAD synthase	Mitochondria	PAPS_reduct ATP_bind_3	28:144091..144738	[m]: atp + fmn <=> ppi + fad	1	A4I3B1	6.53	No	No	Other	1	Riboflavin metabolism
FMNAT	5073218	LINJ_35_3210	EC: 2.7.1.26	No	riboflavin kinase/fmn adenylyltransferase-like protein	Mitochondria	Flavokinase	35:1287293..1287844_C	[m]: atp + rfvn <=> adp + fmn + 2 h	2	A4IBK7	4.9	No	No	Mitochondria	1	Riboflavin metabolism
NADHmr					NADH maintenance E.R	Endoplasmic reticulum			[r]: nad + h <=> nadh							1	NADH maintenance
NADPHmr					NADPH maintenance, E.R	Endoplasmic reticulum			[r]: nadp + h -> nadph							0	NADH maintenance
NH4Dis					nh4 Dissociation	cytosol			[c]: nh4 -> h + nh3							0	NH4 Dissociation
PRPPSic	5066757 -- 5072349	LINJ_08_1040 -- LINJ_33_2040	EC:2.7.6.1	Yes	phosphoribosylpyrophosphate synthetase Cytosol	cytosol	Pribosyl_synth Pribosyltran_N	8:438336..439451 -- 33:753885..754955	[c]: atp + r5p <=> h + amp + prpp	2	A4HTP6 -- A4I955	7.62 -- 6.78	No -- No	No -- No	Other -- Other	1	Purine metabolism
PRPPSix	5074030	LINJ_36_5630	EC:2.7.6.1	Yes	phosphoribosylpyrophosphate synthetase	Glycosome	Pribosyl_synth Pribosyltran_N	36:2081707..2082783_C	[x]: atp + r5p -> amp + h + prpp	5	A4IDV3	5.71	No	Mescnsrngslrvvhgnanp.KLaedvcRY	Other	0	Purine metabolism		L. major	PMID:16546274
UMPK	5069985	LINJ_26_2740	EC:2.7.2.11	Yes	UMP kinase	Cytosol	AA_kinase	26:1040651..1041442	[c]: atp + ump <=> adp + udp	2	A4I2J6	6.36	No	No	Other	0	Proline metabolism	Pyrimidine metabolism
ATPS3v	5072783 -- 5071836 -- 5069290 -- 5070474 -- 5068278 -- 5072970 -- 10966127 -- 5069138 -- 5066494 -- 5070341 -- 5069115 -- 5068894 -- 5068895 -- 5068841 -- 5073821	LINJ_34_3460 -- LINJ_32_0970 -- LINJ_23_1910 -- LINJ_28_2610 -- LINJ_18_0560 -- LINJ_35_0710 -- LINJ_12_0480 -- LINJ_23_0380 -- LINJ_05_1140 -- LINJ_28_1260 -- LINJ_23_0150 -- LINJ_21_2160 -- LINJ_21_2170 -- LINJ_21_1590 -- LINJ_36_3250	EC 3.6.3.14	Yes	Vacuolar (V-type) ATPase	Acidocalcisome	ATP-synt_C	34:1415049..1416881 -- 32:345524..348205 -- 23:742809..745136 -- 28:958879..960366 -- 18:221080..222318_C -- 35:314427..315257 -- 12:297828..298241 -- 23:125520..125846 -- 5:417330..418403_C -- 28:447301..447906 -- 23:46777..47280 -- 21:736822..737385 -- 21:738924..739487 -- 21:550066..551517_C -- 35:1241531..1242181_C	adp[v] + 3 h[c] + pi[v] --> atp[v] + 2 h[v] + h2o[v]	5	A4IAD4 -- A4I7Q8 -- A4I0M2 -- A4I3X4 -- A4HXT1 -- A4IAW7 -- E9AGE0 -- A4I074 -- A4HSN6 -- A4I3J4 -- A4I051 -- A4HZI5 -- A4HZD2 -- A4ID98	5.11 -- 5.49 -- 5.05 -- 5.81 -- 8.95 -- 9.78 -- 5.03 -- 9.22 -- 4.84 -- 6.01 -- 8.64 -- 8.79 -- 6 -- 8.36	No -- No -- No -- No -- No -- No -- No -- No -- No -- No -- No -- No -- No	No -- No -- No -- No -- No -- No -- No -- No -- No -- No -- No -- No -- No	Other -- Other -- Other -- Other -- Other -- Other -- Other -- Other -- Other -- Other -- Other -- Other -- Other	1	Oxidative Phosphorylation
PPA_1v	5067199	LINJ_11_0210	EC:3.6.1.1	No	acidocalcisomal pyrophosphatase	Acidocalcisome	Pyrophosphatase	11:59811..61142	h2o[c] + ppi[c] -> h[v] + 2 pi[c]	2	A4HUT3	5.46	No	No	Other	1	Oxidative Phosphorylation
PPA_1	5071468	LINJ_31_1240	EC:3.6.1.1	Yes	vacuolar-type proton translocating pyrophosphatase 1	Plasma membrane	Pyrophosphatase	31:480206..482611_C	h2o[c] + ppi[c] -> h[e] + 2 pi[c]	2	A4I6P8	5.1	No	No	Other	1	Oxidative Phosphorylation
PPA	5066310	LINJ_03_0890	EC:3.6.1.1	Yes	inorganic pyrophosphatase	cytosol	Pyrophosphatase	3:365301..365981_C	[c] : h2o + ppi -> h + 2 pi	2	A4HRX7	5.15	No	No	Other	1	Oxidative Phosphorylation
CaATPv	5066415 -- 5066682 -- 5073114 -- 5072257	LINJ_04_0010 -- LINJ_07_0510 -- LINJ_35_2080 -- LINJ_33_1060	EC:3.6.3.8	No	vacuolar-type Ca2+-ATPase	Acidocalcisome	Cation_ATPase_C Cation_ATPase_N E1-E2_ATPase Hydrolase	4:6249..9320 -- 7:211200..213791 -- 35:823447..826776 -- 33:360202..363795	atp[v] + ca2[v] + h2o[v] -> adp[v] + ca2[c] + h[v] + pi[v]	2	A4HRZ6 -- A4HT82 -- A4IBA6 -- A4I8W5	5.81 -- 6.26 -- 5.47 -- 6.27	No -- No -- No -- No	No -- No -- No -- No	Other -- Other -- Other -- Other -- Other -- Other -- Other -- Other -- Other -- Other -- Other	1	Oxidative Phosphorylation
CaATPc	5066415 -- 5066682 -- 5073114 -- 5072257	LINJ_04_0010 -- LINJ_07_0510 -- LINJ_35_2080 -- LINJ_33_1060	EC:3.6.3.8	No	calcium-transporting ATPase	Plasma membrane	Cation_ATPase_C Cation_ATPase_N E1-E2_ATPase Hydrolase	4:6249..9320 -- 7:211200..213791 -- 35:823447..826776 -- 33:360202..363795	atp[c] + ca2[e] + h2o[c] -> adp[c] + ca2[c] + h[c] + pi[c]	2	A4HRZ6 -- A4HT82 -- A4IBA6 -- A4I8W5	5.81 -- 6.26 -- 5.47 -- 6.27	No -- No -- No -- No	No -- No -- No -- No	Other -- Other -- Other -- Other -- Other -- Other -- Other -- Other -- Other -- Other -- Other	1	Oxidative Phosphorylation
ADNK1c	5070981	LINJ_30_0940	EC:2.7.1.20	Yes	adenosine kinase	Cytosol	pfkB family carbohydrate kinase	30:281154..282191	[c]: adn + atp <=> adp + amp	5	A4I5C0	5.3	No	No	Other	1	Purine metabolism		L. mexicana mexicana	PMID: 2982637
PNS1	5070850	LINJ_29_2910	EC:3.2.2.1	Yes	adenosine hydrolase	Cytosol	IU_nuc_hydro	29:1190708..1191709	[c]: adn + h2o <=> ade + rib-D	5	A4I4Y9	4.86	No	No	Other	1	Purine metabolism		L. m. mexicana, L. donovani	PMID: 2982637; PMID: 11738828
ADPTr	5069728	LINJ_26_0120	EC:2.4.2.7	No	adenine phosphoribosyltransferase	Cytosol	Phosphoribosyl transferase domain	26:29028..29741_C	[c]: ade + prpp <=> amp + ppi	5	A4I1V1	5.99	No	No	Other	1	Purine Metabolism		L. donovani	PMID: 14747142
AAH	10966128	LINJ_35_2200	EC:3.5.4.2	No	adenine aminohydrolase	Cytosol	A_deaminase	35:876629..877717	[c]: ade + h2o +h <=> hxan + nh4	5	E9AHV7	5.14	No	Madatllh.............RLiealpKA	Other	1	Purine Metabolism		L. donovani	PMID: 22238346
HXPRTg	10966822	LINJ_21_0980	EC:2.4.2.8	No	hypoxanthine-guanine phosphoribosyltransferase	Glycosome	Phosphoribosyl transferase domain	21:310948..311583	[x]: hxan + prpp <=> imp + ppi	5	E9AGU6	6.83	SKV	No	Other	0	Purine Metabolism		L. donovani	PMID: 14747142
IMPDg	5068150	LINJ_17_0870	EC:1.1.1.205 EC:1.7.1.7	Yes	inosine-5'-monophosphate dehydrogenase, GMP Reductase	Glycosome	IMP dehydrogenase / GMP reductase domain / CBS domain	17:365782..367260_C	[x]: h2o + imp + nadp <=> h + nadph + xmp	5	A4HXF5	8.83	SKL	No	Other	1	Purine Metabolism	Biosynthesis of secondary metabolites	L. donovani	PMID: 17173987
GMPSg	10965937	LINJ_22_0013	EC:6.3.5.2	Yes	GMP synthase	Glycosome	GATase, NAD_synthase, GMP_synt_C, GMP_synt_C	22:38059..40029_C	[x]: atp + gln_L + h2o + xmp <=> amp + glu_L + gmp + ppi + 2 h	4	E9AGZ1	5.62	No	no	Other	0	Purine Metabolism		T. brucei brucei Leishmania spp.	PMID: 16622829; PMID: 22726696
GMPR	5068537	LINJ_19_1590	EC:1.1.1.205	Yes	GMP reductase	Glycosome	GMP reductase domain CBS domain	19:659898..661442	[x]: imp + nh3 + nadp <=> gmp + nadph + h	5	A4HYI5	8.78	AKM	No	Other	0	Purine Metabolism		L. mexicana mexicana	PMID: 21080488
GPRTg	10966822	LINJ_21_0980	EC:2.4.2.8	No	hypoxanthine-guanine phosphoribosyltransferase	Glycosome	Phosphoribosyl transferase domain	21:310948..311583	[x]: imp + nh3 + nadp <=> nadph + gmp + h	5	E9AGU6	6.83	SKV	No	Other	0	Purine Metabolism		L. donovani	PMID: 14747142
XPRTgr	10966831	LINJ_21_0990	EC 2.4.2.22	No	Xanthine phosphoribosyltransferase	Glycosome	Phosphoribosyl transferase domain	21:313763..314488	[x]: prpp + xan <=> ppi + xmp	5	E9AGU7	7.68	AKL	No	Other	1	Purine Metabolism		L. donovani	PMID: 14747142
AMPDg	5066329 -- 5072009 -- 5073383	LINJ_04_0270 -- LINJ_32_2690 -- LINJ_35_4860	EC:3.5.4.6	Yes	adenosine monophosphate deaminase AMP deaminase	Glycosome	Adenosine/AMP deaminase (2)	4:82688..88249 -- 32:1000129..1004967_C -- 35:1853568..1857986	[x]: amp + h2o <=> imp + nh3	5	A4HS23 -- A4I876 -- A4IC17	6.15 -- 5.9 -- 6.45	No -- No -- AKY	No -- No -- No	Other -- Other -- Other	1	Purine Metabolism		Leishmania major	PMID: 12393865
PNS2	5070850	LINJ_29_2910	EC:3.2.2.1	Yes	guanosine hydrolase	Cytosol	IU_nuc_hydro	29:1190708..1191709	[c]: gsn + h2o <=> gua + rib-D	5	A4I4Y9	4.86	No	No	Other	1	Purine metabolism		L. m. mexicana, L. donovani	PMID: 2982637; PMID: 11738828
PNS3	5068380 -- NA -- NA -- NA -- NA -- 5070850 -- NA -- NA -- NA	LINJ_18_1570 -- NA -- NA -- NA -- NA -- LINJ_29_2910 -- NA -- NA -- NA	EC:3.2.2.1	Yes	inosine hydrolase	Cytosol	IU_nuc_hydro	18:683396..684340 -- NA -- NA -- NA -- NA -- 29:1190708..1191709 -- NA -- NA -- NA	[c]: ins + h2o <=> hxan + rib-D	5	Q2PDC5 -- Q2PDC6 -- Q2PD97 -- Q2PD96 -- Q2PDB9 -- A4I4Y9 -- Q6QMI4 -- Q6QMI0 -- Q6QMJ1 -- Q6QMI7	6.20 -- 6.06 -- 6.20 -- 6.20 -- 6.20 -- 4.86 -- 5.84 -- 6.20 -- 5.29 -- 6.06	No -- No -- No -- No -- No -- No -- No -- No -- No - - No	No -- No -- No -- No -- No -- No -- No -- No -- No - - No	Other -- Other -- Other -- Other -- Other -- Other -- Other -- Other -- Other - - Other	1	Purine metabolism		L. m. mexicana, L. donovani	PMID: 2982637; PMID: 11738828
PNS4	5070850	LINJ_29_2910	EC:3.2.2.1	Yes	xanthosine hydrolase	Cytosol	IU_nuc_hydro	29:1190708..1191709	[c]: xtsn + h2o <=> xan + rib-D	5	A4I4Y9	4.86	No	No	Other	1	Purine metabolism		L. m. mexicana, L. donovani	PMID: 2982637; PMID: 11738828
GUAD	5070643	LINJ_29_0920	EC:3.5.4.3	Yes	guanine deaminase	Cytosol	Amidohydro_1	29:326461..327825_C	[c]: gua + h2o + h <=> nh4 + xan	5	A4I4E1	5.63	No	No	Other	0	Purine metabolism		L. mexicana mexicana, L. donovani	PMID: 4042622, PMID: 9430693
ADA	5072180	LINJ_33_0250	EC 3.5.4.6	No	adenosine deaminase	Cytosol	A_deaminase	33:72991..74796_C	[c] : adn + h + h2o <=> ins + nh4	5	A4I8P1	8.93	No	No	Other	1	Purine Metabolism		L. mexicana	PMID: 2982637
ADAg	5072180	LINJ_33_0250	EC 3.5.4.6	No	adenosine deaminase	Glycosome	A_deaminase	33:72991..74796_C	[x] : adn + h + h2o <=> ins + nh4	5	A4I8P1	8.93	No	No	Other	1	Purine Metabolism		L. mexicana	PMID: 2982637
ADAm	5072180	LINJ_33_0250	EC 3.5.4.6	No	adenosine deaminase	Mitochondria	A_deaminase	33:72991..74796_C	[m] : adn + h + h2o <=> ins + nh4	5	A4I8P1	8.93	No	No	Other	1	Purine Metabolism		L. mexicana	PMID: 2982637
ADAer	5072180	LINJ_33_0250	EC 3.5.4.6	No	adenosine deaminase	E. R.	A_deaminase	33:72991..74796_C	[r] : adn + h + h2o <=> ins + nh4	5	A4I8P1	8.93	No	No	Other	1	Purine Metabolism		L. mexicana	PMID: 2982637
DADAr	5072180	LINJ_33_0250	EC 3.5.4.6	No	adenosine deaminase	Cytosol	A_deaminase	33:72991..74796_C	[c] : dad-2 + h2o <=> din + nh3	5	A4I8P1	8.93	No	No	Other	1	Purine Metabolism		L. mexicana	PMID: 2982637
GMPS2	10965937	LINJ_22_0013	EC:6.3.5.2	Yes	GMP synthase	Cytosol	GATase, NAD_synthase, GMP_synt_C, GMP_synt_C	22:38059..40029_C	[c]: atp + gln_L + h2o + xmp <=> amp + glu_L + gmp + ppi + 2 h	4	E9AGZ1	5.62	No	no	Other	0	Purine Metabolism		T. brucei brucei Leishmania spp.	PMID: 16622829; PMID: 22726696
GK1	5072266	LINJ_33_1150	EC:2.7.4.8	Yes	guanylate kinase; GMP kinase	Cytosol	Guanylate kinase	33:402493..403104	[c]: atp + gmp <=> adp + gdp	5	A4I8X4	5.99	No	No	Other	1	Purine Metabolism		L. mexicana	PMID: 2982637
GK1er	5072266	LINJ_33_1150	EC:2.7.4.8	Yes	guanylate kinase; GMP kinase	Endoplasmic reticulum	Guanylate kinase	33:402493..403104	[r]: atp + gmp <=> adp + gdp	5	A4I8X4	5.99	No	No	Other	1	Purine Metabolism
DGK1	5072266	LINJ_33_1150	EC:2.7.4.8	Yes	deoxyguanylate kinase; dGMP kinase	Cytosol	Guanylate kinase	33:402493..403104	[c]: atp + dgmp <=> adp + dgdp	5	A4I8X4	5.99	No	No	Other	1	Purine Metabolism
DGK1er	5072266	LINJ_33_1150	EC:2.7.4.8	Yes	deoxyguanylate kinase; dGMP kinase	Endoplasmic reticulum	Guanylate kinase	33:402493..403104	[r]: atp + dgmp <=> adp + dgdp	5	A4I8X4	5.99	No	No	Other	1	Purine Metabolism
RNDR1(c)	5070313 -- 5070120 -- 10966781	LINJ_28_0980 -- LINJ_27_1970 -- LINJ_22_1110	EC:1.17.4.1	Yes	ribonucleoside-diphosphate reductase	Cytosol	Ribonuc_red_sm	28:331999..334398 -- 27:871021..872187_C -- 22:486721..487899_C	[c]: adp + trpdrd <=> dadp + h2o + trpdox	5	A4I3G6 -- A4I2X5 -- E9AGZ9	4.96 -- 5.05 -- 6.58	No -- No -- No	MsdsapmiikrngeaqpydacKIrrrfeRV -- No -- No	Other -- Other -- Other	0	Purine Metabolism	Pyrimidine metabolism and Glutathione metabolism	Leishmania mexicana amazonensis	PMID: 10498182
RNDR2(c)	5070313 -- 5070120 -- 10966781	LINJ_28_0980 -- LINJ_27_1970 -- LINJ_22_1110	EC:1.17.4.1	Yes	ribonucleoside-diphosphate reductase	Cytosol	Ribonuc_red_sm	28:331999..334398 -- 27:871021..872187_C -- 22:486721..487899_C	[c]: gdp + trpdrd <=> dgdp + h2o + trpdox	5	A4I3G6 -- A4I2X5 -- E9AGZ9	4.96 -- 5.05 -- 6.58	No -- No -- No	MsdsapmiikrngeaqpydacKIrrrfeRV -- No -- No	Other -- Other -- Other	0	Purine Metabolism	Pyrimidine metabolism and Glutathione metabolism	Leishmania mexicana amazonensis	PMID: 10498182
RNDR3(c)	5070313 -- 5070120 -- 10966781	LINJ_28_0980 -- LINJ_27_1970 -- LINJ_22_1110	EC:1.17.4.1	Yes	Ribonucleoside-diphosphate reductase	Cytosol	Ribonuc_red_sm	28:331999..334398 -- 27:871021..872187_C -- 22:486721..487899_C	cdp[c] + trpdrd[c] -> dcdp[c] + h2o[c] + trpdox[c]	5	A4I3G6 -- A4I2X5 -- E9AGZ9	4.96 -- 5.05 -- 6.58	No -- No -- No	MsdsapmiikrngeaqpydacKIrrrfeRV -- No -- No	Other -- Other -- Other	0	Purine Metabolism	Pyrimidine metabolism and Glutathione metabolism	Leishmania mexicana amazonensis	PMID: 10498182
RNDR4(c)	5070313 -- 5070120 -- 10966781	LINJ_28_0980 -- LINJ_27_1970 -- LINJ_22_1110	EC:1.17.4.1	Yes	Ribonucleoside-diphosphate reductase	Cytosol	Ribonuc_red_sm	28:331999..334398 -- 27:871021..872187_C -- 22:486721..487899_C	trpdrd[c] + udp[c] -> dudp[c] + h2o[c] + trpdox[c]	5	A4I3G6 -- A4I2X5 -- E9AGZ9	4.96 -- 5.05 -- 6.58	No -- No -- No	MsdsapmiikrngeaqpydacKIrrrfeRV -- No -- No	Other -- Other -- Other	0	Purine Metabolism	Pyrimidine metabolism and Glutathione metabolism	Leishmania mexicana amazonensis	PMID: 10498182
RNDR1(n)	5070313 -- 5070120 -- 10966781	LINJ_28_0980 -- LINJ_27_1970 -- LINJ_22_1110	EC:1.17.4.1	Yes	ribonucleoside-diphosphate reductase, nuclear (tryparedoxin)	Nucleus	Ribonuc_red_sm	28:331999..334398 -- 27:871021..872187_C -- 22:486721..487899_C	[n]: adp + trpdrd -> dadp + h2o + trpdox	5	A4I3G6 -- A4I2X5 -- E9AGZ9	4.96 -- 5.05 -- 6.58	No -- No -- No	MsdsapmiikrngeaqpydacKIrrrfeRV -- No -- No	Other -- Other -- Other	0	Purine Metabolism	Pyrimidine metabolism and Glutathione metabolism	Leishmania mexicana amazonensis	PMID: 10498182
RNDR2(n)	5070313 -- 5070120 -- 10966781	LINJ_28_0980 -- LINJ_27_1970 -- LINJ_22_1110	EC:1.17.4.1	Yes	ribonucleoside-diphosphate reductase (GDP), nuclear (tryparedoxin)	Nucleus	Ribonuc_red_sm	28:331999..334398 -- 27:871021..872187_C -- 22:486721..487899_C	[n]: gdp + trpdrd -> dgdp + h2o + trpdox	5	A4I3G6 -- A4I2X5 -- E9AGZ9	4.96 -- 5.05 -- 6.58	No -- No -- No	MsdsapmiikrngeaqpydacKIrrrfeRV -- No -- No	Other -- Other -- Other	0	Purine Metabolism	Pyrimidine metabolism and Glutathione metabolism	Leishmania mexicana amazonensis	PMID: 10498182
RNDR3(n)	5070313 -- 5070120 -- 10966781	LINJ_28_0980 -- LINJ_27_1970 -- LINJ_22_1110	EC:1.17.4.1	Yes	ribonucleoside-diphosphate reductase (CDP), nuclear (tryparedoxin)	Nucleus	Ribonuc_red_sm	28:331999..334398 -- 27:871021..872187_C -- 22:486721..487899_C	[n]: cdp + trpdrd -> dcdp + h2o + trpdox	5	A4I3G6 -- A4I2X5 -- E9AGZ9	4.96 -- 5.05 -- 6.58	No -- No -- No	MsdsapmiikrngeaqpydacKIrrrfeRV -- No -- No	Other -- Other -- Other	0	Pyrimidine metabolism		Leishmania mexicana amazonensis	PMID: 10498182
RNDR4(n)	5070313 -- 5070120 -- 10966781	LINJ_28_0980 -- LINJ_27_1970 -- LINJ_22_1110	EC:1.17.4.1	Yes	ribonucleoside-diphosphate reductase (UDP), nuclear (tryparedoxin)	Nucleus	Ribonuc_red_sm	28:331999..334398 -- 27:871021..872187_C -- 22:486721..487899_C	[n]: trpdrd + udp -> dudp + h2o + trpdox	5	A4I3G6 -- A4I2X5 -- E9AGZ9	4.96 -- 5.05 -- 6.58	No -- No -- No	MsdsapmiikrngeaqpydacKIrrrfeRV -- No -- No	Other -- Other -- Other	0	Pyrimidine metabolism		Leishmania mexicana amazonensis	PMID: 10498182
ADPT2	5069728	LINJ_26_0120	EC:2.4.2.7	No	1-(5''-Phosphoribosyl)-5-amino-4-imidazolecarboxamide:pyrophosphate phosphoribosyltransferase	Cytosol	Phosphoribosyl transferase domain	26:29028..29741_C	[c]: aicar + ppi <=> 5a4icam + prpp	5	A4I1V1	5.99	No	No	Other	1	Purine Metabolism		L. donovani	PMID: 14747142
ADSS_i	5067520	LINJ_13_1090	EC:6.3.4.4	Yes	adenylosuccinate synthetase	Cytosol	Adenylsucc_synt	13:386707..388839_C	[c]: asp_L + gtp + imp <=> dcamp + gdp + 2 h + pi	5	A4HVP7	7.3	No	No	Mitochondria	1	Purine Metabolism	Alanine, aspartate and glutamate metabolism	L. donovani	PMID: 23404497
ADSL1r	5066328	LINJ_04_0440	EC:4.3.2.2	Yes	adenylosuccinate lyase	Cytosol	Lyase_1, ASL_C	4:171054..172493_C	[c]: dcamp <=> amp + fum	5	A4HS40	5.79	No	No	Other	1	Purine Metabolism	Alanine, aspartate and glutamate metabolism, Biosynthesis of secondary metabolites	L. donovani	PMID: 23404497
ADK1	5071078 -- 5072475 -- 5072476 -- 5068831 -- 5066385	LINJ_30_1880 -- LINJ_34_0130 -- LINJ_34_0120 -- LINJ_21_1490 -- LINJ_04_0960	EC:2.7.4.3	Yes	adenylate kinase; AMP kinase	Cytosol	Adenylate kinase	30:669952..670494 -- 34:44163..44852 -- 34:39312..39968 -- 21:514913..515722_C -- 4:364867..365496_C	[c] : amp + atp <=> (2) adp	4	A4I5L5 -- A4I9I1 -- A4I9I0 -- A4HZC2 -- A4HS93	4.58 -- 8.68 -- 6.84 -- 5.72 -- 5.66	No -- No -- No -- No -- No	No -- No -- No -- No -- No	Other -- Other -- Other -- Other -- Other	1	Purine Metabolism	Biosynthesis of secondary metabolites	T. cruzi T. brucei	PMID: 16567051; PMID: 6801509 ; PMID: 15657034
ADK1g	5073570	LINJ_36_1410	EC:2.7.4.3	Yes	adenylate kinase; AMP kinase	Glycosome	Adenylate kinase	36:489814..490476_C	[x]: amp + atp <=> 2 adp	4	A4ICK0	8.73	No	No	Other	1	Purine Metabolism	Biosynthesis of secondary metabolites	T. cruzi T. brucei	PMID: 16567051; PMID: 6801509 ; PMID: 15657034
ADK1f	5071078 -- 5072475 -- 5072476 -- 5068831 -- 5066385	LINJ_30_1880 -- LINJ_34_0130 -- LINJ_34_0120 -- LINJ_21_1490 -- LINJ_04_0960	EC:2.7.4.3	Yes	adenylate kinase; AMP kinase	Flagellum	Adenylate kinase	4:364867..365496_C	[h]: amp + atp <=> 2 adp	4	A4I5L5 -- A4I9I1 -- A4I9I0 -- A4HZC2 -- A4HS93	4.58 -- 8.68 -- 6.84 -- 5.72 -- 5.66	No -- No -- No -- No -- No	No -- No -- No -- No -- No	Other -- Other -- Other -- Other -- Other	1	Purine Metabolism	Biosynthesis of secondary metabolites	T. cruzi T. brucei	PMID: 16567051; PMID: 6801509 ; PMID: 15657034
ADK1m	5069714	LINJ_25_2480	EC:2.7.4.3	Yes	adenylate kinase; AMP kinase	Mitochondria	Adenylate kinase	25:854833..855537	[m]: amp + atp <=> 2 adp	4	A4I1T7	8.8	No	No	Mitochondria	1	Purine Metabolism	Biosynthesis of secondary metabolites	T. cruzi T. brucei	PMID: 16567051; PMID: 6801509 ; PMID: 15657034
DADK	5071078 -- 5072475 -- 5072476 -- 5068831 -- 5066385	LINJ_30_1880 -- LINJ_34_0130 -- LINJ_34_0120 -- LINJ_21_1490 -- LINJ_04_0960	EC:2.7.4.3	Yes	adenylate kinase; AMP kinase	Cytosol	Adenylate kinase	30:669952..670494 -- 34:44163..44852 -- 34:39312..39968 -- 21:514913..515722_C -- 4:364867..365496_C	[c]: atp + damp <=> adp + dadp	4	A4I5L5 -- A4I9I1 -- A4I9I0 -- A4HZC2 -- A4HS93	4.58 -- 8.68 -- 6.84 -- 5.72 -- 5.66	No -- No -- No -- No -- No	No -- No -- No -- No -- No	Other -- Other -- Other -- Other -- Other	1	Purine Metabolism	Biosynthesis of secondary metabolites	T. cruzi T. brucei	PMID: 16567051; PMID: 6801509 ; PMID: 15657034
DADKg	5073570	LINJ_36_1410	EC:2.7.4.3	Yes	adenylate kinase; AMP kinase	Glycosome	Adenylate kinase	36:489814..490476_C	[x]: atp + damp <=> adp + dadp	4	A4ICK0	8.73	No	No	Other	1	Purine Metabolism	Biosynthesis of secondary metabolites	T. cruzi T. brucei	PMID: 16567051; PMID: 6801509 ; PMID: 15657034
DADKf	5071078 -- 5072475 -- 5072476 -- 5068831 -- 5066385	LINJ_30_1880 -- LINJ_34_0130 -- LINJ_34_0120 -- LINJ_21_1490 -- LINJ_04_0960	EC:2.7.4.3	Yes	adenylate kinase; AMP kinase	Flagellum	Adenylate kinase	30:669952..670494 -- 34:44163..44852 -- 34:39312..39968 -- 21:514913..515722_C -- 4:364867..365496_C	[h]: atp + damp <=> adp + dadp	4	A4I5L5 -- A4I9I1 -- A4I9I0 -- A4HZC2 -- A4HS93	4.58 -- 8.68 -- 6.84 -- 5.72 -- 5.66	No -- No -- No -- No -- No	No -- No -- No -- No -- No	Other -- Other -- Other -- Other -- Other	1	Purine Metabolism	Biosynthesis of secondary metabolites	T. cruzi T. brucei	PMID: 16567051; PMID: 6801509 ; PMID: 15657034
DADKm	5069714	LINJ_25_2480	EC:2.7.4.3	Yes	adenylate kinase; AMP kinase	Mitochondria	Adenylate kinase	25:854833..855537	[m]: atp + damp <=> adp + dadp	4	A4I1T7	8.8	No	No	Mitochondria	1	Purine Metabolism	Biosynthesis of secondary metabolites	T. cruzi T. brucei	PMID: 16567051; PMID: 6801509 ; PMID: 15657034
NDPKn1	5072050 -- 5072051 -- 5073288 -- 5072722	LINJ_32_3100 -- LINJ_32_3110 -- LINJ_35_3910 -- LINJ_35_3910	EC 2.7.4.6	Yes	Nucleoside diphosphate kinase	Nucleus	NDK	32:1162844..1163299_C -- 32:1162844..1163299_C -- 35:1523206..1524219_C -- 34:1186087..1187118_C	[n]: atp + gdp <=> adp + gtp	4	Q9GP00 -- A4IBS5 -- A4IA74	7.78 -- 5.68 -- 4.95	No -- No -- No	No -- No -- No	Other -- Other -- Other	1	Purine Metabolism
NDPKn2	5072050 -- 5072051 -- 5073288 -- 5072722	LINJ_32_3100 -- LINJ_32_3110 -- LINJ_35_3910 -- LINJ_35_3910	EC 2.7.4.6	Yes	Nucleoside diphosphate kinase	Nucleus	NDK	32:1162844..1163299_C -- 32:1162844..1163299_C -- 35:1523206..1524219_C -- 34:1186087..1187118_C	[n]: atp + udp <=> adp + utp	4	Q9GP00 -- A4IBS5 -- A4IA74	7.78 -- 5.68 -- 4.95	No -- No -- No	No -- No -- No	Other -- Other -- Other	1	Purine Metabolism
NDPKn3	5072050 -- 5072051 -- 5073288 -- 5072722	LINJ_32_3100 -- LINJ_32_3110 -- LINJ_35_3910 -- LINJ_35_3910	EC 2.7.4.6	Yes	Nucleoside diphosphate kinase	Nucleus	NDK	32:1162844..1163299_C -- 32:1162844..1163299_C -- 35:1523206..1524219_C -- 34:1186087..1187118_C	[n]: atp + cdp <=> adp + ctp	4	Q9GP00 -- A4IBS5 -- A4IA74	7.78 -- 5.68 -- 4.95	No -- No -- No	No -- No -- No	Other -- Other -- Other	1	Purine Metabolism
NDPKn4	5072050 -- 5072051 -- 5073288 -- 5072722	LINJ_32_3100 -- LINJ_32_3110 -- LINJ_35_3910 -- LINJ_35_3910	EC 2.7.4.6	Yes	Nucleoside diphosphate kinase	Nucleus	NDK	32:1162844..1163299_C -- 32:1162844..1163299_C -- 35:1523206..1524219_C -- 34:1186087..1187118_C	[n]: atp + dtdp <=> adp + dttp	4	Q9GP00 -- A4IBS5 -- A4IA74	7.78 -- 5.68 -- 4.95	No -- No -- No	No -- No -- No	Other -- Other -- Other	1	Purine Metabolism
NDPKn5	5072050 -- 5072051 -- 5073288 -- 5072722	LINJ_32_3100 -- LINJ_32_3110 -- LINJ_35_3910 -- LINJ_35_3910	EC 2.7.4.6	Yes	Nucleoside diphosphate kinase	Nucleus	NDK	32:1162844..1163299_C -- 32:1162844..1163299_C -- 35:1523206..1524219_C -- 34:1186087..1187118_C	[n]: atp + dgdp <=> adp + dgtp	4	Q9GP00 -- A4IBS5 -- A4IA74	7.78 -- 5.68 -- 4.95	No -- No -- No	No -- No -- No	Other -- Other -- Other	1	Purine Metabolism
NDPKn6	5072050 -- 5072051 -- 5073288 -- 5072722	LINJ_32_3100 -- LINJ_32_3110 -- LINJ_35_3910 -- LINJ_35_3910	EC 2.7.4.6	Yes	Nucleoside diphosphate kinase	Nucleus	NDK	32:1162844..1163299_C -- 32:1162844..1163299_C -- 35:1523206..1524219_C -- 34:1186087..1187118_C	[n]: atp + dudp <=> adp + dutp	4	Q9GP00 -- A4IBS5 -- A4IA74	7.78 -- 5.68 -- 4.95	No -- No -- No	No -- No -- No	Other -- Other -- Other	1	Purine Metabolism
NDPKn7	5072050 -- 5072051 -- 5073288 -- 5072722	LINJ_32_3100 -- LINJ_32_3110 -- LINJ_35_3910 -- LINJ_35_3910	EC 2.7.4.6	Yes	Nucleoside diphosphate kinase	Nucleus	NDK	32:1162844..1163299_C -- 32:1162844..1163299_C -- 35:1523206..1524219_C -- 34:1186087..1187118_C	[n]: atp + dcdp <=> adp + dctp	4	Q9GP00 -- A4IBS5 -- A4IA74	7.78 -- 5.68 -- 4.95	No -- No -- No	No -- No -- No	Other -- Other -- Other	1	Purine Metabolism
NDPKn8	5072050 -- 5072051 -- 5073288 -- 5072722	LINJ_32_3100 -- LINJ_32_3110 -- LINJ_35_3910 -- LINJ_35_3910	EC 2.7.4.6	Yes	Nucleoside diphosphate kinase	Nucleus	NDK	32:1162844..1163299_C -- 32:1162844..1163299_C -- 35:1523206..1524219_C -- 34:1186087..1187118_C	[n]: atp + dadp <=> adp + datp	4	Q9GP00 -- A4IBS5 -- A4IA74	7.78 -- 5.68 -- 4.95	No -- No -- No	No -- No -- No	Other -- Other -- Other	1	Purine Metabolism
NDPKn9	5072050 -- 5072051 -- 5073288 -- 5072722	LINJ_32_3100 -- LINJ_32_3110 -- LINJ_35_3910 -- LINJ_35_3910	EC 2.7.4.6	Yes	Nucleoside diphosphate kinase	Nucleus	NDK	32:1162844..1163299_C -- 32:1162844..1163299_C -- 35:1523206..1524219_C -- 34:1186087..1187118_C	[n]: atp + idp <=> adp + itp	4	Q9GP00 -- A4IBS5 -- A4IA74	7.78 -- 5.68 -- 4.95	No -- No -- No	No -- No -- No	Other -- Other -- Other	1	Purine Metabolism
NDPKn10	5072050 -- 5072051 -- 5073288 -- 5072722	LINJ_32_3100 -- LINJ_32_3110 -- LINJ_35_3910 -- LINJ_35_3910	EC 2.7.4.6	Yes	Nucleoside diphosphate kinase	Nucleus	NDK	32:1162844..1163299_C -- 32:1162844..1163299_C -- 35:1523206..1524219_C -- 34:1186087..1187118_C	[n]: atp + didp + h <=> adp + ditp	4	Q9GP00 -- A4IBS5 -- A4IA74	7.78 -- 5.68 -- 4.95	No -- No -- No	No -- No -- No	Other -- Other -- Other	1	Purine Metabolism
NDPK1	5072050 -- 5072051 -- 5073288 -- 5072722	LINJ_32_3100 -- LINJ_32_3110 -- LINJ_35_3910 -- LINJ_35_3910	EC 2.7.4.6	Yes	Nucleoside diphosphate kinase	Cytosol	NDK	32:1162844..1163299_C -- 32:1162844..1163299_C -- 35:1523206..1524219_C -- 34:1186087..1187118_C	[c]: atp + gdp <=> adp + gtp	4	Q9GP00 -- A4IBS5 -- A4IA74	7.78 -- 5.68 -- 4.95	No -- No -- No	No -- No -- No	Other -- Other -- Other	1	Purine Metabolism
NDPK2	5072050 -- 5072051 -- 5073288 -- 5072722	LINJ_32_3100 -- LINJ_32_3110 -- LINJ_35_3910 -- LINJ_35_3910	EC 2.7.4.6	Yes	Nucleoside diphosphate kinase	Cytosol	NDK	32:1162844..1163299_C -- 32:1162844..1163299_C -- 35:1523206..1524219_C -- 34:1186087..1187118_C	[c]: atp + udp <=> adp + utp	4	Q9GP00 -- A4IBS5 -- A4IA74	7.78 -- 5.68 -- 4.95	No -- No -- No	No -- No -- No	Other -- Other -- Other	1	Purine Metabolism
NDPK3	5072050 -- 5072051 -- 5073288 -- 5072722	LINJ_32_3100 -- LINJ_32_3110 -- LINJ_35_3910 -- LINJ_35_3910	EC 2.7.4.6	Yes	Nucleoside diphosphate kinase	Cytosol	NDK	32:1162844..1163299_C -- 32:1162844..1163299_C -- 35:1523206..1524219_C -- 34:1186087..1187118_C	[c]: atp + cdp <=> adp + ctp	4	Q9GP00 -- A4IBS5 -- A4IA74	7.78 -- 5.68 -- 4.95	No -- No -- No	No -- No -- No	Other -- Other -- Other	1	Purine Metabolism
NDPK4	5072050 -- 5072051 -- 5073288 -- 5072722	LINJ_32_3100 -- LINJ_32_3110 -- LINJ_35_3910 -- LINJ_35_3910	EC 2.7.4.6	Yes	Nucleoside diphosphate kinase	Cytosol	NDK	32:1162844..1163299_C -- 32:1162844..1163299_C -- 35:1523206..1524219_C -- 34:1186087..1187118_C	[c]: atp + dtdp <=> adp + dttp	4	Q9GP00 -- A4IBS5 -- A4IA74	7.78 -- 5.68 -- 4.95	No -- No -- No	No -- No -- No	Other -- Other -- Other	1	Purine Metabolism
NDPK5	5072050 -- 5072051 -- 5073288 -- 5072722	LINJ_32_3100 -- LINJ_32_3110 -- LINJ_35_3910 -- LINJ_35_3910	EC 2.7.4.6	Yes	Nucleoside diphosphate kinase	Cytosol	NDK	32:1162844..1163299_C -- 32:1162844..1163299_C -- 35:1523206..1524219_C -- 34:1186087..1187118_C	[c]: atp + dgdp <=> adp + dgtp	4	Q9GP00 -- A4IBS5 -- A4IA74	7.78 -- 5.68 -- 4.95	No -- No -- No	No -- No -- No	Other -- Other -- Other	1	Purine Metabolism
NDPK6	5072050 -- 5072051 -- 5073288 -- 5072722	LINJ_32_3100 -- LINJ_32_3110 -- LINJ_35_3910 -- LINJ_35_3910	EC 2.7.4.6	Yes	Nucleoside diphosphate kinase	Cytosol	NDK	32:1162844..1163299_C -- 32:1162844..1163299_C -- 35:1523206..1524219_C -- 34:1186087..1187118_C	[c]: atp + dudp <=> adp + dutp	4	Q9GP00 -- A4IBS5 -- A4IA74	7.78 -- 5.68 -- 4.95	No -- No -- No	No -- No -- No	Other -- Other -- Other	1	Purine Metabolism
NDPK7	5072050 -- 5072051 -- 5073288 -- 5072722	LINJ_32_3100 -- LINJ_32_3110 -- LINJ_35_3910 -- LINJ_35_3910	EC 2.7.4.6	Yes	Nucleoside diphosphate kinase	Cytosol	NDK	32:1162844..1163299_C -- 32:1162844..1163299_C -- 35:1523206..1524219_C -- 34:1186087..1187118_C	[c]: atp + dcdp <=> adp + dctp	4	Q9GP00 -- A4IBS5 -- A4IA74	7.78 -- 5.68 -- 4.95	No -- No -- No	No -- No -- No	Other -- Other -- Other	1	Purine Metabolism
NDPK8	5072050 -- 5072051 -- 5073288 -- 5072722	LINJ_32_3100 -- LINJ_32_3110 -- LINJ_35_3910 -- LINJ_35_3910	EC 2.7.4.6	Yes	Nucleoside diphosphate kinase	Cytosol	NDK	32:1162844..1163299_C -- 32:1162844..1163299_C -- 35:1523206..1524219_C -- 34:1186087..1187118_C	[c]: atp + dadp <=> adp + datp	4	Q9GP00 -- A4IBS5 -- A4IA74	7.78 -- 5.68 -- 4.95	No -- No -- No	No -- No -- No	Other -- Other -- Other	1	Purine Metabolism
NDPK9	5072050 -- 5072051 -- 5073288 -- 5072722	LINJ_32_3100 -- LINJ_32_3110 -- LINJ_35_3910 -- LINJ_35_3910	EC 2.7.4.6	Yes	Nucleoside diphosphate kinase	Cytosol	NDK	32:1162844..1163299_C -- 32:1162844..1163299_C -- 35:1523206..1524219_C -- 34:1186087..1187118_C	[c]: atp + idp <=> adp + itp	4	Q9GP00 -- A4IBS5 -- A4IA74	7.78 -- 5.68 -- 4.95	No -- No -- No	No -- No -- No	Other -- Other -- Other	1	Purine Metabolism
NDPK10	5072050 -- 5072051 -- 5073288 -- 5072722	LINJ_32_3100 -- LINJ_32_3110 -- LINJ_35_3910 -- LINJ_35_3910	EC 2.7.4.6	Yes	Nucleoside diphosphate kinase	Cytosol	NDK	32:1162844..1163299_C -- 32:1162844..1163299_C -- 35:1523206..1524219_C -- 34:1186087..1187118_C	[c]: atp + didp + h <=> adp + ditp	4	Q9GP00 -- A4IBS5 -- A4IA74	7.78 -- 5.68 -- 4.95	No -- No -- No	No -- No -- No	Other -- Other -- Other	1	Purine Metabolism
ADNCYC	5068082 -- 5073829 -- 5068080 -- 5068079 -- 5070229 -- 5068081 -- 5068083 -- 5074050 -- 10966529	LINJ_17_0130 -- LINJ_36_3330 -- LINJ_17_0140 -- LINJ_17_0120 -- LINJ_28_0090 -- LINJ_17_0150 -- LINJ_17_0160 -- LINJ_36_5830 -- LINJ_21_1110	EC:4.6.1.1	No	receptor-type adenylate cyclase	Cytosol	CAP_C CAP_N	17:46531..50499 -- 36:1260901..1265106_C -- 17:55218..59417_C -- 17:34155..38291_C -- 28:31293..33143_C -- 17:61124..62176_C -- 17:62277..65003_C -- 36:2149495..2150310_C -- 21:369966..372107_C	[c]: atp -> camp + ppi	2	A4HX87 -- A4IDA6 -- A4HX85 -- A4HX84 -- A4I382 -- A4HX86 -- A4HX88 -- A4IDX3 -- E9AGV5	5.86 -- 5.96 -- 5.92 -- 5.43 -- 5.43 -- 5.94 -- 5.81 -- 5.97 -- 5.34 -- 6.83	No -- No -- No -- No -- No -- No -- No -- No -- No -- No	No -- No -- No -- No -- No -- No -- No -- No -- No -- No	Other -- Other -- Other -- Other -- Other -- Other -- Other -- Other -- Other -- Other	1	Purine Metabolism
GUACYC	5068082 -- 5073829 -- 5068080 -- 5068079 -- 5070229 -- 5068081 -- 5068083 -- 5074050 -- 10966529	LINJ_17_0130 -- LINJ_36_3330 -- LINJ_17_0140 -- LINJ_17_0120 -- LINJ_28_0090 -- LINJ_17_0150 -- LINJ_17_0160 -- LINJ_36_5830 -- LINJ_21_1110	EC:4.6.1.1	No	GTP pyrophosphate-lyase (cyclizing)	Cytosol	CAP_C CAP_N	17:46531..50499 -- 36:1260901..1265106_C -- 17:55218..59417_C -- 17:34155..38291_C -- 28:31293..33143_C -- 17:61124..62176_C -- 17:62277..65003_C -- 36:2149495..2150310_C -- 21:369966..372107_C	[c]: atp -> camp + ppi	2	A4HX87 -- A4IDA6 -- A4HX85 -- A4HX84 -- A4I382 -- A4HX86 -- A4HX88 -- A4IDX3 -- E9AGV5	5.86 -- 5.96 -- 5.92 -- 5.43 -- 5.43 -- 5.94 -- 5.81 -- 5.97 -- 5.34 -- 6.83	No -- No -- No -- No -- No -- No -- No -- No -- No -- No	No -- No -- No -- No -- No -- No -- No -- No -- No -- No	Other -- Other -- Other -- Other -- Other -- Other -- Other -- Other -- Other -- Other	1	Purine Metabolism
EPPP2v	5066108	LINJ_01_0310	EC:3.6.1.11	Yes	acidocalcisomal exopolyphosphatase	Acidocalcisome	DHH DHHA2	1:78811..79974_C	[v]: gdptp + h2o <=> gdpdp + h + pi	2	A4HRF2	5.59	No	No	Other	1	Purine Metabolism
ATPM	5069684	LINJ_25_2180	EC:3.6.1.15	Yes	Nucleoside triphosphatase	Cytosol	mRNA_triPase	25:783893..784774_C	[c]: atp + h2o -> adp + h + pi	2	A4I1Q8	7.66	No	No	Other	1	Purine Metabolism
ITPP	10966299	LINJ_36_4860	EC:3.6.1.19	Yes	Inosine triphosphate pyrophosphatase	Cytosol	Ham1p_like	36:1789586..1790278	[c]: itp + h2o <=> imp + ppi	2	E9AHY1	6.6	No	No	Other	1	Purine Metabolism
HISTRS	5070952	LINJ_30_0650	EC:6.1.1.21	Yes	Histidyl-tRNA synthetase	Cytosol	HGTP_anticodon	30:211178..212599_C	[c]: atp + his_L + trnahis -> amp + histrna + ppi	2	A4I591	5.81	No	No	Other	0	Histidine metabolism
ARMT	10966169 -- 10966356 -- 5068851 -- 5067888 -- 4961337	LINJ_03_0580 -- LINJ_12_0850 -- LINJ_21_1690 -- LINJ_16_0040 -- LINJ_06_0900	EC: 2.1.1.-	Yes	arginine N-methyltransferase	Cytosol	Methyltransf_31	3:225866..227083 -- 12:537701..538732 -- 21:584041..587289 -- 16:14604..15701_C -- 6:383110..384426	[c] : amet + his-L -> mehis + ahcys + h	2	E9AG49 -- E9AGI9 -- A4HZE2 -- A4HWQ2 -- A4HSX9	6.47 -- 5.29 -- 5.94 -- 5.14 -- 6.41	No -- No -- No -- No -- No	No -- No -- No -- No -- No	Mitochondria -- Other -- Mitochondria -- Other -- Mitochondria	0	Histidine metabolism
HKA	5069675	LINJ_25_2090	EC:4.1.2.-	Yes	4-Hydroxy-2-ketopimelate aldolase	Cytosol	HpcH_HpaI	25:760142..760981_C	[c] : 4h2kpm -> pyr + sucsal	2	A4I1P9	5.8	No	No	Other	0	Histidine metabolism
PYDAMK	5071018	LINJ_30_1310	EC:2.7.1.35	Yes	pyridoxamine kinase	Cytosol	Phos_pyr_kin	30: 423435..424343	[c]: atp + pydam -> adp + h + pyam5p	2	A4I5F6	5.93	No	No	Other	0	Vitamin B6 metabolism
PYDXK	5071018	LINJ_30_1310	EC:2.7.1.35	Yes	pyridoxal kinase	Cytosol	Phos_pyr_kin	30: 423435..424343	[c]: atp + pydx -> adp + 2 h + pydx5p	2	A4I5F6	5.93	No	No	Other	0	Vitamin B6 metabolism
PYDXNK	5071018	LINJ_30_1310	EC:2.7.1.35	Yes	pyridoxine kinase	Cytosol	Phos_pyr_kin	30: 423435..424343	[c]: atp + pydxn -> adp + h + pdx5p	2	A4I5F6	5.93	No	No	Other	0	Vitamin B6 metabolism
DNTPPAn	5066488	LINJ_05_0090	EC:3.6.1.-	Yes	Dihydroneopterin triphosphate pyrophosphatase	Nucleus	NUDIX	5:26642..27181	[n]: ahdt + h2o -> dhpmp + h + ppi	2	A4HSD8	8.33	No	No	Other	0	Folate metabolism
DNMPPAn	5066488	LINJ_05_0090	EC:3.6.1.-	Yes	Dihydroneopterin monophosphate dephosphorylase	Nucleus	NUDIX	5:26642..27181	[n] : dhpmp + h2o -> dhnpt + pi	2	A4HSD8	8.33	No	No	Other	0	Folate metabolism
THFGLUS	5073537	LINJ_36_2740	EC:6.3.2.17	Yes	Tetrahydrofolate:L-glutamate gamma-ligase (ADP-forming)	Mitochondria	Mur_ligase_M	36:1043938..1045560_C	[m] : atp + glu-L + thf <=> adp + h + pi + thfglu	2	A4ICG7	6.72	No	No	Mitochondria	0	Folate metabolism
PTR1	5069131	LINJ_23_0310	EC:1.5.1.33	No	pteridine reductase	Cytosol	adh_short	23:106079..106945	bpt[c] + nadph[c] + h[c] -> dhbpt[c] + nadp[c]	2	A4I067	6.59	No	No	Other	0	Folate metabolism
PTR1fol	5069131	LINJ_23_0310	EC:1.5.1.33	No	pteridine reductase folate	Cytosol	adh_short	23:106079..106945	fol[c] + h[c] + 2 nadph[c] -> 2 nadp[c] + dhf[c]	2	A4I067	6.59	No	No	Other	0	Folate metabolism
HPDOAi	5072865	LinJ_34_4270	EC:1.5.1.34	Yes	NADPH:6,7-dihydropteridine oxidoreductase	Cytosol	adh_short	NA	[c]: dhbpt + h + nadph -> nadp + thbpt	2	A4IAL5	6.82	No	No	Other	0	Folate metabolism
HPDOCi	5072865	LinJ_34_4270	EC:1.5.1.34	Yes	NADH:6,7-dihydropteridine oxidoreductase	Cytosol	adh_short	NA	[c]: dhbpt + h + nadh -> nad + thbpt	2	A4IAL5	6.82	No	No	Other	0	Folate metabolism
IPDPUPT	5067410	LINJ_13_0020	EC:2.5.1.31	Yes	di-trans,poly-cis-Decaprenyl-diphosphate:isopentenyl-diphosphate undecaprenylcistransferase	Mitochondria	Prenyltransf	13:6619..7794	[m]: ggdp + 7 ipdp -> dtpcudcpp + 7 ppi	2	A4HVD8	8.61	No	No	Mitochondria	0	Terpenoid Backbone synthesis
UDPDPS	5067410	LINJ_13_0020	EC:2.5.1.31	Yes	undecaprenyl-diphosphate synthase	Mitochondria	Prenyltransf	13:6619..7794	[m]: decdp + ipdp -> ppi + udcpdp	2	A4HVD8	8.61	No	No	Mitochondria	0	Terpenoid Backbone synthesis
AGPSx_LI	5070868	LINJ_30_0120	EC:2.5.1.26	Yes	alkylglycerone phosphate synthase	Glycosome	FAD-oxidase_C FAD_binding_4	30:41096..42961_C	[x]: acg1p + lcalc <=> akdhap_LI + lcan	2	A4I507	8.33	SHL	No	Other	1	Ether Lipid Biosynthesis
AKG3PAT_LI	5071948	LINJ_32_2070	EC:2.3.1.51	Yes	Acetyl-CoA:1-alkyl-sn-glycero-3-phosphate 2-O-acetyltransferase	Glycosome	Acyltransferase	32:770834..771667_C	[x]: pmtcoa + 0.01 1ag3p_LI <=> coa + 0.01 ak2gp_LI + h2o	2	A4I816	9.81	AKA	No	Other	1	Ether Lipid Biosynthesis
FAS60COAr	5066524 -- 5067571 -- 5067572 -- 5067573 -- 5067574 -- 5067576 -- 10965932 -- 10966372 -- 10966689 -- 5067578 -- 5067579 -- 5067580 -- 5067581 -- 5067582 -- 5067583 -- 5067584 -- 5071861	LINJ_05_1160 -- LINJ_14_0650 -- LINJ_14_0660 -- LINJ_14_0670 -- LINJ_14_0680 -- LINJ_14_0700 -- LINJ_14_0710 -- LINJ_14_0720 -- LINJ_14_0730 -- LINJ_14_0740 -- LINJ_14_0750 -- LINJ_14_0760 -- LINJ_14_0770 -- LINJ_14_0780 -- LINJ_14_0790 -- LINJ_14_0800 -- LINJ_32_1220	EC 2.3.1.199	Yes	Very-long-chain 3-oxoacyl-CoA synthase	Endoplasmic reticulum	ELO	5:424277..425026_C -- 14:234862..235779_C -- 14:237927..238769_C -- 14:242003..242860_C -- 14:244450..245304_C -- 14:250606..251490_C -- 14:257935..258834_C -- 14:261050..261949_C -- 14:263296..264195_C -- 14:266986..267993_C -- 14272428..273408_C -- 14:279074..280045_C -- 14:284166..285293_C -- 14:287488..288612_C -- 14:291563..292741_C -- 14:299203..300114_C -- 32:463234..464379	[r]: btcoa + malcoa -> co2 + coa + hxcoa + h2o	2	A4HSN8 -- A4HW06 -- A4HW07 -- A4HW08 -- A4HW09 -- A4HW10 -- E9AGL0 -- E9AGL2 -- A4HW12 -- A4HW13 -- A4HW14 -- A4HW15 -- A4HW16 -- A4HW17 -- A4HW18 -- A4I7T3	9.55 -- 9.05 -- 9.13 -- 8.79 -- 9.44 -- 9.02 -- 8.47 -- 9.27 -- 9.67 -- 9.21 -- 8.34 -- 8.9 -- 8.57 -- 8.7 -- 9.65	AKA -- No -- No -- No -- No -- No -- No -- No -- No -- No -- No -- No -- No -- No -- No	No -- No -- No -- No -- No -- No -- No -- No -- No -- No -- No -- No -- No -- No -- No	Secretory -- Secretory -- Secretory -- Secretory -- Secretory -- Secretory -- Secretory -- Secretory -- Secretory -- Secretory -- Secretory -- Secretory -- Secretory -- Secretory -- Secretory	1	Ether Lipid Biosynthesis
FAS80COAr	5066524 -- 5067571 -- 5067572 -- 5067573 -- 5067574 -- 5067576 -- 10965932 -- 10966372 -- 10966689 -- 5067578 -- 5067579 -- 5067580 -- 5067581 -- 5067582 -- 5067583 -- 5067584 -- 5071861	LINJ_05_1160 -- LINJ_14_0650 -- LINJ_14_0660 -- LINJ_14_0670 -- LINJ_14_0680 -- LINJ_14_0700 -- LINJ_14_0710 -- LINJ_14_0720 -- LINJ_14_0730 -- LINJ_14_0740 -- LINJ_14_0750 -- LINJ_14_0760 -- LINJ_14_0770 -- LINJ_14_0780 -- LINJ_14_0790 -- LINJ_14_0800 -- LINJ_32_1220	EC 2.3.1.199	Yes	Very-long-chain 3-oxoacyl-CoA synthase	Endoplasmic reticulum	ELO	5:424277..425026_C -- 14:234862..235779_C -- 14:237927..238769_C -- 14:242003..242860_C -- 14:244450..245304_C -- 14:250606..251490_C -- 14:257935..258834_C -- 14:261050..261949_C -- 14:263296..264195_C -- 14:266986..267993_C -- 14272428..273408_C -- 14:279074..280045_C -- 14:284166..285293_C -- 14:287488..288612_C -- 14:291563..292741_C -- 14:299203..300114_C -- 32:463234..464379	[r]: hxcoa + malcoa -> co2 + coa + h2o + occoa	2	A4HSN8 -- A4HW06 -- A4HW07 -- A4HW08 -- A4HW09 -- A4HW10 -- E9AGL0 -- E9AGL2 -- A4HW12 -- A4HW13 -- A4HW14 -- A4HW15 -- A4HW16 -- A4HW17 -- A4HW18 -- A4I7T3	9.55 -- 9.05 -- 9.13 -- 8.79 -- 9.44 -- 9.02 -- 8.47 -- 9.27 -- 9.67 -- 9.21 -- 8.34 -- 8.9 -- 8.57 -- 8.7 -- 9.65	AKA -- No -- No -- No -- No -- No -- No -- No -- No -- No -- No -- No -- No -- No -- No	No -- No -- No -- No -- No -- No -- No -- No -- No -- No -- No -- No -- No -- No -- No	Secretory -- Secretory -- Secretory -- Secretory -- Secretory -- Secretory -- Secretory -- Secretory -- Secretory -- Secretory -- Secretory -- Secretory -- Secretory -- Secretory -- Secretory	1	Ether Lipid Biosynthesis
FAS100COAr	5066524 -- 5067571 -- 5067572 -- 5067573 -- 5067574 -- 5067576 -- 10965932 -- 10966372 -- 10966689 -- 5067578 -- 5067579 -- 5067580 -- 5067581 -- 5067582 -- 5067583 -- 5067584 -- 5071861	LINJ_05_1160 -- LINJ_14_0650 -- LINJ_14_0660 -- LINJ_14_0670 -- LINJ_14_0680 -- LINJ_14_0700 -- LINJ_14_0710 -- LINJ_14_0720 -- LINJ_14_0730 -- LINJ_14_0740 -- LINJ_14_0750 -- LINJ_14_0760 -- LINJ_14_0770 -- LINJ_14_0780 -- LINJ_14_0790 -- LINJ_14_0800 -- LINJ_32_1220	EC 2.3.1.199	Yes	Very-long-chain 3-oxoacyl-CoA synthase	Endoplasmic reticulum	ELO	5:424277..425026_C -- 14:234862..235779_C -- 14:237927..238769_C -- 14:242003..242860_C -- 14:244450..245304_C -- 14:250606..251490_C -- 14:257935..258834_C -- 14:261050..261949_C -- 14:263296..264195_C -- 14:266986..267993_C -- 14272428..273408_C -- 14:279074..280045_C -- 14:284166..285293_C -- 14:287488..288612_C -- 14:291563..292741_C -- 14:299203..300114_C -- 32:463234..464379	[r]: malcoa + occoa -> co2 + coa + dccoa + h2o	2	A4HSN8 -- A4HW06 -- A4HW07 -- A4HW08 -- A4HW09 -- A4HW10 -- E9AGL0 -- E9AGL2 -- A4HW12 -- A4HW13 -- A4HW14 -- A4HW15 -- A4HW16 -- A4HW17 -- A4HW18 -- A4I7T3	9.55 -- 9.05 -- 9.13 -- 8.79 -- 9.44 -- 9.02 -- 8.47 -- 9.27 -- 9.67 -- 9.21 -- 8.34 -- 8.9 -- 8.57 -- 8.7 -- 9.65	AKA -- No -- No -- No -- No -- No -- No -- No -- No -- No -- No -- No -- No -- No -- No	No -- No -- No -- No -- No -- No -- No -- No -- No -- No -- No -- No -- No -- No -- No	Secretory -- Secretory -- Secretory -- Secretory -- Secretory -- Secretory -- Secretory -- Secretory -- Secretory -- Secretory -- Secretory -- Secretory -- Secretory -- Secretory -- Secretory	1	Ether Lipid Biosynthesis
FAS120COAr	5066524 -- 5067571 -- 5067572 -- 5067573 -- 5067574 -- 5067576 -- 10965932 -- 10966372 -- 10966689 -- 5067578 -- 5067579 -- 5067580 -- 5067581 -- 5067582 -- 5067583 -- 5067584 -- 5071861	LINJ_05_1160 -- LINJ_14_0650 -- LINJ_14_0660 -- LINJ_14_0670 -- LINJ_14_0680 -- LINJ_14_0700 -- LINJ_14_0710 -- LINJ_14_0720 -- LINJ_14_0730 -- LINJ_14_0740 -- LINJ_14_0750 -- LINJ_14_0760 -- LINJ_14_0770 -- LINJ_14_0780 -- LINJ_14_0790 -- LINJ_14_0800 -- LINJ_32_1220	EC 2.3.1.199	Yes	Very-long-chain 3-oxoacyl-CoA synthase	Endoplasmic reticulum	ELO	5:424277..425026_C -- 14:234862..235779_C -- 14:237927..238769_C -- 14:242003..242860_C -- 14:244450..245304_C -- 14:250606..251490_C -- 14:257935..258834_C -- 14:261050..261949_C -- 14:263296..264195_C -- 14:266986..267993_C -- 14272428..273408_C -- 14:279074..280045_C -- 14:284166..285293_C -- 14:287488..288612_C -- 14:291563..292741_C -- 14:299203..300114_C -- 32:463234..464379	[r]: dccoa + malcoa -> co2 + coa + ddcoa + h2o	2	A4HSN8 -- A4HW06 -- A4HW07 -- A4HW08 -- A4HW09 -- A4HW10 -- E9AGL0 -- E9AGL2 -- A4HW12 -- A4HW13 -- A4HW14 -- A4HW15 -- A4HW16 -- A4HW17 -- A4HW18 -- A4I7T3	9.55 -- 9.05 -- 9.13 -- 8.79 -- 9.44 -- 9.02 -- 8.47 -- 9.27 -- 9.67 -- 9.21 -- 8.34 -- 8.9 -- 8.57 -- 8.7 -- 9.65	AKA -- No -- No -- No -- No -- No -- No -- No -- No -- No -- No -- No -- No -- No -- No	No -- No -- No -- No -- No -- No -- No -- No -- No -- No -- No -- No -- No -- No -- No	Secretory -- Secretory -- Secretory -- Secretory -- Secretory -- Secretory -- Secretory -- Secretory -- Secretory -- Secretory -- Secretory -- Secretory -- Secretory -- Secretory -- Secretory	1	Ether Lipid Biosynthesis
FAS140COAr	5066524 -- 5067571 -- 5067572 -- 5067573 -- 5067574 -- 5067576 -- 10965932 -- 10966372 -- 10966689 -- 5067578 -- 5067579 -- 5067580 -- 5067581 -- 5067582 -- 5067583 -- 5067584 -- 5071861	LINJ_05_1160 -- LINJ_14_0650 -- LINJ_14_0660 -- LINJ_14_0670 -- LINJ_14_0680 -- LINJ_14_0700 -- LINJ_14_0710 -- LINJ_14_0720 -- LINJ_14_0730 -- LINJ_14_0740 -- LINJ_14_0750 -- LINJ_14_0760 -- LINJ_14_0770 -- LINJ_14_0780 -- LINJ_14_0790 -- LINJ_14_0800 -- LINJ_32_1220	EC 2.3.1.199	Yes	Very-long-chain 3-oxoacyl-CoA synthase	Endoplasmic reticulum	ELO	5:424277..425026_C -- 14:234862..235779_C -- 14:237927..238769_C -- 14:242003..242860_C -- 14:244450..245304_C -- 14:250606..251490_C -- 14:257935..258834_C -- 14:261050..261949_C -- 14:263296..264195_C -- 14:266986..267993_C -- 14272428..273408_C -- 14:279074..280045_C -- 14:284166..285293_C -- 14:287488..288612_C -- 14:291563..292741_C -- 14:299203..300114_C -- 32:463234..464379	[r]: ddcoa + malcoa -> co2 + coa + h2o + tdcoa	2	A4HSN8 -- A4HW06 -- A4HW07 -- A4HW08 -- A4HW09 -- A4HW10 -- E9AGL0 -- E9AGL2 -- A4HW12 -- A4HW13 -- A4HW14 -- A4HW15 -- A4HW16 -- A4HW17 -- A4HW18 -- A4I7T3	9.55 -- 9.05 -- 9.13 -- 8.79 -- 9.44 -- 9.02 -- 8.47 -- 9.27 -- 9.67 -- 9.21 -- 8.34 -- 8.9 -- 8.57 -- 8.7 -- 9.65	AKA -- No -- No -- No -- No -- No -- No -- No -- No -- No -- No -- No -- No -- No -- No	No -- No -- No -- No -- No -- No -- No -- No -- No -- No -- No -- No -- No -- No -- No	Secretory -- Secretory -- Secretory -- Secretory -- Secretory -- Secretory -- Secretory -- Secretory -- Secretory -- Secretory -- Secretory -- Secretory -- Secretory -- Secretory -- Secretory	1	Ether Lipid Biosynthesis
FAS160COAr	5066524 -- 5067571 -- 5067572 -- 5067573 -- 5067574 -- 5067576 -- 10965932 -- 10966372 -- 10966689 -- 5067578 -- 5067579 -- 5067580 -- 5067581 -- 5067582 -- 5067583 -- 5067584 -- 5071861	LINJ_05_1160 -- LINJ_14_0650 -- LINJ_14_0660 -- LINJ_14_0670 -- LINJ_14_0680 -- LINJ_14_0700 -- LINJ_14_0710 -- LINJ_14_0720 -- LINJ_14_0730 -- LINJ_14_0740 -- LINJ_14_0750 -- LINJ_14_0760 -- LINJ_14_0770 -- LINJ_14_0780 -- LINJ_14_0790 -- LINJ_14_0800 -- LINJ_32_1220	EC 2.3.1.199	Yes	Very-long-chain 3-oxoacyl-CoA synthase	Endoplasmic reticulum	ELO	5:424277..425026_C -- 14:234862..235779_C -- 14:237927..238769_C -- 14:242003..242860_C -- 14:244450..245304_C -- 14:250606..251490_C -- 14:257935..258834_C -- 14:261050..261949_C -- 14:263296..264195_C -- 14:266986..267993_C -- 14272428..273408_C -- 14:279074..280045_C -- 14:284166..285293_C -- 14:287488..288612_C -- 14:291563..292741_C -- 14:299203..300114_C -- 32:463234..464379	[r]: malcoa + tdcoa -> co2 + coa + h2o + pmtcoa	2	A4HSN8 -- A4HW06 -- A4HW07 -- A4HW08 -- A4HW09 -- A4HW10 -- E9AGL0 -- E9AGL2 -- A4HW12 -- A4HW13 -- A4HW14 -- A4HW15 -- A4HW16 -- A4HW17 -- A4HW18 -- A4I7T3	9.55 -- 9.05 -- 9.13 -- 8.79 -- 9.44 -- 9.02 -- 8.47 -- 9.27 -- 9.67 -- 9.21 -- 8.34 -- 8.9 -- 8.57 -- 8.7 -- 9.65	AKA -- No -- No -- No -- No -- No -- No -- No -- No -- No -- No -- No -- No -- No -- No	No -- No -- No -- No -- No -- No -- No -- No -- No -- No -- No -- No -- No -- No -- No	Secretory -- Secretory -- Secretory -- Secretory -- Secretory -- Secretory -- Secretory -- Secretory -- Secretory -- Secretory -- Secretory -- Secretory -- Secretory -- Secretory -- Secretory	1	Ether Lipid Biosynthesis
FAS180COAr	5066524 -- 5067571 -- 5067572 -- 5067573 -- 5067574 -- 5067576 -- 10965932 -- 10966372 -- 10966689 -- 5067578 -- 5067579 -- 5067580 -- 5067581 -- 5067582 -- 5067583 -- 5067584 -- 5071861	LINJ_05_1160 -- LINJ_14_0650 -- LINJ_14_0660 -- LINJ_14_0670 -- LINJ_14_0680 -- LINJ_14_0700 -- LINJ_14_0710 -- LINJ_14_0720 -- LINJ_14_0730 -- LINJ_14_0740 -- LINJ_14_0750 -- LINJ_14_0760 -- LINJ_14_0770 -- LINJ_14_0780 -- LINJ_14_0790 -- LINJ_14_0800 -- LINJ_32_1220	EC 2.3.1.199	Yes	Very-long-chain 3-oxoacyl-CoA synthase	Endoplasmic reticulum	ELO	5:424277..425026_C -- 14:234862..235779_C -- 14:237927..238769_C -- 14:242003..242860_C -- 14:244450..245304_C -- 14:250606..251490_C -- 14:257935..258834_C -- 14:261050..261949_C -- 14:263296..264195_C -- 14:266986..267993_C -- 14272428..273408_C -- 14:279074..280045_C -- 14:284166..285293_C -- 14:287488..288612_C -- 14:291563..292741_C -- 14:299203..300114_C -- 32:463234..464379	[r]: malcoa + pmtcoa -> co2 + coa + h2o + strcoa	2	A4HSN8 -- A4HW06 -- A4HW07 -- A4HW08 -- A4HW09 -- A4HW10 -- E9AGL0 -- E9AGL2 -- A4HW12 -- A4HW13 -- A4HW14 -- A4HW15 -- A4HW16 -- A4HW17 -- A4HW18 -- A4I7T3	9.55 -- 9.05 -- 9.13 -- 8.79 -- 9.44 -- 9.02 -- 8.47 -- 9.27 -- 9.67 -- 9.21 -- 8.34 -- 8.9 -- 8.57 -- 8.7 -- 9.65	AKA -- No -- No -- No -- No -- No -- No -- No -- No -- No -- No -- No -- No -- No -- No	No -- No -- No -- No -- No -- No -- No -- No -- No -- No -- No -- No -- No -- No -- No	Secretory -- Secretory -- Secretory -- Secretory -- Secretory -- Secretory -- Secretory -- Secretory -- Secretory -- Secretory -- Secretory -- Secretory -- Secretory -- Secretory -- Secretory	1	Ether Lipid Biosynthesis
DESAT180_9	5067718 -- 5069455 -- 5067065	LINJ_14_0520 -- LINJ_24_2340 -- LINJ_10_1460	EC 1.14.19.1	Yes	stearoyl-CoA desaturase (n-C18:0CoA -> n-C18:1CoA)	Endoplasmic reticulum	Cyt-b5 FA_desaturase	14:190605..192008_C -- 24:842540..843835_C -- 10:541842..543026	[r]: h + nadh + o2 + strcoa -> 2 h2o + olcoa + nad	2	A4HVZ3 -- A4I134 -- A4HUP7	8.30 -- 9.04 -- 7.05	No -- No -- No	No -- No -- No	Secretory -- Secretory -- Secretory	1	Ether Lipid Biosynthesis
DESAT181_12	5072463	LINJ_33_3420	EC 1.14.19.22	Yes	Oleoyl-CoA desaturase (n-C18:1CoA -> n-C18:2CoA)	Cytoplasm	FA_desaturase	33:1443051..1444235	[c]: h + nadh + o2 + olcoa -> 2 h2o + lincoa + nad	2	A4I9G8	8.11	No	No	Other	1	Ether Lipid Biosynthesis
DESAT182_6	10966145	LINJ_36_7290	EC:1.14.19.3	Yes	linoleoyl-coa desaturase (n-C18:3[6,9,12]CoA forming)	Cytoplasm	Cyt-b5 FA_desaturase	36:2657444..2658628_C	[c]: h + lincoa + nadh + o2 -> alincoa + 2 h2o + nad	2	E9AI08	8.09	No	No	Other	1	Ether Lipid Biosynthesis
DESAT182_15	10966145	LINJ_36_7290	EC:1.14.19.3	Yes	linoleoyl-coa desaturase (n-C18:3[9,12,15]CoA forming)	Cytoplasm	Cyt-b5 FA_desaturase	36:2657444..2658628_C	h[c] + lincoa[c] + nadh[c] + o2[c] -> alincoa[c] + 2 h2o[c] + nad[c]	2	E9AI08	8.09	No	No	Other	1	Ether Lipid Biosynthesis
DESAT183_6	10966145	LINJ_36_7290	EC:1.14.19.3	Yes	gamma-linolenoyl-coa desaturase (n-C18:4[6,9,12,15]CoA forming)	Cytoplasm	Cyt-b5 FA_desaturase	36:2657444..2658628_C	[c]: h + lincoa + nadh + o2 -> glincoa + 2 h2o + nad	2	E9AI08	8.09	No	No	Other	1	Ether Lipid Biosynthesis
FAS203COA	5066524 -- 5067571 -- 5067572 -- 5067573 -- 5067574 -- 5067576 -- 10965932 -- 10966372 -- 10966689 -- 5067578 -- 5067579 -- 5067580 -- 5067581 -- 5067582 -- 5067583 -- 5067584 -- 5071861	LINJ_05_1160 -- LINJ_14_0650 -- LINJ_14_0660 -- LINJ_14_0670 -- LINJ_14_0680 -- LINJ_14_0700 -- LINJ_14_0710 -- LINJ_14_0720 -- LINJ_14_0730 -- LINJ_14_0740 -- LINJ_14_0750 -- LINJ_14_0760 -- LINJ_14_0770 -- LINJ_14_0780 -- LINJ_14_0790 -- LINJ_14_0800 -- LINJ_32_1220	EC 2.3.1.199	Yes	Very-long-chain 3-oxoacyl-CoA synthase	Endoplasmic reticulum	ELO	5:424277..425026_C -- 14:234862..235779_C -- 14:237927..238769_C -- 14:242003..242860_C -- 14:244450..245304_C -- 14:250606..251490_C -- 14:257935..258834_C -- 14:261050..261949_C -- 14:263296..264195_C -- 14:266986..267993_C -- 14272428..273408_C -- 14:279074..280045_C -- 14:284166..285293_C -- 14:287488..288612_C -- 14:291563..292741_C -- 14:299203..300114_C -- 32:463234..464379	[c]: glincoa + h + nadh + o2 -> 2 h2o + nad + stdcoa	2	A4HSN8 -- A4HW06 -- A4HW07 -- A4HW08 -- A4HW09 -- A4HW10 -- E9AGL0 -- E9AGL2 -- A4HW12 -- A4HW13 -- A4HW14 -- A4HW15 -- A4HW16 -- A4HW17 -- A4HW18 -- A4I7T3	9.55 -- 9.05 -- 9.13 -- 8.79 -- 9.44 -- 9.02 -- 8.47 -- 9.27 -- 9.67 -- 9.21 -- 8.34 -- 8.9 -- 8.57 -- 8.7 -- 9.65	AKA -- No -- No -- No -- No -- No -- No -- No -- No -- No -- No -- No -- No -- No -- No	No -- No -- No -- No -- No -- No -- No -- No -- No -- No -- No -- No -- No -- No -- No	Secretory -- Secretory -- Secretory -- Secretory -- Secretory -- Secretory -- Secretory -- Secretory -- Secretory -- Secretory -- Secretory -- Secretory -- Secretory -- Secretory -- Secretory	1	Ether Lipid Biosynthesis
FAS204COA	5066524 -- 5067571 -- 5067572 -- 5067573 -- 5067574 -- 5067576 -- 10965932 -- 10966372 -- 10966689 -- 5067578 -- 5067579 -- 5067580 -- 5067581 -- 5067582 -- 5067583 -- 5067584 -- 5071861	LINJ_05_1160 -- LINJ_14_0650 -- LINJ_14_0660 -- LINJ_14_0670 -- LINJ_14_0680 -- LINJ_14_0700 -- LINJ_14_0710 -- LINJ_14_0720 -- LINJ_14_0730 -- LINJ_14_0740 -- LINJ_14_0750 -- LINJ_14_0760 -- LINJ_14_0770 -- LINJ_14_0780 -- LINJ_14_0790 -- LINJ_14_0800 -- LINJ_32_1220	EC 2.3.1.199	Yes	Very-long-chain 3-oxoacyl-CoA synthase	Endoplasmic reticulum	ELO	5:424277..425026_C -- 14:234862..235779_C -- 14:237927..238769_C -- 14:242003..242860_C -- 14:244450..245304_C -- 14:250606..251490_C -- 14:257935..258834_C -- 14:261050..261949_C -- 14:263296..264195_C -- 14:266986..267993_C -- 14272428..273408_C -- 14:279074..280045_C -- 14:284166..285293_C -- 14:287488..288612_C -- 14:291563..292741_C -- 14:299203..300114_C -- 32:463234..464379	[r]: malcoa + glincoa -> co2 + coa + eictrcoa + h2o	2	A4HSN8 -- A4HW06 -- A4HW07 -- A4HW08 -- A4HW09 -- A4HW10 -- E9AGL0 -- E9AGL2 -- A4HW12 -- A4HW13 -- A4HW14 -- A4HW15 -- A4HW16 -- A4HW17 -- A4HW18 -- A4I7T3	9.55 -- 9.05 -- 9.13 -- 8.79 -- 9.44 -- 9.02 -- 8.47 -- 9.27 -- 9.67 -- 9.21 -- 8.34 -- 8.9 -- 8.57 -- 8.7 -- 9.65	AKA -- No -- No -- No -- No -- No -- No -- No -- No -- No -- No -- No -- No -- No -- No	No -- No -- No -- No -- No -- No -- No -- No -- No -- No -- No -- No -- No -- No -- No	Secretory -- Secretory -- Secretory -- Secretory -- Secretory -- Secretory -- Secretory -- Secretory -- Secretory -- Secretory -- Secretory -- Secretory -- Secretory -- Secretory -- Secretory	1	Ether Lipid Biosynthesis
DESAT203_5	5066669	LINJ_07_1260	EC:1.14.99.-	Yes	eicosatrienoyl-CoA desaturase (n-C20:4[5,8,11,14]CoA forming)	Cytoplasm	FA_desaturase	7:555376..556629	[c]: eictrcoa + h + nadh + o2 -> acdcoa + 2 h2o + nad	2	A4HTD5	8.97	No	No	Other	1	Ether Lipid Biosynthesis
DESAT204_5	5066669	LINJ_07_1260	EC:1.14.99.-	Yes	eicosatetranoyl-CoA desaturase (n-C20:5[5,8,11,14,17]CoA forming)	Cytoplasm	FA_desaturase	7:555376..556629	[c]: eictcoa + h + nadh + o2 -> eicpcoa + 2 h2o + nad	2	A4HTD5	8.97	No	No	Other	1	Ether Lipid Biosynthesis
FAS224COA	5066524 -- 5067571 -- 5067572 -- 5067573 -- 5067574 -- 5067576 -- 10965932 -- 10966372 -- 10966689 -- 5067578 -- 5067579 -- 5067580 -- 5067581 -- 5067582 -- 5067583 -- 5067584 -- 5071861	LINJ_05_1160 -- LINJ_14_0650 -- LINJ_14_0660 -- LINJ_14_0670 -- LINJ_14_0680 -- LINJ_14_0700 -- LINJ_14_0710 -- LINJ_14_0720 -- LINJ_14_0730 -- LINJ_14_0740 -- LINJ_14_0750 -- LINJ_14_0760 -- LINJ_14_0770 -- LINJ_14_0780 -- LINJ_14_0790 -- LINJ_14_0800 -- LINJ_32_1220	EC 2.3.1.199	Yes	fatty acyl-CoA synthase (n-C20:4CoA -> n-C22:4CoA)	Endoplasmic reticulum	ELO	5:424277..425026_C -- 14:234862..235779_C -- 14:237927..238769_C -- 14:242003..242860_C -- 14:244450..245304_C -- 14:250606..251490_C -- 14:257935..258834_C -- 14:261050..261949_C -- 14:263296..264195_C -- 14:266986..267993_C -- 14272428..273408_C -- 14:279074..280045_C -- 14:284166..285293_C -- 14:287488..288612_C -- 14:291563..292741_C -- 14:299203..300114_C -- 32:463234..464379	[r]: acdcoa + 3 h + malcoa + 2 nadh -> co2 + coa + dcotcoa + h2o + 2 nad	2	A4HSN8 -- A4HW06 -- A4HW07 -- A4HW08 -- A4HW09 -- A4HW10 -- E9AGL0 -- E9AGL2 -- A4HW12 -- A4HW13 -- A4HW14 -- A4HW15 -- A4HW16 -- A4HW17 -- A4HW18 -- A4I7T3	9.55 -- 9.05 -- 9.13 -- 8.79 -- 9.44 -- 9.02 -- 8.47 -- 9.27 -- 9.67 -- 9.21 -- 8.34 -- 8.9 -- 8.57 -- 8.7 -- 9.65	AKA -- No -- No -- No -- No -- No -- No -- No -- No -- No -- No -- No -- No -- No -- No	No -- No -- No -- No -- No -- No -- No -- No -- No -- No -- No -- No -- No -- No -- No	Secretory -- Secretory -- Secretory -- Secretory -- Secretory -- Secretory -- Secretory -- Secretory -- Secretory -- Secretory -- Secretory -- Secretory -- Secretory -- Secretory -- Secretory	1	Ether Lipid Biosynthesis
FAS225COA	5066524 -- 5067571 -- 5067572 -- 5067573 -- 5067574 -- 5067576 -- 10965932 -- 10966372 -- 10966689 -- 5067578 -- 5067579 -- 5067580 -- 5067581 -- 5067582 -- 5067583 -- 5067584 -- 5071861	LINJ_05_1160 -- LINJ_14_0650 -- LINJ_14_0660 -- LINJ_14_0670 -- LINJ_14_0680 -- LINJ_14_0700 -- LINJ_14_0710 -- LINJ_14_0720 -- LINJ_14_0730 -- LINJ_14_0740 -- LINJ_14_0750 -- LINJ_14_0760 -- LINJ_14_0770 -- LINJ_14_0780 -- LINJ_14_0790 -- LINJ_14_0800 -- LINJ_32_1220	EC 2.3.1.199	Yes	fatty acyl-CoA synthase (n-C20:5CoA -> n-C22:5CoA)	Endoplasmic reticulum	ELO	5:424277..425026_C -- 14:234862..235779_C -- 14:237927..238769_C -- 14:242003..242860_C -- 14:244450..245304_C -- 14:250606..251490_C -- 14:257935..258834_C -- 14:261050..261949_C -- 14:263296..264195_C -- 14:266986..267993_C -- 14272428..273408_C -- 14:279074..280045_C -- 14:284166..285293_C -- 14:287488..288612_C -- 14:291563..292741_C -- 14:299203..300114_C -- 32:463234..464379	[r]: eicpcoa + 3 h + malcoa + 2 nadh -> co2 + coa + dcopcoa + h2o + 2 nadp	2	A4HSN8 -- A4HW06 -- A4HW07 -- A4HW08 -- A4HW09 -- A4HW10 -- E9AGL0 -- E9AGL2 -- A4HW12 -- A4HW13 -- A4HW14 -- A4HW15 -- A4HW16 -- A4HW17 -- A4HW18 -- A4I7T3	9.55 -- 9.05 -- 9.13 -- 8.79 -- 9.44 -- 9.02 -- 8.47 -- 9.27 -- 9.67 -- 9.21 -- 8.34 -- 8.9 -- 8.57 -- 8.7 -- 9.65	AKA -- No -- No -- No -- No -- No -- No -- No -- No -- No -- No -- No -- No -- No -- No	No -- No -- No -- No -- No -- No -- No -- No -- No -- No -- No -- No -- No -- No -- No	Secretory -- Secretory -- Secretory -- Secretory -- Secretory -- Secretory -- Secretory -- Secretory -- Secretory -- Secretory -- Secretory -- Secretory -- Secretory -- Secretory -- Secretory	1	Ether Lipid Biosynthesis
DESAT224_4	5067648	LINJ_14_1420	EC:1.14.19.3	Yes	docosotetranoyl-coa desaturase (n-C22:5[4,7,10,13,16]CoA forming)	Cytoplasm	FA_desaturase	14:570212..571456	[c]: dcotcoa + h + nadh + o2 -> dc4pcoa + 2 h2o + nad	2	A4HW80	8.64	No	No	Other	1	Ether Lipid Biosynthesis
DESAT225_4	5067648	LINJ_14_1420	EC:1.14.19.3	Yes	docosopentaenoyl-coa desaturase (n-C22:6[4,7,10,13,16,19]CoA forming)	Cytoplasm	FA_desaturase	14:570212..571456	[c]: dc4pcoa + h + nadh + o2 -> dchxcoa + 2 h2o + nad	2	A4HW80	8.64	No	No	Other	1	Ether Lipid Biosynthesis
5PMEVtg					5pmev transport glycosomal	Glycosomal membrane			5pmev[x] <=> 5pmev[c]							1	Transport, glycosomal
13DPGt					1,3-diphosphoglycerate transport, glycosomal	Glycosomal membrane			13dpg[c] <=> 13dpg[x]							1	Transport, glycosomal
3PGt					3-Phospho-D-glycerate transport, glycosomal	Glycosomal membrane			3pg[x] <=> 3pg[c]							1	Transport, glycosomal
6PGCtg					6-Phospho-D-gluconate transport, glycosomal	Glycosomal membrane			6pgc[c] <=> 6pgc[x]							1	Transport, glycosomal
ACGAM6Ptg					acetylglucosamine-6-phosphate transport, glycosomal	Glycosomal membrane			acgam6p[x] -> acgam6p[c]							0	Transport, glycosomal
ACGAMtg					acetyl glucosamine transport, glycosomal	Glycosomal membrane			acgam[c] <=> acgam[x]							1	Transport, glycosomal
ARGtg					arginine transport	Glycosomal membrane			arg_L[c] <=> arg_L[x]							1	Transport, glycosomal
ASNtg					L-asparagine transport, glycosomal	Glycosomal membrane			asn-L[c] <=> asn-L[x]							1	Transport, glycosomal
ASPtg					L-aspartate transport, glycosomal	Glycosomal membrane			asp-L[c] <=> asp-L[x]							1	Transport, glycosomal
CO2tp					CO2 transport, glycosomal	Glycosomal membrane			co2[c] <=> co2[x]							1	Transport, glycosomal
DHAPtg					Glycerone phosphate, glycosome	Glycosomal membrane			dhap[x] <=> dhap[c]							1	Transport, glycosomal
DMPPtg					Dimethylallyl diphosphate transport, glycosome	Glycosomal membrane			dmpp[c] <=> dmpp[x]							1	Transport, glycosomal
ETHAte					ethanolamine transport, extracellular	Glycosomal membrane			etha[e] <=> etha[c]							1	Transport, glycosomal
F6Ptg					Fructose-6-phosphate transport, glycosomal	Glycosomal membrane			f6p[c] <=> f6p[x]							1	Transport, glycosomal
FUMtg					Fumarate transport, glycosomal	Glycosomal membrane			fum[x] <=> fum[c]							1	Transport, glycosomal
FRUtg					Fructose transport glycosome/cytosol	Glycosomal membrane			fru[c] <=> fru[x]							1	Transport, glycosomal
G6P_Atg	146094006	LINJ_30_2680		Yes	Nucleoside sugar transporter (glucose 6-phosphate transport, glycosomal)	Glycosomal membrane		30:994381..995358_C	g6p_A[c] <=> g6p_A[x]		A4I5U5					1	Transport, glycosomal		L.major		Sequence similar to TransportDB ID:lma1.116.m00286 sequence
G6Ptg	146094006	LINJ_30_2680		Yes	Nucleoside sugar transporter (glucose 6-phosphate transport, glycosomal)	Glycosomal membrane		30:994381..995358_C	g6p-B[c] <=> g6p-B[x]		A4I5U5					1	Transport, glycosomal		L.major		Sequence similar to TansportDB ID: lma1.116.m00286 sequence
GALtg					D-Galactose transport, glycosomal	Glycosomal membrane			gal[c] <=> gal[x]							1	Transport, glycosomal
GLCAtg					alpha-glucose transport, glycosomal	Glycosomal membrane			a-D-glucose[c] <=> a-D-glucose[x]							1	Transport, glycosomal
GLCBtg					beta-glucose transport, glycosomal	Glycosomal membrane			b-D-glucose[c] <=> b-D-glucose[x]							1	Transport, glycosomal
GLCNtg					Glucosamine transport, glycosome	Glycosomal membrane			glcn[c] <=> glcn[x]							1	Transport, glycosomal
GLYC3Ptg					glycerol-3-phosphate transport, glycosomal	Glycosomal membrane			glyc3p[c] <=> glyc3p[x]							1	Transport, glycosomal
GLYCRtg					Glycerate transport glycosomal	Glycosomal membrane			glyc_R[c] <=> glyc_R[x]							1	Transport, glycosomal
GLYCtg					glycerol transport, glycosomal	Glycosomal membrane			glyc[c] <=> glyc[x]							1	Transport, glycosomal
H2Otg					H2O transport, glycosomal	Glycosomal membrane			h2o[c] <=> h2o[x]							1	Transport, glycosomal
H2O2tg					hydrogen peroxide glycosomal transport	Glycosomal membrane			h2o2[c] -> h2o2[x]							1	Transport, glycosomal
IPDPtg					Isopentenyl diphosphate transport, glycosome	Glycosomal membrane			ipdp[c] <=> ipdp[x]							1	Transport, glycosomal
LACDtg					lac-D glycosome transport	Glycosomal membrane			lac_D[c] <=> lac_D[x]							1	Transport, glycosomal
MALtg					malate transport, glycosomal	Glycosomal membrane			mal-L[x] <=> mal-L[c]							1	Transport, glycosomal
MAN6Ptg					Mannose-6-phosphate transport, glycosomal	Glycosomal membrane			man6p[c] <=> man6p[x]							1	Transport, glycosomal
MANtg					D-mannose transport, glycosomal	Glycosomal membrane			man[c] <=> man[x]							1	Transport, glycosomal
MEVtg					mevalonate transport, glycosome	Glycosomal membrane			mev_R[c] <=> mev_R[x]							1	Transport, glycosomal
nh3tg					nh3 glycosomal transport	Glycosomal membrane			nh3[c] <=> nh3[x]							1	Transport, glycosomal
NH4tg					Ammonium transport, glycosomal	Glycosomal membrane			nh4[x] <=> nh4[c]							1	Transport, glycosomal
ORNtg					orn-L transport	Glycosomal membrane			orn_L[x] <=> orn_L[c]							1	Transport, glycosomal
OROTtg					Orotate glycosome transport	Glycosomal membrane			orot[c] <=> orot[x]							1	Transport, glycosomal
PEPt					Phosphoenolpyruvate transport, glycosomal	Glycosomal membrane			pep[c] <=> pep[x]							1	Transport, glycosomal
pit2p					Pi transport glycosomal	Glycosomal membrane			h[x] + pi[x] <=> h[c] + pi[c]							1	Transport, glycosomal
PYRtg					Pyruvate transport, glycosomal	Glycosomal membrane			pyr[c] <=> pyr[x]							1	Transport, glycosomal
R5Ptg					Ribose 5-phosphate exchange, glycosomal	Glycosomal membrane			r5p[c] <=> r5p[x]							1	Transport, glycosomal
RBLtg					D-ribulose transport, glycosomal	Glycosomal membrane			rbl-D[c] <=> rbl-D[x]							1	Transport, glycosomal
trpoxtg					trpox transport glycosomal	Glycosomal membrane			trpox[c] <=> trpox[x]							1	Transport, glycosomal
S7Ptg					sedoheptulose 7-phosphate isomerase exchange	Glycosomal membrane			s7p[c] <=> s7p[x]							1	Transport, glycosomal
SUCCtg					succinate transporter; glycosomal	Glycosomal membrane			succ[c] <=> succ[x]							1	Transport, glycosomal
UMPtg					UMP glycosome transport	Glycosomal membrane			ump[c] <=> ump[x]							1	Transport, glycosomal
UREAtg					Urea transport	Glycosomal membrane			urea[c] <=> urea[x]							1	Transport, glycosomal
XYLUtg					D-Xylulose transport, glycosomal	Glycosomal membrane			xylu-D[c] <=> xylu-D[x]							1	Transport, glycosomal
HXANtg					Hypoxanthine reversible transport glycosomal	Glycosomal membrane			hxan[c] <=> hxan[x]							1	Transport, glycosomal
GUAtg					guanine reversible transport glycosomal	Glycosomal membrane			gua[c] <=> gua[x]							1	Transport, glycosomal
XANtg					xanthine reversible transport glycosomal	Glycosomal membrane			xan[c] <=> xan[x]							1	Transport, glycosomal
accoatg					acetyl coA transport glycosomal	Glycosomal membrane			accoa[x] <=> accoa[c]								Transport, glycosomal
ACEtg					Acetate transport glycosome	Glycosomal membrane			ac[x] <=> ac[c]								Transport, glycosomal
AGLY3Ptg					Glycerone phosphate transport glycosome	Glycosomal membrane			1agly3p_LI[x] <=> 1agly3p_LI[c]								Transport, glycosomal
ALINCOAtg					Alpha Linoyl coA transport glycosome	Glycosomal membrane			alincoa[x] <=> alincoa[c]								Transport, glycosomal
ARGSUCtg					argininosuccinate synthetase glycosomal	Glycosomal membrane			argsuc[x] <=> argsuc[c]								Transport, glycosomal
btcoatg					butanoyl coA transport glycosomal	Glycosomal membrane			btcoa[x] <=> btcoa[c]								Transport, glycosomal
butd2coatg					trans_But_2_enoyl_CoA transport glycosomal	Glycosomal membrane			butd2coa[x] <=> butd2coa[c]								Transport, glycosomal
butd2coatm					trans_But_2_enoyl_CoA transport glycosomal	Glycosomal membrane			butd2coa[m] <=> butd2coa[c]								Transport, glycosomal
CBPtg					Carbamoyl_phosphate transport glycosomal	Glycosomal membrane			cbp[x] <=> cbp[c]								Transport, glycosomal
CITRtg					Citrulline transport glycosomal	Glycosomal membrane			citr_L[x] <=> citr_L[c]								Transport, glycosomal
COAtg					Coenzyme A transport glycosome	Glycosomal membrane			coa[x] <=> coa[c]								Transport, glycosomal
dADPtg					dADP transport glycosome	Glycosomal membrane			dadp[x] <=> dadp[c]								Transport, glycosomal
dccoatg					dccoa transport glycosomal	Glycosomal membrane			dccoa[x] <=> dccoa[c]								Transport, glycosomal
dcd2coatg					dcd2coa transport glycosomal	Glycosomal membrane			dcd2coa[x] <=> dcd2coa[c]								Transport, glycosomal
ddcoatg					ddcoa transport glycosomal	Glycosomal membrane			ddcoa[x] <=> ddcoa[c]								Transport, glycosomal
ddd2coatg					ddd2coa transport glycosomal	Glycosomal membrane			ddd2coa[x] <=> ddd2coa[c]								Transport, glycosomal
DNADtg					DNAD transport glycosome	Glycosomal membrane			dnad[x] <=> dnad[c]								Transport, glycosomal
gal6dgtg					gal6dg transport glycosomal	Glycosomal membrane			gal6dg[x] <=> gal6dg[c]								Transport, glycosomal
GLINCOAtg					Gamma Linoyl CoA transport glycosome	Glycosomal membrane			glincoa[x] <=> glincoa[c]								Transport, glycosomal
GLNtg					Glutamine transport glycosome	Glycosomal membrane			gln_L[x] <=> gln_L[c]								Transport, glycosomal
GLUtg					Glutamate transport glycosome	Glycosomal membrane			glu_L[x] <=> glu_L[c]								Transport, glycosomal
GTHOXtg					Oxidized Glutathione transport glycosome	Glycosomal membrane			gthox[x] <=> gthox[c]								Transport, glycosomal
GTHRDtg					Reduced Glutathione transport glycosome	Glycosomal membrane			gthrd[x] <=> gthrd[c]								Transport, glycosomal
hdd2coatg					trans_Hexadec_2_enoyl_CoA transport glycosomal	Glycosomal membrane			hdd2coa[x] <=> hdd2coa[c]								Transport, glycosomal
hxcoatg					Hexanoyl coA transport glycosomal	Glycosomal membrane			hxcoa[x] <=> hxcoa[c]								Transport, glycosomal
hxd2coatg					trans_Hex_2_enoyl_CoA transport glycosomal	Glycosomal membrane			hxd2coa[x] <=> hxd2coa[c]								Transport, glycosomal
INStg					Inosine transport glycosome	Glycosomal membrane			ins[x] <=> ins[c]								Transport, glycosomal
LINCOAtg					Lineolyl coA transport glycosome	Glycosomal membrane			lincoa[x] <=> lincoa[c]								Transport, glycosomal
melibtg					melibiose transport glycosomal	Glycosomal membrane			melib[x] <=> melib[c]								Transport, glycosomal
occoatg					occoa transport glycosomal	Glycosomal membrane			occoa[x] <=> occoa[c]								Transport, glycosomal
ocd2coatg					ocd2coa transport glycosomal	Glycosomal membrane			ocd2coa[x] <=> ocd2coa[c]								Transport, glycosomal
OLCOAtg					Oleoyl coA transport glycosome	Glycosomal membrane			olcoa[x] <=> olcoa[c]								Transport, glycosomal
PMTCOAtg					Palmitoyl coA transport glycosome	Glycosomal membrane			pmtcoa[x] <=> pmtcoa[c]								Transport, glycosomal
stchstg					stachyose transport glycosomal	Glycosomal membrane			stchs[x] <=> stchs[c]								Transport, glycosomal
STRCOAtg					Stearoyl coA transport glycosome	Glycosomal membrane			strcoa[x] <=> strcoa[c]								Transport, glycosomal
suc6ptg					sucrose phosphate transport glycosome	Glycosomal membrane			suc6p[x] <=> suc6p[c]								Transport, glycosomal
sucrtg					sucrose transport glycosomal	Glycosomal membrane			sucr[x] <=> sucr[c]								Transport, glycosomal
TDCOAtg					Tetradecanoyl CoA transport glycosome	Glycosomal membrane			tdcoa[x] <=> tdcoa[c]								Transport, glycosomal
tdd2coatg					tdd2coa transport glycosomal	Glycosomal membrane			tdd2coa[x] <=> tdd2coa[c]								Transport, glycosomal
TRPOXtm					trpox transport glycosomal	Glycosomal membrane			trpox[m] <=> trpox[c]								Transport, glycosomal
TRPRDtg					reduced trypanothione transport glycosomal	Glycosomal membrane			trprd[x] <=> trprd[c]								Transport, glycosomal
UDPGALtg					UDPgalactose glycosome transport	Glycosomal membrane			udpgal[x] <=> udpgal[c]								Transport, glycosomal
XU5PDtg					xu5p_D transport glycosomal	Glycosomal membrane			xu5p_D[x] <=> xu5p_D[c]								Transport, glycosomal
10ftfht					10-formyl tetrahydrofolate exchange	Mitochondria membrane			10fthf[c] <=> 10fthf[m]							1	Transport, mitochondrial
ACALDtm					acald transport, mitochondrial	Mitochondria membrane			acald[c] <=> acald[m]							1	Transport, mitochondrial
accoatm					accoa transport, mitochondrial	Mitochondria membrane			accoa[c] <=> accoa[m]							1	Transport, mitochondrial
ACtm					Acetate transport, mitochondrial	Mitochondria membrane			ac[c] <=> ac[m]							1	Transport, mitochondrial
ADPtm	146084362 OR 339897946	LINJ_19_0200 OR LINJ_19_0190		No	ADP transport	Mitochondria membrane		1:58279..59232_C OR 52740..53693_C	adp[c] --> adp[m]		A4HY43 OR A4HY43					0	Transport, mitochondrial
AGLUtm	5072730	LINJ_34_2890		Yes	Aspartate/Glutamate antiporter, mitochondrial	Mitochondria membrane			asp_L[c] + glu_L[m] <=> asp_L[m] + glu_L[c]		A4IA82					1	Transport, mitochondrial				Sequence similar to the lma1.120.m00321 entry in TransportDB
ALAtm					Alanine transport, mitochondrial	Mitochondria membrane			ala-L[c] <=> ala-L[m]							1	Transport, mitochondrial
ARA14Ltm					D-arabinose-1,4-Lactone transport mitochondrial	Mitochondria membrane			ara14l[c] -> ara14l[m]							1	Transport, mitochondrial
ATPtm	146084362 OR 339897946	LINJ_19_0200 OR LINJ_19_0190		No	ATP transport	Mitochondria membrane		1:58279..59232_C OR 52740..53693_C	atp[m] --> atp[c]		A4HY43 OR A4HY43					0	Transport, mitochondrial
cdag_LItm					CDP-diacylglycerol transport, mitochondrial	Mitochondria membrane			cdag_LI[c] <=> cdag_LI[m]							1	Transport, mitochondrial
clpn_LItm					cardiolipin transport, mitochondrial	Mitochondria membrane			clpn_LI[m] <=> clpn_LI[c]							1	Transport, mitochondrial
CO2tm					CO2 transport mitochondrial	Mitochondria membrane			co2[c] <=> co2[m]							1	Transport, mitochondrial
COAtm					CoA transport, mitochondrial	Mitochondria membrane			coa[c] <=> coa[m]							1	Transport, mitochondrial
CMPtm					CMP transport, diffusion, mitochondrial	Mitochondria membrane			cmp[c] <=> cmp[m]							1	Transport, mitochondrial
DAGtm					Diacylglycerol transport, mitochondria	Mitochondria membrane			dag_LI[m] <=> dag_LI[c]							1	Transport, mitochondrial
DHAPtm					Glycerone phosphate, mitochondrial	Mitochondria membrane			dhap[m] <=> dhap[c]							1	Transport, mitochondrial
dhftm					Dihydrofolate mitochondrial transport	Mitochondria membrane			dhf[c] <=> dhf[m]							1	Transport, mitochondrial
DTMPtm					dtmp transport	Mitochondria membrane			dtmp[c] <=> dtmp[m]							1	Transport, mitochondrial
DUMPtm					dUMP mitochondrial	Mitochondria membrane			dump[c] <=> dump[m]							1	Transport, mitochondrial
ETOHtm					Ethanol transport, mitochondrial	Mitochondria membrane			etoh[c] <=> etoh[m]							1	Transport, mitochondrial
FUMtm					Fumarate transport, mitochondrial	Mitochondria membrane			fum[c] <=> fum[m]							1	Transport, mitochondrial
FMETTRNAtm					N-formylmethionyl-tRNA(fMet) transport mitochondrial	Mitochondria membrane			fmettrna[c] <=> fmettrna[m]							1	Transport, mitochondrial
GLNtm					GLN nuclear transport	Mitochondria membrane			gln_L[c] <=> gln_L[m]							1	Transport, mitochondrial
GLYtm					Glycine transport, mitochondrial	Mitochondria membrane			gly[c] <=> gly[m]							1	Transport, mitochondrial
GLYC3Ptm					glycerol-3-phosphate transport, mitochondrial	Mitochondria membrane			glyc3p[c] -> glyc3p[m]							1	Transport, mitochondrial
GLYCRtm					glyc-R transport	Mitochondria membrane			glyc_R[c] <=> glyc_R[m]							1	Transport, mitochondrial
GLYCtm					Glycerol transport, Mitochondrial	Mitochondria membrane			glyc[m] <=> glyc[c]							1	Transport, mitochondrial
H2Otm					H2O transport, mitochondrial	Mitochondria membrane			h2o[c] <=> h2o[m]							1	Transport, mitochondrial
H2O2tm					H2O2 mitochondrial transport	Mitochondria membrane			h2o2[c] <=> h2o2[m]							1	Transport, mitochondrial
hemeAtm					HemeA transport	Mitochondria membrane			hemeA[c] <=> hemeA[m]							1	Transport, mitochondrial
IND3ACtm					indole-3-acetate mitochondrial transport via diffusion	Mitochondria membrane			ind3ac[c] <=> ind3ac[m]							1	Transport, mitochondrial
ILT					Isoleucine Transport	Mitochondria membrane			ile_L[c] <=> ile_L[m]							1	Transport, mitochondrial
LPROtm					L-proline transport, mitochondrial	Mitochondria membrane			lpro[c] <=> lpro[m]							1	Transport, mitochondrial
LINCOAtm					lincoa transport	Mitochondria membrane			lincoa[c] <=> lincoa[m]							1	Transport, mitochondrial
LT					Leucine Transport	Mitochondria membrane			leu_L[c] <=> leu_L[m]							1	Transport, mitochondrial
MAG3Ptm					monoacylglycerol 3 phosphate transport, Mitochondrial	Mitochondria membrane			linglyc3p[m] <=> linglyc3p[c]							1	Transport, mitochondrial
MAKGtm	146084152 OR 146084158	LINJ_18_1680 OR LINJ_18_1280		No	Malate/alpha-ketoglutarate antiporter, mitochondrial	Mitochondria membrane		18:1476..2426 OR 18:526096..527022	akg[m] + mal_L[c] <=> akg[c] + mal_L[m]		A4HXZ9 OR A4HY01					1	Transport, mitochondrial		L.major		Sequence similar to TransportDB ID: lma1.116.m00286 sequence
MALCOAtm					malcoa transport	Mitochondria membrane			malcoa[c] <=> malcoa[m]							1	Transport, mitochondrial
MAGLItm					mono acyl glycerol transport, mitochondria	Mitochondria membrane			1linglyc[m] <=> 1linglyc[c]							1	Transport, mitochondrial
METTRNAtm					mettrna transport	Mitochondria membrane			mettrna[c] <=> mettrna[m]							1	Transport, mitochondrial
MEVtm					mevalonate transport, mitochondria	Mitochondria membrane			mev_R[m] <=> mev_R[c]							1	Transport, mitochondrial
MLTHFtm					5,10-Methylenetetrahydrofolate transport, diffusion, mitochondrial	Mitochondria membrane			mlthf[c] <=> mlthf[m]							1	Transport, mitochondrial
MMALtm					MMAL transport mitochondrial	Mitochondria membrane			mmal[m] <=> mmal[c]							1	Transport, mitochondrial
NH4tm					NH3 mitochondrial transport	Mitochondria membrane			nh4[c] <=> nh4[m]							1	Transport, mitochondrial
O2trm					O2 transport via. diffusion, mitochondrial	Mitochondria membrane			o2[c] <=> o2[m]							1	Transport, mitochondrial
OCDACPtm					ocdca transport	Mitochondria membrane			ocdACP[m] <=> ocdACP[c]							1	Transport, mitochondrial
Pitm					phosphate carrier protein, mitochondrial precursor	Mitochondria membrane			h[c] + pi[c] <=> h[m] + pi[m]							1	Transport, mitochondrial
PMTCOAtm					PMTCOA transport	Mitochondria membrane			pmtcoa[c] <=> pmtcoa[m]							1	Transport, mitochondrial
PPItm					PPI transport, mitochondrial	Mitochondria membrane			ppi[c] <=> ppi[m]							1	Transport, mitochondrial
PYRtm					pyruvate transport, mitochondrial	Mitochondria membrane			h[c] + pyr[c] <=> h[m] + pyr[m]							1	Transport, mitochondrial
SERtm					Serine transport, mitochondrial	Mitochondria membrane			ser-L[c] <=> ser-L[m]							1	Transport, mitochondrial
SUCCtrm					succinate transport, mitochondrial	Mitochondria membrane			h[c] + succ[c] <=> h[m] + succ[m]							1	Transport, mitochondrial
THFtm					5,6,7,8-Tetrahydrofolate transport, diffusion, mitochondrial	Mitochondria membrane			thf[c] <=> thf[m]							1	Transport, mitochondrial
PNTOtm					Pantothenate transport, Mitochondrial	Mitochondria membrane			pnto_R[m] <=> pnto_R[c]							1	Transport, mitochondrial
FEtm					Ferric transport mitochondrial	Mitochondria membrane			fe2[c] -> fe2[m]							0	Transport, mitochondrial
SUCSALtm					succinate semialdehyde transport, mitochondrial	Mitochondria membrane			sucsal[c] <=> sucsal[m]							1	Transport, mitochondrial
INOSTtm					Myo-inositol transport, Mitochondria	Mitochondria membrane			inost[c] <=> inost[m]							1	Transport, mitochondrial
PGLYCtm					Phosphatidyl glycerol transport, Mitochondria	Mitochondria membrane			pg_LI[c] <=> pg_LI[m]							1	Transport, mitochondrial
PTD1INOTm					phosphatidyl 1D myo inositol mitochondrial transport	Mitochondria membrane			0.01 ptd1ino_LI[c] <=> 0.01 ptd1ino_LI[m]							1	Transport, mitochondrial
PTD4INOtm					1 Phosphatidyl 1D myo inositol 4 phosphate mitochondrial transport	Mitochondria membrane			0.01 ptd4ino_LI[c] <=> 0.01 ptd4ino_LI[m]							1	Transport, mitochondrial
RFVNtm					Riboflavin transport, Mitochondrial	Mitochondria membrane			rfvn[c] <=> rfvn[m]							1	Transport, mitochondrial
TAGtm					triacylglycerol transport, mitochondria	Mitochondria membrane			tag_LI[m] <=> tag_LI[c]							1	Transport, mitochondrial
TDCOAtm					tdcoa transport	Mitochondria membrane			tdcoa[c] <=> tdcoa[m]							1	Transport, mitochondrial
12DGRtm					12DGRtm transport mitochondria	Mitochondria membrane			12dgr_LI[m] <=> 12dgr_LI[c]								Transport, mitochondrial
34dtcinmtm					34dtcinm transport mitochondria	Mitochondria membrane			34dtcinm[m] <=> 34dtcinm[c]								Transport, mitochondrial
4cmcoatm					4cmcoa transport mitochondria	Mitochondria membrane			4cmcoa[m] <=> 4cmcoa[c]								Transport, mitochondrial
4coumtm					4coum transport mitochondria	Mitochondria membrane			4coum[m] <=> 4coum[c]								Transport, mitochondrial
ADNtm					Adenosine transport mitochondria	Mitochondria membrane			adn[m] <=> adn[c]								Transport, mitochondrial
ALINACPtm					alpha lineoyl ACP carrier mitochondria	Mitochondria membrane			alinACP[m] <=> alinACP[c]								Transport, mitochondrial
ASCBtm					ascorbate transport mitochondrial	Mitochondria membrane			ascb[m] <=> ascb[c]								Transport, mitochondrial
btcoatm					butanoyl coA transport mitochondrial	Mitochondria membrane			btcoa[m] <=> btcoa[c]								Transport, mitochondrial
c2m26dcoatm					cis_2_Methyl_5_isopropylhexa_2_5_dienoyl_CoA transport mitochondria	Mitochondria membrane			c2m26dcoa[m] <=> c2m26dcoa[c]								Transport, mitochondrial
CAFCOAtm					cafcoa transport mitochondria	Mitochondria membrane			cafcoa[m] <=> cafcoa[c]								Transport, mitochondrial
CINCOAtm					Cinnamoyl_CoA transport mitochondria	Mitochondria membrane			cincoa[m] <=> cincoa[c]								Transport, mitochondrial
CINNMtm					trans_Cinnamate transport mitochondria	Mitochondria membrane			cinnm[m] <=> cinnm[c]								Transport, mitochondrial
CTPtm					CTP transport mitochondria	Mitochondria membrane			ctp[m] <=> ctp[c]								Transport, mitochondrial
CYStm					Cysteine transport mitochondria	Mitochondria membrane			cys_L[m] <=> cys_L[c]								Transport, mitochondrial
DADPtm					dADP transport mitochondrial	Mitochondria membrane			dadp[m] <=> dadp[c]								Transport, mitochondrial
DAMPtm					dAMP transport mitochondria	Mitochondria membrane			damp[m] <=> damp[c]								Transport, mitochondrial
dccoatm					dccoa transport mitochondrial	Mitochondria membrane			dccoa[m] <=> dccoa[c]								Transport, mitochondrial
dcd2coatm					dcd2coa transport mitochondrial	Mitochondria membrane			dcd2coa[m] <=> dcd2coa[c]								Transport, mitochondrial
ddcoatm					ddcoa transport mitochondrial	Mitochondria membrane			ddcoa[m] <=> ddcoa[c]								Transport, mitochondrial
ddd2coatm					ddd2coa transport mitochondrial	Mitochondria membrane			ddd2coa[m] <=> ddd2coa[c]								Transport, mitochondrial
DECDPtm					decdp transport mitochondria	Mitochondria membrane			decdp[m] <=> decdp[c]								Transport, mitochondrial
DHDASCBtm					dehydroascorbate transport mitochondrial	Mitochondria membrane			dhdascb[m] <=> dhdascb[c]								Transport, mitochondrial
DMINOBPtm					DMino14bp transport mitochondria	Mitochondria membrane			DMino14bp[m] <=> DMino14bp[c]								Transport, mitochondrial
DTPCUDCPPtm					dtpcudcpp transport mitochondria	Mitochondria membrane			dtpcudcpp[m] <=> dtpcudcpp[c]								Transport, mitochondrial
duritm					uridine transport mitochondria	Mitochondria membrane			duri[m] <=> duri[c]								Transport, mitochondrial
FE3tm					Ferric transport mitochondrial	Mitochondria membrane			fe3[m] <=> fe3[c]								Transport, mitochondrial
FERULCOAtm					Feruloyl_CoA transport mitochondria	Mitochondria membrane			ferulcoa[m] <=> ferulcoa[c]								Transport, mitochondrial
FORtm					formate transport mitochondria	Mitochondria membrane			for[m] <=> for[c]								Transport, mitochondrial
FRDPtm					farnesyl diphosphate mitochondria	Mitochondria membrane			frdp[m] <=> frdp[c]								Transport, mitochondrial
FRLTtm					Ferulate transport mitochondria	Mitochondria membrane			frlt[m] <=> frlt[c]								Transport, mitochondrial
GALtm					Galactose transport mitochondria	Mitochondria membrane			gal[m] <=> gal[c]								Transport, mitochondrial
GALTtm					Galacitol transport mitochondria	Mitochondria membrane			galt[m] <=> galt[c]								Transport, mitochondrial
GDPtm					GDP transport mitochondria	Mitochondria membrane			gdp[m] <=> gdp[c]								Transport, mitochondrial
GLINACPtm					gamma lineoyl ACP carrier mitochondria	Mitochondria membrane			glinACP[m] <=> glinACP[c]								Transport, mitochondrial
GLNTRNAtm					Glutaminyl tRNA transport mitochondria	Mitochondria membrane			glntrna[m] <=> glntrna[c]								Transport, mitochondrial
GLTMtm					2-oxoglutaramate transport mitochondria	Mitochondria membrane			gltm[m] <=> gltm[c]								Transport, mitochondrial
GLU5SAtm					glu5sa transport mitochondria	Mitochondria membrane			glu5sa[m] <=> glu5sa[c]								Transport, mitochondrial
GLUTCOAtm					Glutaryl coA transport mitochondria	Mitochondria membrane			glutcoa[m] <=> glutcoa[c]								Transport, mitochondrial
GLUTRNAtm					Glutamyl tRNA transport mitochondria	Mitochondria membrane			glutrna[m] <=> glutrna[c]								Transport, mitochondrial
GLYALDtm					Glyceraldehyde transport mitochondria	Mitochondria membrane			glyald[m] <=> glyald[c]								Transport, mitochondrial
GTHOXtm					gthox transport mitochondria	Mitochondria membrane			gthox[m] <=> gthox[c]								Transport, mitochondrial
GTPtm					GTP transport mitochondria	Mitochondria membrane			gtp[m] <=> gtp[c]								Transport, mitochondrial
GULtm					L-gulonolactone transport mitochondrial	Mitochondria membrane			gul_L[m] <=> gul_L[c]								Transport, mitochondrial
HCO3tm					HCO3 transport mitochondria	Mitochondria membrane			hco3[m] <=> hco3[c]								Transport, mitochondrial
hdd2coatm					trans Hexadec 2 enoyl CoA transport mitochondrial	Mitochondria membrane			hdd2coa[m] <=> hdd2coa[c]								Transport, mitochondrial
HGLUSAtm					4hglusa transport mitochondrial	Mitochondria membrane			4hglusa[m] <=> 4hglusa[c]								Transport, mitochondrial
HGLUtm					4hglu transport mitochondrial	Mitochondria membrane			4hglu[m] <=> 4hglu[c]								Transport, mitochondrial
hxcoatm					Hexanoyl coA transport mitochondrial	Mitochondria membrane			hxcoa[m] <=> hxcoa[c]								Transport, mitochondrial
hxd2coatm					trans_Hex_2_enoyl_CoA transport mitochondrial	Mitochondria membrane			hxd2coa[m] <=> hxd2coa[c]								Transport, mitochondrial
IDALDtm					indoleacetaldehyde transport mitochondria	Mitochondria membrane			id3acald[m] <=> id3acald[c]								Transport, mitochondrial
INStm					Inosine transport mitochondrial	Mitochondria membrane			ins[m] <=> ins[c]								Transport, mitochondrial
IPDPtm					ipdp transport mitochondria	Mitochondria membrane			ipdp[m] <=> ipdp[c]								Transport, mitochondrial
KYNRtm					kyneurinene transport mitochondria	Mitochondria membrane			kynr_L[m] <=> kynr_L[c]								Transport, mitochondrial
LANOSTtm					Lanosterol transport mitochondria	Mitochondria membrane			lanost[m] <=> lanost[c]								Transport, mitochondrial
LTRPtm					S_lactoyltrypanothione transport mitochondria	Mitochondria membrane			ltrp_S[m] <=> ltrp_S[c]								Transport, mitochondrial
MBCOAtm					3 mb2coa transport mitochondria	Mitochondria membrane			3mb2coa[m] <=> 3mb2coa[c]								Transport, mitochondrial
MCTRtm					44mctr transport mitochondria	Mitochondria membrane			44mctr[m] <=> 44mctr[c]								Transport, mitochondrial
METtm					L-methionine transport mitochondria	Mitochondria membrane			met_L[m] <=> met_L[c]								Transport, mitochondrial
MGCOAtm					3 methylglutaryl coA transport mitochondria	Mitochondria membrane			3mgcoa[m] <=> 3mgcoa[c]								Transport, mitochondrial
mi1345ptm					1D_myo_Inositol_1_3_4_5_tetrakisphosphate transport mitochondria	Mitochondria membrane			mi1345p[m] <=> mi1345p[c]								Transport, mitochondrial
mi134tp_Dtm					mi134tp transport mitochondria	Mitochondria membrane			mi134tp_D[m] <=> mi134tp_D[c]								Transport, mitochondrial
MI145TPtm	5067913	LINJ_16_0290		Yes	mi145tp_D transport mitochondria	Mitochondria membrane			mi145tp_D[m] <=> mi145tp_D[c]		A4HWS7						Transport, mitochondrial				Sequence similar to lma1.102.m00029 entry from TransportDB
MTHGXLtm					methylglyoxal transport mitochondria	Mitochondria membrane			mthgxl[m] <=> mthgxl[c]								Transport, mitochondrial
MYRSACPtm					myristoyl ACP carrier mitochondria	Mitochondria membrane			myrsACP[m] <=> myrsACP[c]								Transport, mitochondrial
occoatm					occoa transport mitochondrial	Mitochondria membrane			occoa[m] <=> occoa[c]								Transport, mitochondrial
ocd2coatm					ocd2coa transport mitochondrial	Mitochondria membrane			ocd2coa[m] <=> ocd2coa[c]								Transport, mitochondrial
OCDCYAACPtm					Octadecynoyl_ACP carrier mitochondria	Mitochondria membrane			ocdcyaACP[m] <=> ocdcyaACP[c]								Transport, mitochondrial
OCTEACPtm					Octadecenoyl_ACP carrier mitochondria	Mitochondria membrane			octeACP[m] <=> octeACP[c]								Transport, mitochondrial
OLCOAtm					O-lineolyl coA ransport mitochondria	Mitochondria membrane			olcoa[m] <=> olcoa[c]								Transport, mitochondrial
OXOADPtm					2-oxoadp transport mitochondria	Mitochondria membrane			2oxoadp[m] <=> 2oxoadp[c]								Transport, mitochondrial
PALItm					phosphatidic acid transport mitochondria	Mitochondria membrane			pa_LI[m] <=> pa_LI[c]								Transport, mitochondrial
PALMACPtm					palmitoyl ACP carrier mitochondria	Mitochondria membrane			palmACP[m] <=> palmACP[c]								Transport, mitochondrial
PELItm					phosphatidylethanolamine transport mitochondria	Mitochondria membrane			pe_LI[m] <=> pe_LI[c]								Transport, mitochondrial
PHEMEtm					protoheme transport mitochondrial	Mitochondria membrane			pheme[m] <=> pheme[c]								Transport, mitochondrial
PHEtm					Phenylalanine transport mitochondria	Mitochondria membrane			phe_L[m] <=> phe_L[c]								Transport, mitochondrial
PHPHYRtm					Phenylpyruvate transport mitochondria	Mitochondria membrane			phpyr[m] <=> phpyr[c]								Transport, mitochondrial
PPCOAtm					propanyl coA transport mitochondria	Mitochondria membrane			ppcoa[m] <=> ppcoa[c]								Transport, mitochondrial
PSLItm					phosphatidylserine transport mitochondria	Mitochondria membrane			ps_LI[m] <=> ps_LI[c]								Transport, mitochondrial
ptd145bptm					ptd145bp transport mitochondria	Mitochondria membrane			ptd145bp_LI[m] <=> ptd145bp_LI[c]								Transport, mitochondrial
PTD3inotm					ptd3ino transport mitochondria	Mitochondria membrane			ptd3ino_LI[m] <=> ptd3ino_LI[c]								Transport, mitochondrial
SINCOAtm					sincoa transport mitochondria	Mitochondria membrane			sincoa[m] <=> sincoa[c]								Transport, mitochondrial
SINPtm					sinp transport mitochondria	Mitochondria membrane			sinp[m] <=> sinp[c]								Transport, mitochondrial
SQLtm					squalene transport mitochondria	Mitochondria membrane			sql[m] <=> sql[c]								Transport, mitochondrial
STRCOAtm					stearoyl coA transport mitochondria	Mitochondria membrane			strcoa[m] <=> strcoa[c]								Transport, mitochondrial
t2m26dcoatm					trans_2_Methyl_5_isopropylhexa_2_5_dienoyl_CoA transport mitochondria	Mitochondria membrane			t2m26dcoa[m] <=> t2m26dcoa[c]								Transport, mitochondrial
tdd2coatm					tdd2coa transport mitochondrial	Mitochondria membrane			tdd2coa[m] <=> tdd2coa[c]								Transport, mitochondrial
TRNAGLNtm					tRNA glutamine transport mitochondria	Mitochondria membrane			trnagln[m] <=> trnagln[c]								Transport, mitochondrial
TRNAGLUtm					tRNA glutamate transport mitochondria	Mitochondria membrane			trnaglu[m] <=> trnaglu[c]								Transport, mitochondrial
TRNAMETtm					tRNA methionine transport mitochondria	Mitochondria membrane			trnamet[m] <=> trnamet[c]								Transport, mitochondrial
TRPRDtm					Reduced trypanothione transport mitochondrial	Mitochondria membrane			trprd[m] <=> trprd[c]								Transport, mitochondrial
TTDCAtm					ttdca transport mitochondrial	Mitochondria membrane			ttdca[m] <=> ttdca[c]								Transport, mitochondrial
UDCPDPtm					udcpdp transport mitochondria	Mitochondria membrane			udcpdp[m] <=> udcpdp[c]								Transport, mitochondrial
ACOAter					acoa transport	E. R. Membrane			acoa[c] <=> acoa[r]							1	Transport, endoplasmic reticulum
ADPter					ADP transport ER	E. R. Membrane			adp[r] <=> adp[c]							1	Transport, endoplasmic reticulum
AHCYSter					S-adenosyl-L-homocysteine reversible transport, endoplasmic reticular	E. R. Membrane			ahcys[c] <=> ahcys[r]							1	Transport, endoplasmic reticulum
AMETter					S-Adenosyl-L-methionine reversible transport, endoplasmic reticular	E. R. Membrane			amet[c] <=> amet[r]							1	Transport, endoplasmic reticulum
ATPtr					ATP transport, E.R	E. R. Membrane			atp[r] <=> atp[c]							1	Transport, endoplasmic reticulum
cdag_LItr					CDP-diacylglycerol transport, E.R	E. R. Membrane			cdag_LI[c] <=> cdag_LI[r]							1	Transport, endoplasmic reticulum
CDPCHOLtr					CDP-choline transport, E.R	E. R. Membrane			cdpchol[r] <=> cdpchol[c]							1	Transport, endoplasmic reticulum
CDPEAtr					CDP-ethanolamine transport, E.R	E. R. Membrane			cdpea[r] <=> cdpea[c]							1	Transport, endoplasmic reticulum
CMPtr					CMP transport, E.R	E. R. Membrane			cmp[c] <=> cmp[r]							1	Transport, endoplasmic reticulum
CO2ter					CO2 transport (diffusion), endoplasmic reticular	E. R. Membrane			co2[c] <=> co2[r]							1	Transport, endoplasmic reticulum
COAter					Coa transport	E. R. Membrane			coa[c] <=> coa[r]							1	Transport, endoplasmic reticulum
CTPtr					CTP transport, E.R	E. R. Membrane			ctp[c] <=> ctp[r]							1	Transport, endoplasmic reticulum
DAGtr					Diacylglycerol transport, E.R	E. R. Membrane			dag_LI[c] <=> dag_LI[r]							1	Transport, endoplasmic reticulum
ERGSTtr					Ergosterol transport E.R	E. R. Membrane			ergst[r] -> ergst[c]							0	Transport, endoplasmic reticulum
ETHAPter					ethap transport	E. R. Membrane			ethap[c] <=> ethap[r]							1	Transport, endoplasmic reticulum
FORter					for transport	E. R. Membrane			for[c] <=> for[r]							1	Transport, endoplasmic reticulum
FRDPtr					Farnesyl pyrophosphate transport E.R	E. R. Membrane			frdp[c] <=> frdp[r]							1	Transport, endoplasmic reticulum
GLINCOAtr					Gamma Linolylcoa Acid transport E.R	E. R. Membrane			glincoa[r] <=> glincoa[c]							1	Transport, endoplasmic reticulum
GLYC3Ptr					glycerol3phosphate transport, E.R	E. R. Membrane			glyc3p[r] <=> glyc3p[c]							1	Transport, endoplasmic reticulum
H2Oter					H2O endoplasmic reticulum transport	E. R. Membrane			h2o[c] <=> h2o[r]							1	Transport, endoplasmic reticulum
HDCAter					hdca transport	E. R. Membrane			hdca[c] <=> hdca[r]							1	Transport, endoplasmic reticulum
HXDCALter					hxdcal transport	E. R. Membrane			hxdcal[c] <=> hxdcal[r]							1	Transport, endoplasmic reticulum
HYDtr					Proton transport, E.R	E. R. Membrane			h[r] <=> h[c]							1	Transport, endoplasmic reticulum
INOSTtr					Myo-inositol transport, E.R	E. R. Membrane			inost[c] <=> inost[r]							1	Transport, endoplasmic reticulum
LINCOAtr					Linolylcoa Acid transport E.R	E. R. Membrane			lincoa[r] <=> lincoa[c]							1	Transport, endoplasmic reticulum
LTHSTRLtr					lathosterol transport E.R	E. R. Membrane			lthstrl[c] <=> lthstrl[r]							1	Transport, endoplasmic reticulum
MAG3Ptr					monoacylglycerol 3 phosphate transport, E.R	E. R. Membrane			linglyc3p[r] <=> linglyc3p[c]							1	Transport, endoplasmic reticulum
O2ter					O2 endoplamic reticulum transport	E. R. Membrane			o2[c] <=> o2[r]							1	Transport, endoplasmic reticulum
PCLItr					phosphatidyl choline transport, E.R	E. R. Membrane			pc_LI[r] <=> pc_LI[c]							1	Transport, endoplasmic reticulum
PELItr					phosphatidyl Ethanolamine transport, E.R	E. R. Membrane			pe_LI[r] <=> pe_LI[c]							1	Transport, endoplasmic reticulum
PGLYCtr					Phosphatidyl glycerol transport, E.R	E. R. Membrane			pg_LI[r] <=> pg_LI[c]							1	Transport, endoplasmic reticulum
PMTCOAter					PMTCOA transport	E. R. Membrane			pmtcoa[c] <=> pmtcoa[r]							1	Transport, endoplasmic reticulum
PPItr					Pyrophosphate Transport, E.R	E. R. Membrane			ppi[c] <=> ppi[r]							1	Transport, endoplasmic reticulum
PTR					Phosphate transport, E.R	E. R. Membrane			pi[r] <=> pi[c]							1	Transport, endoplasmic reticulum
SERter					Serine transport	E. R. Membrane			ser_L[c] <=> ser_L[r]							1	Transport, endoplasmic reticulum
SMtr					Sphingomylin transport, E.R	E. R. Membrane			sm_LI[r] <=> sm_LI[c]							1	Transport, endoplasmic reticulum
ST14DMr	5067288	LINJ_11_1100	EC:1.14.13.70	Yes	Sterol 14-demethylase	E. R. Membrane	P450	11:453693..455135	2 h[r] + lanost[r] + 3 nadph[r] + 3 o2[r] -> 44mctr[r] + for[r] + 4 h2o[r] + 3 nadp[r]	5	A2TEF2	7.9	No	No	Signal sequence (ER)	0	Transport, endoplasmic reticulum
TAGtr					triacylglycerol transport, E.R	E. R. Membrane			tag_LI[r] <=> tag_LI[c]							1	Transport, endoplasmic reticulum
ZYMSTtr					zymosterol transport E.R	E. R. Membrane			zymst[r] -> zymst[c]							0	Transport, endoplasmic reticulum
ACDCOAter					Acdcoa transport ER	E. R. Membrane			acdcoa[r] <=> acdcoa[c]								Transport, endoplasmic reticulum
ADNter					Adenosine transport ER	E. R. Membrane			adn[r] <=> adn[c]								Transport, endoplasmic reticulum
AG3Ptr					AG3P transport ER	E. R. Membrane			1ag3p_LI[r] <=> 1ag3p_LI[c]								Transport, endoplasmic reticulum
ALINCOAtr					Alincoa transport ER	E. R. Membrane			alincoa[r] <=> alincoa[c]								Transport, endoplasmic reticulum
DCOTCOAter					Dcotcoa transport ER	E. R. Membrane			dcotcoa[r] <=> dcotcoa[c]								Transport, endoplasmic reticulum
DGDPter					dGDP transport ER	E. R. Membrane			dgdp[r] <=> dgdp[c]								Transport, endoplasmic reticulum
DGMPter					dGMP transport ER	E. R. Membrane			dgmp[r] <=> dgmp[c]								Transport, endoplasmic reticulum
EICPCOAter					Eicpcoa transport ER	E. R. Membrane			eicpcoa[r] <=> eicpcoa[c]								Transport, endoplasmic reticulum
EICTCOAter					Eictcoa transport ER	E. R. Membrane			eictcoa[r] <=> eictcoa[c]								Transport, endoplasmic reticulum
EICTRCOAter					Eictrcoa transport ER	E. R. Membrane			eictrcoa[r] <=> eictrcoa[c]								Transport, endoplasmic reticulum
GDPter					GDP transport ER	E. R. Membrane			gdp[r] <=> gdp[c]								Transport, endoplasmic reticulum
GMPter					GMP transport ER	E. R. Membrane			gmp[r] <=> gmp[c]								Transport, endoplasmic reticulum
HXCOAter					Hexanoyl coA transport ER	E. R. Membrane			hxcoa[r] <=> hxcoa[c]								Transport, endoplasmic reticulum
INSter					Inosine transport ER	E. R. Membrane			ins[r] <=> ins[c]								Transport, endoplasmic reticulum
IPCter					IPC transport ER	E. R. Membrane			ipc[r] <=> ipc[c]								Transport, endoplasmic reticulum
MALCOAtr					Malonyl coA transport ER	E. R. Membrane			malcoa[r] <=> malcoa[c]								Transport, endoplasmic reticulum
OLCOAtr					Oleoyl coA transport ER	E. R. Membrane			olcoa[r] <=> olcoa[c]								Transport, endoplasmic reticulum
PALItr					Phosphatidic acid transport ER	E. R. Membrane			pa_LI[r] <=> pa_LI[c]								Transport, endoplasmic reticulum
PTDINOter					ptd1ino transport ER	E. R. Membrane			ptd1ino_LI[r] <=> ptd1ino_LI[c]								Transport, endoplasmic reticulum
SPHINGStr					Sphingosine transport ER	E. R. Membrane			sphings[r] <=> sphings[c]								Transport, endoplasmic reticulum
STDCOAtr					stdcoa transport ER	E. R. Membrane			stdcoa[r] <=> stdcoa[c]								Transport, endoplasmic reticulum
STRCOAtr					Stearoyl coA transport ER	E. R. Membrane			strcoa[r] <=> strcoa[c]								Transport, endoplasmic reticulum
TDCOAtr					TDCOA transport ER	E. R. Membrane			tdcoa[r] <=> tdcoa[c]								Transport, endoplasmic reticulum
CERtr					ceramide transport E.R	E. R. Membrane			cer[r] <=> cer[c]								Transport, endoplasmic reticulum
CMPter					CMP transport E.R.	E. R. Membrane			cmp[r] <=> cmp[c]								Transport, endoplasmic reticulum
AHDTtn					ahdt transport nucleus	Nuclear membrane			ahdt[n] <=> ahdt[c]								Transport, endoplasmic reticulum
DADPtn					dADP transport nucleus	Nuclear membrane			dadp[n] <=> dadp[c]								Transport, endoplasmic reticulum
DATPtn					dATP transport nucleus	Nuclear membrane			datp[n] <=> datp[c]								Transport, endoplasmic reticulum
DCDPtn					dCDP transport nucleus	Nuclear membrane			dcdp[n] <=> dcdp[c]								Transport, endoplasmic reticulum
DGDPtn					dGDP transport nucleus	Nuclear membrane			dgdp[n] <=> dgdp[c]								Transport, endoplasmic reticulum
DHNPTtn					dehydropteridine transport nucleus	Nuclear membrane			dhnpt[n] <=> dhnpt[c]								Transport, endoplasmic reticulum
DIDPtn					dIDP transport nucleus	Nuclear membrane			didp[n] <=> didp[c]								Transport, endoplasmic reticulum
DITPtn					dITP transport nucleus	Nuclear membrane			ditp[n] <=> ditp[c]								Transport, endoplasmic reticulum
DRIBtn					D Ribose nucleus	Nuclear membrane			rib_D[n] <=> rib_D[c]								Transport, endoplasmic reticulum
DTDPtn					dTDP transport nucleus	Nuclear membrane			dtdp[n] <=> dtdp[c]								Transport, endoplasmic reticulum
DUDPtn					dUDP transport nucleus	Nuclear membrane			dudp[n] <=> dudp[c]								Transport, endoplasmic reticulum
DUMPtn					dUMP transport nucleus	Nuclear membrane			dump[n] <=> dump[c]								Transport, endoplasmic reticulum
DUTPtn					dUTP transport nucleus	Nuclear membrane			dutp[n] <=> dutp[c]								Transport, endoplasmic reticulum
GLNtn					glutamine transport nucleus	Nuclear membrane			gln_L[n] <=> gln_L[c]								Transport, endoplasmic reticulum
GLUtn					glutamate transport nucleus	Nuclear membrane			glu_L[n] <=> glu_L[c]								Transport, endoplasmic reticulum
H2Otn					H2O transport nucleus	Nuclear membrane			h2o[n] <=> h2o[c]								Transport, endoplasmic reticulum
HYDtn					hydrogen transport nucleus	Nuclear membrane			h[n] <=> h[c]								Transport, endoplasmic reticulum
IDPtn					IDP transport nucleus	Nuclear membrane			idp[n] <=> idp[c]								Transport, endoplasmic reticulum
ITPtn					ITP transport nucleus	Nuclear membrane			itp[n] <=> itp[c]								Transport, endoplasmic reticulum
TRPOXtn					trpox transport nucleus	Nuclear membrane			trpox[n] <=> trpox[c]								Transport, endoplasmic reticulum
URAtn					uracil transport nucleus	Nuclear membrane			ura[n] <=> ura[c]								Transport, endoplasmic reticulum
URItn					Uridine transport nucleus	Nuclear membrane			uri[n] <=> uri[c]								Transport, endoplasmic reticulum
AMPth					AMP transport flagellum	Flagellar membrane			amp[h] <=> amp[c]								Transport, endoplasmic reticulum
dADPth					dADP transport flagellum	Flagellar membrane			dadp[h] <=> dadp[c]								Transport, endoplasmic reticulum
dAMPtg					dAMP transport flagellum	Flagellar membrane			damp[x] <=> damp[c]								Transport, endoplasmic reticulum
dAMPth					dAMP transport flagellum	Flagellar membrane			damp[h] <=> damp[c]								Transport, endoplasmic reticulum
CALth					Calcium transport vacuole	Vacuolar membrane			ca2[v] <=> ca2[c]								Transport, endoplasmic reticulum
ACOAt					acyl coa transport	Extracellular membrane			acoa[e] <=> acoa[c]							1	Transport, extracellular
ACt6					acetate transport in via proton symport, extracellular	Extracellular membrane			ac[e] + h[e] <=> ac[c] + h[c]							1	Transport, extracellular
ALAt2r					L-alanine reversible transport, extracellular	Extracellular membrane			ala-L[e] <=> ala-L[c]							1	Transport, extracellular
ARAt					D-arabinose uptake	Extracellular membrane			ara_D[e] <=> ara_D[c]							1	Transport, extracellular
ARGt					L-arginine transport in via proton symport	Extracellular membrane			h[e] + arg_L[e] <=> h[c] + arg_L[c]							1	Transport, extracellular
ASNt6					L-asparagine transport in/out via proton symport	Extracellular membrane			h[e] + asn_L[e] <=> h[c] + asn_L[c]							1	Transport, extracellular
ASPt6					L-aspartate transport in via proton symport	Extracellular membrane			asp-L[e] + h[e] --> asp-L[c] + h[c]							0	Transport, extracellular
BTNt2					Biotin:CoA ligase (AMP-forming)	Extracellular membrane			atp[c] + btn[c] + h[c] -> btamp[c] + ppi[c]							0	Transport, extracellular
CHOLt					choline transport, extracellular	Extracellular membrane			chol[c] <=> chol[e]							1	Transport, mitochondrial
CHSTEROLt					chsterol transport	Extracellular membrane			chsterol[e] <=> chsterol[c]							1	Transport, mitochondrial
clpn_LIt					cardiolipin transport, extracellular	Extracellular membrane			clpn_LI[e] <=> clpn_LI[c]							1	Transport, mitochondrial
CO2t					CO2 transport in/out via diffusion	Extracellular membrane			co2[e] <=> co2[c]							1	Transport, extracellular
CYSt6					L-cysteine transport in via proton symport	Extracellular membrane			h[e] + cys_L[e] <=> h[c] + cys_L[c]							1	Transport, extracellular
CYTDt					Cytidine Transport, extracellular	Extracellular membrane			cytd[e] <=> cytd[c]							1	Transport, extracellular
D-LACte					D-lactate transport via proton symport	Extracellular membrane			h[c] + lac_D[c] -> h[e] + lac_D[e]							0	Transport, extracellular
dhft					dhf extracellular transport	Extracellular membrane			dhf[e] <=> dhf[c]							1	Transport, extracellular
DUMPt					dUMP extracellular transport	Extracellular membrane			dump[e] <=> dump[c]							1	Transport, extracellular
FOLt	5067074 -- 5067019 -- 4961369 -- 5067017 -- 5067073 -- 5068461 -- 5067018 -- 5067109 -- 5066416 -- 5073404	LINJ_10_0420 -- LINJ_10_0400 -- LINJ_06_0310 -- LINJ_10_0380 -- LINJ_10_0410 -- LINJ_19_0870 -- LINJ_10_0390 -- LINJ_10_0360 -- LINJ_04_0020 -- LINJ_35_5160		Yes	folate transport via proton simport	Extracellular membrane			fol[e] + h[e] <=> fol[c] + h[c]		A4HUF5 -- A4HUE8 -- A4HSS2 -- A4HUE6 -- A4HUF4 -- A4HYA9 -- A4HUE7 -- A4HUE4 -- A4HRZ7 -- A4IC37					1	Transport, extracellular
FORt					Formate extracellular transport	Extracellular membrane			for[e] <=> for[c]							1	Transport, extracellular
GLYCRt					Glycerate transport, extracellular	Extracellular membrane			glyc_R[e] <=> glyc_R[c]							1	Transport, extracellular
HCYSt					Homocycteine extracellular transport	Extracellular membrane			hcys_L[e] <=> hcys_L[c]							1	Transport, extracellular
HDCAt					hexadecanoate extracellular transport	Extracellular membrane			hdca[e] <=> hdca[c]							1	Transport, extracellular
INDACt					Indoleacetate transport	Extracellular membrane			indac[e] <=> indac[c] .							1	Transport, extracellular		L. donovani; L.major; L. mexicana	PMID: 26368322
INDLACt					indolelactate transport	Extracellular membrane			indlac[e] <=> indlac[c]							1	Transport, extracellular		L. donovani; L.major; L. mexicana	PMID: 26368323
INDPYRt					indolepyruvate transport	Extracellular membrane			indpyr[e] <=> indpyr[c]							1	Transport, extracellular		L. donovani; L.major; L. mexicana	PMID: 26368324
INOSTt					inositol transport in via proton symport	Extracellular membrane			h[e] + inost[e] <=> h[c] + inost[c]							1	Transport, extracellular
LINCOAt					Linolylcoa Acid transport Extracellular	Extracellular membrane			lincoa[e] <=> lincoa[c]							1	Transport, extracellular
LTHSTRLt					lathosterol transport extracellular	Extracellular membrane			lthstrl[c] <=> lthstrl[e]							1	Transport, extracellular
FRUte					Fructose transport, extracellular	Extracellular membrane			fru[e] <=> fru[c]							1	Transport, extracellular
FMETTRNAt					N-formylmethionyl-tRNA(fMet) transport extracellular	Extracellular membrane			fmettrna[e] <=> fmettrna[c]							1	Transport, extracellular
GLCAt2					alpha-glucose transport, extracellular	Extracellular membrane			a-D-glucose[e] + h[e] --> a-D-glucose[c] + h[c]							0	Transport, extracellular
GLCBt2					beta-glucose transport, extracellular	Extracellular membrane			b-D-glucose[e] + h[e] --> b-D-glucose[c] + h[c]							0	Transport, extracellular
GLINCOAt					Gamma Linolylcoa Acid transport Extracellular	Extracellular membrane			glincoa[e] <=> glincoa[c]							1	Transport, extracellular
H2Ot5	5072803 -- 5071991 -- 5069064 -- 5071311 -- 5071990	LINJ_34_3660 -- LINJ_32_2510 -- LINJ_22_1270 -- LINJ_31_0030 -- LINJ_32_2500		Yes	H2O transport extracellular	Extracellular membrane			h2o[e] <=> h2o[c]		A4IAF4 -- A4I859 -- A4I001 -- A4I696 -- A4I858					1	Transport, extracellular
H2Ste					H2S transport, extracellular	Extracellular membrane			h2s[e] <=> h2s[c]							1	Transport, extracellular
HYDte					Hydrogen ion transport, extracellular	Extracellular membrane			h[c] <=> h[e]							1	Exchange, extracellular
GLNt					L-glutamine transport in via proton symport	Extracellular membrane			h[e] + gln_L[e] <=> h[c] + gln_L[c]							1	Transport, extracellular
GLUt6					L-glutamate transport in via proton symport	Extracellular membrane			glu-L[e] + h[e] --> glu-L[c] + h[c]							0	Transport, extracellular
GLYT6					glycine transport, extracellular	Extracellular membrane			gly[c] + h[c] <=> gly[e] + h[e]							1	Transport, extracellular
HISt6					L-histidine transport in via proton symport	Extracellular membrane			h[e] + his_L[e] <=> h[c] + his_L[c]							1	Transport, extracellular
H2O2t					H2O2 Extracellular transport	Extracellular membrane			h2o2[e] <=> h2o2[c]							1	Transport, extracellular
ILEt6					L-isoeucine transport in/out via proton symport	Extracellular membrane			h[e] + ile_L[e] <=> h[c] + ile_L[c]							1	Transport, extracellular
LEUt6					L-leucine transport in/out via proton symport	Extracellular membrane			h[e] + leu_L[e] <=> h[c] + leu_L[c]							1	Transport, extracellular
LYSt6	5072020	LINJ_32_2800		Yes	L-lysine transport in/out via proton symport (amino acid permease )	Extracellular membrane	Aa_trans	32:1051231..1052691_C	h[e] + lys_L[e] <=> h[c] + lys_L[c]							1	Transport, extracellular		L. donovani	PMID: 21170560	Sequence 99% similar to LdAAP7 (Accession No. DQ402427.1)
MANNANt					Mannan transport	Extracellular membrane			mannan[e] -> mannan[c]							1	Transport, extracellular
METt6					L-methionine transport in/out via proton symport	Extracellular membrane			h[e] + met_L[e] <=> h[c] + met_L[c]							1	Transport, extracellular
METTRNAt					L-methionyl-tRNA(fMet) transport extracellular	Extracellular membrane			mettrna[e] <=> mettrna[c]							1	Transport, extracellular
PHEt6					L-phenylalanine transport in/out via proton symport	Extracellular membrane			h[e] + phe_L[e] <=> h[c] + phe_L[c]							1	Transport, extracellular
NACt					Nicotinic acid uptake	Extracellular membrane			nac[e] <=> nac[c]							1	Transport, extracellular		L. infantum	PMID: 21819459
NCAMt					ncam transport	Extracellular membrane			ncam[e] <=> ncam[c]							1	Transport, extracellular
NRt2					Beta-Nicotinate_D_ribonucleotide transport	Extracellular membrane			bnicrnt[e] <=> bnicrnt[c]							1	Transport, extracellular
NH4t2					ammonium transport via diffusion, extracellular	Extracellular membrane			h[e] + nh4[e] -> h[c] + nh4[c]							0	Transport, extracellular
O2t					O2 transport in via diffusion, extracellular	Extracellular membrane			o2[e] <=> o2[c]							1	Transport, extracellular
OCDCYAt					octadecdienoate transport, Extracellular	Extracellular membrane			ocdcya[e] <=> ocdcya[c]							1	Transport, extracellular
PIt6					phosphate transport in/out via proton symporter, extracellular	Extracellular membrane			h[e] + pi[e] <=> h[c] + pi[c]							1	Transport, extracellular
PNTOt2					Pantothenate reversible transport via proton symport	Extracellular membrane			h[e] + pnto_R[e] <=> h[c] + pnto_R[c]							1	Transport, extracellular
PROabc					L-proline transport in via ABC system	Extracellular membrane			atp[c] + h2o[c] + pro-L[e] --> adp[c] + h[c] + pi[c] + pro-L[c]							0	Transport, extracellular
PROt6	146094682	LINJ_31_0910		Yes	L-proline transport in via proton symport	Extracellular membrane		31:335737..337179_C	h[e] + pro-L[e] --> h[c] + pro-L[c]		A4I6I1					0	Transport, extracellular		L.major	PMID: 17319943
PTRCtt					PTRC extracellular trransport	Extracellular membrane			ptrc[e] <=> ptrc[c]							1	Transport, extracellular
PYRt2					pyruvate reversible transport via proton symport	Extracellular membrane			h[c] + pyr[c] <=> h[e] + pyr[e]							1	Transport, extracellular
RIBt2					ribose transport in via proton symporter	Extracellular membrane			h[e] + rib-D[e] --> h[c] + rib-D[c]							0	Transport, extracellular
RFVNt					riboflavin transport	Extracellular membrane			rfvn[e] <=> rfvn[c]							1	Transport, extracellular
SERt6					Serine transport, extracellular	Extracellular membrane			ser-L[e] + h[e] <=> ser-L[c] + h[c]							1	Transport, extracellular
SUCCte					Succinate transport extracellular	Extracellular membrane			h[c] + succ[c] -> h[e] + succ[e]							0	Transport, extracellular
SPMDt					Spermidine extracellular transport	Extracellular membrane			spmd[e] <=> spmd[c]							1	Transport, extracellular
TDCOAt					TDCOA mitochondrial transport	Extracellular membrane			tdcoa[c] <=> tdcoa[e]							1	Transport, extracellular
THRt6					L-threonine transport in via proton symport	Extracellular membrane			h[e] + thr-L[e] --> h[c] + thr-L[c]							0	Transport, extracellular
THYMDt					Thymidine transport, extracellular	Extracellular membrane			thymd[e] <=> thymd[c]							1	Transport, extracellular
TRPabc					L-tryptophan transport via ABC system	Extracellular membrane			atp[c] + h2o[c] + trp_L[e] -> h[c] + adp[c] + pi[c] + trp_L[c]							0	Transport, extracellular
TYRabc					L-tyrosine transport via ABC system	Extracellular membrane			atp[c] + h2o[c] + tyr_L[e] -> h[c] + adp[c] + pi[c] + tyr_L[c]							0	Transport, extracellular
URAt					Uracil transport, extracellular	Extracellular membrane			ura[e] <=> ura[c]							1	Transport, extracellular
UREAt					Urea transport via facilitate diffusion	Extracellular membrane			urea[e] <=> urea[c]							1	Transport, extracellular
URIt					Uridine transport, extracellular	Extracellular membrane			uri[e] <=> uri[c]							1	Transport, extracellular
VALt6					L-valine transport in/out via proton symport	Extracellular membrane			h[e] + val_L[e] <=> h[c] + val_L[c]							1	Transport, extracellular
VT					Valine Transport	Extracellular membrane			val_L[c] <=> val_L[m]							1	Transport, extracellular
GLCNt					glucosamine transport	Extracellular membrane			gam[e] <=> gam[c]							1	Transport, extracellular		L. major	PMID: 18532982
ACGAMt	5068376	LINJ_18_1530		Yes	N-acetylglucosamine transport	Extracellular membrane			acgam[e] <=> acgam[c]		A4HY25					1	Transport, extracellular		L. major	PMID: 18532982	Sequence similar to lma1.104.m00157 entry from TransportDB
CPPPGt					Coproporphyrinogen transport	Extracellular membrane			cpppg3[e] -> cpppg3[c]							0	Transport, extracellular		Leishmania	PMID: 19968994
LIT	5071688 -- 5069142	LINJ_31_3180 -- LINJ_23_0430		No	LIT iron transporter	Extracellular membrane			fe2[e] -> fe2[c]		A4I7B1 -- A4I078					0	Transport, extracellular		L. amazonenisis -- L.major	PMID: 17000865 -- PMID: 21255121	A4I078 L. infnatum ATP binding cassette protein family 5 protein shows 94% identity (E-value=0) with L. major ATP binding cassette protein (Q4QBD6) implicated in heme uptake
ADNt	10966313 -- 10966003 -- 10966642 -- 5067844	LINJ_15_1240 -- LINJ_15_1230 -- LINJ_15_1250 -- LINJ_15_1260		Yes	Adenosine transport extracellular	Extracellular membrane			adn[e] <=> adn[c]		E9AGM6 -- E9AGM5 -- E9AGM7 -- A4HWK9					0	Transport, extracellular
GSNt	5073889	LINJ_36_2040		No	Guanosine transport extracellular	Extracellular membrane			gsn[e] <=> gsn[c]		A4IDG6					0	Transport, extracellular
XTSNt	10966313 -- 10966003 -- 10966642 -- 5067844	LINJ_15_1240 -- LINJ_15_1230 -- LINJ_15_1250 -- LINJ_15_1260		Yes	Xanthosine transport extracellular	Extracellular membrane			xtsn[e] <=> xtsn[c]		E9AGM6 -- E9AGM5 -- E9AGM7 -- A4HWK9					0	Transport, extracellular
INSt	5073889	LINJ_36_2040		No	Inosine transport extracellular	Extracellular membrane			ins[e] <=> ins[c]		A4IDG6					0	Transport, extracellular
ETOHt					Ethanol transport, extracellular	Extracellular membrane			etoh[c] -> etoh[e]							0	Transport, extracellular
OCDCAt					octadecanoic acid transport, extracellular	Extracellular membrane			ocdca[c] <=> ocdca[e]							0	Transport, extracellular
LHR	5069453	LINJ_24_2320		Yes	Heme transport	Extracellular membrane		837708..838235_C	pheme[e] -> pheme[c]							1	Transport, extracellular		L. amazonenisis	PMID: 26001191
12d3k5mte					12d3k5m transport extracellular	Extracellular membrane			12d3k5m[c] <=> 12d3k5m[e]								Transport, extracellular
34hppte					Hydroxyphenylpyruvate transport extracellular	Extracellular membrane			34hpp[c] <=> 34hpp[e]								Transport, extracellular
ACORNte					acetyl ornithine transport extracellular	Extracellular membrane			acorn[c] <=> acorn[e]								Transport, extracellular
ACPte	5069485	LINJ_25_0210			Acyl carrier protein transport extracellular	Extracellular membrane			ACP[c] <=> ACP[e]		A4I163						Transport, extracellular
ADEte	5067230 -- 5067522	LINJ_11_0520 -- LINJ_13_1110		Yes	Adenine transport extracellular	Extracellular membrane			ade[c] <=> ade[e]		A4HUW2 -- A4HVP9						Transport, extracellular
AGLY3Pt					Glycerone phosphate transport extracellular	Extracellular membrane			1agly3p_LI[e] <=> 1agly3p_LI[c]								Transport, extracellular
ALADte					D-Alanine transport extracellular	Extracellular membrane			ala_D[c] <=> ala_D[e]								Transport, extracellular
ARGSUCte					argininosuccinate transport extracellular	Extracellular membrane			argsuc[c] <=> argsuc[e]								Transport, extracellular
BPTte	5067074 -- 5067019 -- 4961369 -- 5067017 -- 5067073 -- 5068461 -- 5067018 -- 5067109 -- 5066416 -- 5073404	LINJ_10_0420 -- LINJ_10_0400 -- LINJ_06_0310 -- LINJ_10_0380 -- LINJ_10_0410 -- LINJ_19_0870 -- LINJ_10_0390 -- LINJ_10_0360 -- LINJ_04_0020 -- LINJ_35_5160		Yes	Biopterin transport extracellular	Extracellular membrane			bpt[c] <=> bpt[e]		A4HUF5 -- A4HUE8 -- A4HSS2 -- A4HUE6 -- A4HUF4 -- A4HYA9 -- A4HUE7 -- A4HUE4 -- A4HRZ7 -- A4IC37						Transport, extracellular
BTNte					biotin transport extracellular	Extracellular membrane			btn[c] <=> btn[e]								Transport, extracellular
CERte					ceramide transport extracellular	Extracellular membrane			cer[c] <=> cer[e]								Transport, extracellular
CITRte					citruline transport extracellular	Extracellular membrane			citr_L[c] <=> citr_L[e]								Transport, extracellular
dAMPte					dAMP transport extracellular	Extracellular membrane			damp[c] <=> damp[e]								Transport, extracellular
dCYTDte					Deoxy cytidine transport extracellular	Extracellular membrane			dcyt[c] <=> dcyt[e]								Transport, extracellular
DGDPte					dGDP transport extracellular	Extracellular membrane			dgdp[c] <=> dgdp[e]								Transport, extracellular
DGMPte					dGMP transport extracellular	Extracellular membrane			dgmp[c] <=> dgmp[e]								Transport, extracellular
DHAte					dihydroxyacetone transport extracellular	Extracellular membrane			dha[c] <=> dha[e]								Transport, extracellular
DURIte					deoxy uridine transport extracellular	Extracellular membrane			duri[c] <=> duri[e]								Transport, extracellular
FE3te					ferrous transport extracellular	Extracellular membrane			fe3[c] <=> fe3[e]								Transport, extracellular
GALte					galactose transport extracellular	Extracellular membrane			gal[c] <=> gal[e]								Transport, extracellular
GLTMte					2-oxoglutaramate transport extracellular	Extracellular membrane			gltm[c] <=> gltm[e]								Transport, extracellular
GLYALDte					glyceraldehyde transport extracellular	Extracellular membrane			glyald[c] <=> glyald[e]								Transport, extracellular
GLYCte	10966360 -- 10966577 -- 10966286 -- 10966718 -- 10966004 -- 10965984 -- 10966626 -- 10966069 -- 10966282	LINJ_19_1310 -- LINJ_35_2120 -- LINJ_19_1360 -- LINJ_19_1340 -- LINJ_19_1350 -- LINJ_19_1320 -- LINJ_35_2130 -- LINJ_19_1330 -- LINJ_35_2140			Glycerol transport extracellular	Extracellular membrane			glyc[c] <=> glyc[e]		E9AGS9 -- E9AGT4 -- E9AGT2 -- E9AGT3 -- E9AGT0 -- E9AGT1						Transport, extracellular
GUAte	5067230 -- 5067522	LINJ_11_0520 -- LINJ_13_1110		Yes	Guanine transport extracellular	Extracellular membrane			gua[c] <=> gua[e]		A4HUW2 -- A4HVP9						Transport, extracellular
HCO3te					HCO3 transport extracellular	Extracellular membrane			hco3[c] <=> hco3[e]								Transport, extracellular
HGLUte					4-hydroxy-glutamate transport extracellular	Extracellular membrane			4hglu[c] <=> 4hglu[e]								Transport, extracellular
HPROte					4-hydroxy-proline transport extracellular	Extracellular membrane			4hpro_LT[c] <=> 4hpro_LT[e]								Transport, extracellular
HXANte					hypoxanthine transport extracellular	Extracellular membrane			hxan[c] <=> hxan[e]								Transport, extracellular
IDALDte					indole acetaldehyde transport extracellular	Extracellular membrane			id3acald[c] <=> id3acald[e]								Transport, extracellular
IPCte					IPC transport extracellular	Extracellular membrane			ipc[c] <=> ipc[e]								Transport, extracellular
MALTte					maltose transport extracellular	Extracellular membrane			malt[c] <=> malt[e]								Transport, extracellular
MAN6Pte					Mannose-6-phosphate extracellular	Extracellular membrane			man6p[c] <=> man6p[e]								Transport, extracellular
MANte					Mannose transport extracellular	Extracellular membrane			man[c] <=> man[e]								Transport, extracellular
MTHGXLte					methylglyoxal transport extracellular	Extracellular membrane			mthgxl[c] <=> mthgxl[e]								Transport, extracellular
NH3t					Ammonia transport extracellular	Extracellular membrane			nh3[c] <=> nh3[e]								Transport, extracellular
NO2te					Nitrite ion transport extracellular	Extracellular membrane			no2[c] <=> no2[e]								Transport, extracellular
NO3te					Nitrate ion transport extracellular	Extracellular membrane			no3[c] <=> no3[e]								Transport, extracellular
NOADPRPAte					N-omega-ADP-D-ribosyl-protein-arginine transport extracellular	Extracellular membrane			noadprpa[c] <=> noadprpa[e]								Transport, extracellular
OLCOAte					Oleoyl coA transport extracellular	Extracellular membrane			olcoa[c] <=> olcoa[e]								Transport, extracellular
PALIte					Phosphatidic acid transport extracellular	Extracellular membrane			pa_LI[c] <=> pa_LI[e]								Transport, extracellular
PMTCOAte					palmitoyl coA transport extracellular	Extracellular membrane			pmtcoa[c] <=> pmtcoa[e]								Transport, extracellular
PPAte					propionate transport extracellular	Extracellular membrane			ppa[c] <=> ppa[e]								Transport, extracellular
PYDXNte					pyridoxine transport extracellular	Extracellular membrane			pydxn[c] <=> pydxn[e]								Transport, extracellular
RAFte					raffinose transport extracellular	Extracellular membrane			raffin[c] <=> raffin[e]								Transport, extracellular
RNAMte					Ribosylnicotinamide transport extracellular	Extracellular membrane			rnam[c] <=> rnam[e]								Transport, extracellular
SBTDte					D-Sorbitol transport extracellular	Extracellular membrane			sbt_D[c] <=> sbt_D[e]								Transport, extracellular
SPHINGSte					Sphingosine transport extracellular	Extracellular membrane			sphings[c] <=> sphings[e]								Transport, extracellular
STRCOAte					stearoyl coA transport extracellular	Extracellular membrane			strcoa[c] <=> strcoa[e]								Transport, extracellular
SUCRte					sucrose transport extracellular	Extracellular membrane			sucr[c] <=> sucr[e]								Transport, extracellular
XANte	5067230 -- 5067522	LINJ_11_0520 -- LINJ_13_1110		Yes	xanthine transport extracellular	Extracellular membrane			xan[c] <=> xan[e]		A4HUW2 -- A4HVP9						Transport, extracellular
ACPexch					ACP exchange	Extracellular membrane			ACP[m] <=> ACP[c]								Transport, extracellular
EX_12d3k5mte(e)					Dihydro methylthiopentene exchange	Extracellular membrane			12d3k5m[e] <=>								Exchange, extracellular
EX_34hpp(e)					Hydroxyphenylpyruvate exchange	Extracellular membrane			34hpp[e] <=>								Exchange, extracellular
EX_acorn(e)					Acetyl ornithine exchange	Extracellular membrane			acorn[e] <=>								Exchange, extracellular
EX_ACP(e)					Acyl carrier protein exchange	Extracellular membrane			ACP[e] <=>								Exchange, extracellular
EX_ade(e)					Adenine exchange	Extracellular membrane			ade[e] <=>								Exchange, extracellular
EX_alaD(e)					D-Alanine exchange	Extracellular membrane			ala_D[e] <=>								Exchange, extracellular
EX_algy3p(e)					Glycerone phosphate exchange	Extracellular membrane			1agly3p_LI[e] <=>								Exchange, extracellular
EX_argsuc(e)					argininosuccinate exchange	Extracellular membrane			argsuc[e] <=>								Exchange, extracellular
EX_bpt(e)					Biopterin exchange	Extracellular membrane			bpt[e] <=>								Exchange, extracellular
EX_cal(e)					Calcium exchange	Extracellular membrane			ca2[e] <=>								Exchange, extracellular
EX_cer(e)					Ceramide exchange	Extracellular membrane			cer[e] <=>								Exchange, extracellular
EX_citr(e)					Citrulline exchange	Extracellular membrane			citr_L[e] <=>								Exchange, extracellular
EX_damp(e)					dAMP exchange	Extracellular membrane			damp[e] <=>								Exchange, extracellular
EX_dcyt(e)					Deoxy cytidine exchange	Extracellular membrane			dcyt[e] <=>								Exchange, extracellular
EX_dgdp(e)					dGDP exchange	Extracellular membrane			dgdp[e] <=>								Exchange, extracellular
EX_dgmp(e)					dGMP exchange	Extracellular membrane			dgmp[e] <=>								Exchange, extracellular
EX_dha(e)					Dihydroxyacetone exchange	Extracellular membrane			dha[e] <=>								Exchange, extracellular
EX_duri(e)					deoxy uridine exchange	Extracellular membrane			duri[e] <=>								Exchange, extracellular
EX_fe3(e)					ferrous exchange	Extracellular membrane			fe3[e] <=>								Exchange, extracellular
EX_gal(e)					Galactose exchange	Extracellular membrane			gal[e] <=>								Exchange, extracellular
EX_gltm(e)					2-oxoglutaramate exchange	Extracellular membrane			gltm[e] <=>								Exchange, extracellular
EX_glyald(e)					glyceraldehyde exchange	Extracellular membrane			glyald[e] <=>								Exchange, extracellular
EX_glyc(e)					Glycerol exchange	Extracellular membrane			glyc[e] <=>								Exchange, extracellular
EX_gua(e)					Guanine exchange	Extracellular membrane			gua[e] <=>								Exchange, extracellular
EX_h2s(e)					Hydrogen sulphide exchange	Extracellular membrane			h2s[e] <=>								Exchange, extracellular
EX_hco3(e)					HCO3 exchange	Extracellular membrane			hco3[e] <=>								Exchange, extracellular
EX_hglu(e)					4-hydroxy-glutamate exchange	Extracellular membrane			4hglu[e] <=>								Exchange, extracellular
EX_hpro(e)					4-hydroxy-proline exchange	Extracellular membrane			4hpro_LT[e] <=>								Exchange, extracellular
EX_hxan(e)					Hypoxanthine exchange	Extracellular membrane			hxan[e] <=>								Exchange, extracellular
EX_id3acald(e)					indole acetaldehyde exchange	Extracellular membrane			id3acald[e] <=>								Exchange, extracellular
EX_ipc(e)					IPC exchange	Extracellular membrane			ipc[e] <=>								Exchange, extracellular
EX_malt(e)					maltose exchange	Extracellular membrane			malt[e] <=>								Exchange, extracellular
EX_man(e)					Mannose exchange	Extracellular membrane			man[e] <=>								Exchange, extracellular
EX_man6p(e)					Mannose-6-phopshate exchange	Extracellular membrane			man6p[e] <=>								Exchange, extracellular
EX_mthgxl(e)					methylglyoxal exchange	Extracellular membrane			mthgxl[e] <=>								Exchange, extracellular
EX_nh3(e)					Ammonia exchange	Extracellular membrane			nh3[e] <=>								Exchange, extracellular
EX_no2(e)					Nitrite ion exchange	Extracellular membrane			no2[e] <=>								Exchange, extracellular
EX_no3(e)					Nitrate ion exchange	Extracellular membrane			no3[e] <=>								Exchange, extracellular
EX_noadprpa(e)					N-omega-ADP-D-ribosyl-protein-arginine exchange	Extracellular membrane			noadprpa[e] <=>								Exchange, extracellular
EX_olcoa(e)					Oleoyl coA exchange	Extracellular membrane			olcoa[e] <=>								Exchange, extracellular
EX_pa_LI(e)					Phosphatidic acid exchange	Extracellular membrane			pa_LI[e] <=>								Exchange, extracellular
EX_pmtcoa(e)					palmitoyl coA exchange	Extracellular membrane			pmtcoa[e] <=>								Exchange, extracellular
EX_ppa(e)					Propionate exchange	Extracellular membrane			ppa[e] <=>								Exchange, extracellular
EX_pydxn(e)					pyridoxine exchange	Extracellular membrane			pydxn[e] <=>								Exchange, extracellular
EX_raff(e)					raffinose exchange	Extracellular membrane			raffin[e] <=>								Exchange, extracellular
EX_RIB(e)					D Ribose exchange	Extracellular membrane			rib_D[e] <=>								Exchange, extracellular
EX_rnam(e)					Ribosylnicotinamide exchange	Extracellular membrane			rnam[e] <=>								Exchange, extracellular
EX_sbtd(e)					D-sorbitol exchange	Extracellular membrane			sbt_D[e] <=>								Exchange, extracellular
EX_sphings(e)					Sphingosine exchange	Extracellular membrane			sphings[e] <=>								Exchange, extracellular
EX_strcoa(e)					stearoyl coA exchange	Extracellular membrane			strcoa[e] <=>								Exchange, extracellular
EX_sucr(e)					sucrose exchange	Extracellular membrane			sucr[e] <=>								Exchange, extracellular
EX_xan(e)					Xanthine exchange	Extracellular membrane			xan[e] <=>								Exchange, extracellular
OCDCA_exch					octadecanoic acid exchange	Extracellular membrane			ocdca[e] <=>								Exchange, extracellular
EX_a-D-glucose(e)					alpha-D-glucose exchange	Extracellular membrane			a_D_glucose[e] <=>							1	Exchange, extracellular
EX_ac(e)					Acetate exchange	Extracellular membrane			ac[e] <=>							1	Exchange, extracellular
EX_ala-L(e)					L-Alanine exchange	Extracellular membrane			ala_L[e] <=>							1	Exchange, extracellular
EX_arg-L(e)					L-Arginine exchange	Extracellular membrane			arg_L[e] <=>							1	Exchange, extracellular
EX_asn-L(e)					L-Asparagine exchange	Extracellular membrane			asn_L[e] <=>							1	Exchange, extracellular
EX_asp-L(e)					L-Aspartate exchange	Extracellular membrane			asp_L[e] <=>							1	Exchange, extracellular
EX_b-D-glucose(e)					beta-D-glucose exchange	Extracellular membrane			b_D_glucose[e] <=>							1	Exchange, extracellular
EX_co2(e)					CO2 exchange	Extracellular membrane			co2[e] <=>							1	Exchange, extracellular
EX_ETOH(e)					Ethanol Exchange	Extracellular membrane			etoh[e] <=>							1	Exchange, extracellular
EX_FRU(e)					Exchange Fructose, extracellular	Extracellular membrane			fru[e] <=>							1	Exchange, extracellular
EX_gln-L(e)					L-Glutamine exchange	Extracellular membrane			gln_L[e] <=>							1	Exchange, extracellular
EX_glu-L(e)					L-Glutamate exchange	Extracellular membrane			glu_L[e] <=>							1	Exchange, extracellular
EX_gly(e)					Glycine exchange	Extracellular membrane			gly[e] <=>							1	Exchange, extracellular
EX_h(e)					H+ exchange	Extracellular membrane			h[e] <=>							1	Exchange, extracellular
EX_h2o(e)					H2O exchange	Extracellular membrane			h2o[e] <=>							1	Exchange, extracellular
EX_lac-D(e)					D-lactate exchange	Extracellular membrane			lac-D[e] <=>							1	Exchange, extracellular
EX_nac(e)					Nicotinate exchange	Extracellular membrane			nac[e] <=>							1	Exchange, extracellular
EX_ncam(e)					Nicotinamide exchange	Extracellular membrane			ncam[e] <=>							1	Exchange, extracellular
EX_nr2(e)					Beta-Nicotinate_D_ribonucleotide Exchange	Extracellular membrane			bnicrnt[e] <=>							1	Exchange, extracellular
EX_nh4(e)					Ammonium exchange	Extracellular membrane			nh4[e] <=>							1	Exchange, extracellular
EX_o2(e)					O2 exchange	Extracellular membrane			o2[e] <=>							1	Exchange, extracellular
EX_pi(e)					Phosphate exchange	Extracellular membrane			pi[e] <=>							1	Exchange, extracellular
EX_pro-L(e)					L-Proline exchange	Extracellular membrane			pro_L[e] <=>							1	Exchange, extracellular
EX_pyr(e)					Pyruvate exchange	Extracellular membrane			pyr[e] <=>							1	Exchange, extracellular
EX_ser-L(e)					Exchange for Serine	Extracellular membrane			ser_L[e] <=>							1	Exchange, extracellular
EX_succ(e)					Succinate exchange	Extracellular membrane			succ[e] <=>							1	Exchange, extracellular
EX_thr-L(e)					L-Threonine exchange	Extracellular membrane			thr_L[e] <=>							1	Exchange, extracellular
EX_ind3ac(e)					Indole-3-acetaldehyde exchange	Extracellular membrane			ind3ac[e] <=>							1	Exchange, extracellular		L. donovani; L.major; L. mexicana	PMID: 26368322
EX_indlac(e)					Indole-3-lactate exchange	Extracellular membrane			indlac[e] <=>							1	Exchange, extracellular		L. donovani; L.major; L. mexicana	PMID: 26368323
EX_ind3pyr(e)					Indolepyruvate exchange	Extracellular membrane			indpyr[e] <=>							1	Exchange, extracellular		L. donovani; L.major; L. mexicana	PMID: 26368324
EX_acgam(e)					accetyl glucosamine Exchange	Extracellular membrane			acgam[e] <=>							1	Exchange, extracellular		L. major	PMID: 18532982
EX_pheme(e)					Protoheme exchange	Extracellular membrane			pheme[e] <=>							1	Exchange, extracellular		L. amazonenisis	PMID: 26001191
EX_fe2(e)					ferrous exchange	Extracellular membrane			fe2[e] ->							0	Exchange, extracellular		L. amazonenisis	PMID: 17000865
EX_cpppg3(e)					Coproporphyrinogen exchange	Extracellular membrane			cpppg3[e] <=>							1	Exchange, extracellular		Leishmania	PMID: 19968994
EX_Ara_D(e)					D-arabinose exchange	Extracellular membrane			ara_D[e] <=>							1	Exchange, extracellular
EX_btn(e)					Biotin exchange	Extracellular membrane			btn[e] <=>							1	Exchange, extracellular
EX_acoa(e)					acyl coa exchange	Extracellular membrane			acoa[e] <=>							1	Exchange, extracellular
EX_chol(e)					Choline exchange	Extracellular membrane			chol[e] <=>							1	Exchange, extracellular
EX_chsterol(e)					Cholesterol exchange	Extracellular membrane			chsterol[e] <=>							1	Exchange, extracellular
EX_clpn_LI					cardiolipin exchange	Extracellular membrane			clpn_LI[e] <=>							1	Exchange, extracellular
EX_cys-L(e)					L-Cysteine exchange	Extracellular membrane			cys_L[e] <=>							1	Exchange, extracellular
EX_CYTD					Cytidine Exchange	Extracellular membrane			cytd[e] <=>							1	Exchange, extracellular
EX_dhf					dhf exchange	Extracellular membrane			dhf[e] <=>							1	Exchange, extracellular
Ex_dump					dUMP exchange	Extracellular membrane			dump[e] <=>							1	Exchange, extracellular
EX_etha(e)					Ethanolamine Exchange	Extracellular membrane			etha[e] <=>							1	Exchange, extracellular
EX_FMETTRNA					N-formylmethionyl-tRNA(fMet)_Exchange <=>	Extracellular membrane			fmettrna[e] <=>							1	Exchange, extracellular
EX_fol(e)					Folate exchange	Extracellular membrane			fol[e] <=>							1	Exchange, extracellular
EX_for					Formate Exchange	Extracellular membrane			for[e] <=>							1	Exchange, extracellular
EX_gam(e)					glucosamine exchange	Extracellular membrane			gam[e] <=>							1	Exchange, extracellular
EX_GAMLA					Gamma linoleate Exchange	Extracellular membrane			gamla[e] <=>							1	Exchange, extracellular
EX_GLINCOA					Gamma Linolylcoa Exchange	Extracellular membrane			glincoa[e] <=>							1	Exchange, extracellular
EX_GLYCR					Glycerate Exchange	Extracellular membrane			glyc_R[e] <=>							1	Exchange, extracellular
EX_H2O2					H2O2 EXCHANGE	Extracellular membrane			h2o2[e] <=>							1	Exchange, extracellular
EX_HCYS					Homocycteine exchange	Extracellular membrane			hcys_L[e] <=>							1	Exchange, extracellular
EX_hdca					hexadecanoate exchange	Extracellular membrane			hdca[e] <=>							1	Exchange, extracellular
EX_his-L(e)					L-Histidine exchange	Extracellular membrane			his_L[e] <=>							1	Exchange, extracellular
EX_ile-L(e)					L-Isoleucine exchange	Extracellular membrane			ile_L[e] <=>							1	Exchange, extracellular
EX_inost(e)					myo-Inositol exchange	Extracellular membrane			inost[e] <=>							1	Exchange, extracellular
EX_leu-L(e)					L-Leucine exchange	Extracellular membrane			leu_L[e] <=>							1	Exchange, extracellular
EX_LINCOA					Linolylcoa Exchange	Extracellular membrane			lincoa[e] <=>							1	Exchange, extracellular
EX_LTHSTRL					lathosterol exchange	Extracellular membrane			lthstrl[e] <=>							1	Exchange, extracellular
EX_lys-L(e)					L-Lysine exchange	Extracellular membrane			lys_L[e] <=>							1	Exchange, extracellular
EX_mannan(e)					Mannan exchange	Extracellular membrane			mannan[e] <=>							1	Exchange, extracellular
EX_met-L(e)					L-Methionine exchange	Extracellular membrane			met_L[e] <=>							1	Exchange, extracellular
EX_METTRNA					Exchange L-methionyl-tRNA(fMet)	Extracellular membrane			mettrna[e] <=>							1	Exchange, extracellular
EX_OCDCYA					octadecdienoate Exchange	Extracellular membrane			ocdcya[e] <=>							1	Exchange, extracellular
EX_phe-L(e)					L-Phenylalanine exchange	Extracellular membrane			phe_L[e] <=>							1	Exchange, extracellular
EX_pnto-R(e)					(R)-Pantothenate exchange	Extracellular membrane			pnto_R[e] <=>							1	Exchange, extracellular
EX_PTRC					Putrescine exchange	Extracellular membrane			ptrc[e] <=>							1	Exchange, extracellular
EX_rfvn(e)					Riboflavin Exchange	Extracellular membrane			rfvn[e] <=>							1	Exchange, extracellular
EX_SPMD					Spermidine exchange	Extracellular membrane			spmd[e] <=>							1	Exchange, extracellular
EX_tdcoa					Exchange tdcoa	Extracellular membrane			tdcoa[e] <=>							1	Exchange, extracellular
EX_THYMD					Thymidine Exchange	Extracellular membrane			thymd[e] <=>							1	Exchange, extracellular
EX_trp-L(e)					L-Tryptophan exchange	Extracellular membrane			trp_L[e] <=>							1	Exchange, extracellular
EX_tyr-L(e)					L-Tyrosine exchange	Extracellular membrane			tyr_L[e] <=>							1	Exchange, extracellular
EX_ura(e)					Uracil exchange	Extracellular membrane			ura[e] <=>							1	Exchange, extracellular
EX_urea(e)					Urea exchange	Extracellular membrane			urea[e] <=>							1	Exchange, extracellular
EX_URI					Uridine Exchange	Extracellular membrane			uri[e] <=>							1	Exchange, extracellular
EX_val-L(e)					L-Valine exchange	Extracellular membrane			val_L[e] <=>							1	Exchange, extracellular
EX_adn(e)					Adenosine exchange	Extracellular membrane			adn[e] <=>							1	Exchange, extracellular
EX_gsn(e)					Guanosine exchange	Extracellular membrane			gsn[e] <=>							1	Exchange, extracellular
EX_xtsn(e)					Xanthosine exchange	Extracellular membrane			xtsn[e] <=>							1	Exchange, extracellular
EX_ins(e)					Inosine exchange	Extracellular membrane			ins[e] <=>							1	Exchange, extracellular
