# Supplementary material for: Revealing the mystery of metabolic adaptations using a genome scale model of Leishmania infantum
Source: Sci Rep. 2017 Aug 31;7:10262. doi: 10.1038/s41598-017-10743-x (PMC5579285; doi:10.1038/s41598-017-10743-x)
Supplement: Supplementary file 3 — Supplementary Data S2 [file 41598_2017_10743_MOESM3_ESM.zip]

Archive with 3 entries (2 files):
- Supplementary Data S2.mat
- __MACOSX/
- __MACOSX/._Supplementary Data S2.mat
