# Supplementary material for: Revealing the mystery of metabolic adaptations using a genome scale model of Leishmania infantum
Source: Sci Rep. 2017 Aug 31;7:10262. doi: 10.1038/s41598-017-10743-x (PMC5579285; doi:10.1038/s41598-017-10743-x)
Supplement: Supplementary file 4 — Supplementary Table S1 [file 41598_2017_10743_MOESM4_ESM.xlsx]

## Sheet: Fate_of_external_metabolites
Promastigote										Amastigote
	Normalized flux magnitudes (Normalized w.r.t maximum reaction flux)										Normalized flux magnitudes (Normalized w.r.t maximum reaction flux)
	Glc	AA	Ala	Asp	Glu	HDCA	ACGAM	MAN			Glc	AA	Ala	Asp	Glu	HDCA	ACGAM	MAN
G6P(GLUKg)	99.9995	0	0	0	0	0	0	0		G6P(GLUKg)	100	0	0	0	0	0	0	0
F6P(PGI2)	79.525	0	0	0	0	0	0	95.0874		F6P(PGI2)	61.7268	0	0	0	0	0	99.9863	92.0128
S7P(TKT1)	2.34228	0	0	0	0	0	0	1.4693		S7P(TKT1)	4.41614	0	0	0	0	0	1.64666	2.397
RU5PD(RPEg)	2.34228	0	0	0	0	0	0	1.4693		RU5PD(RPEg)	4.41614	0	0	0	0	0	1.64666	2.397
3PG(PGKg)	71.1122	0	0	0	0	0	0	87.7602		3PG(PGKg)	47.74	0	0	0	0	0	98.3324	89.1915
2PG(PGM)	71.1122	0	0	0	0	0	0	87.7602		2PG(PGM)	47.74	0	0	0	0	0	98.3324	89.1915
PEP(ENO)	71.1122	0	0	0	0	0	0	87.7602		PEP(ENO)	47.74	0	0	0	0	0	98.3324	89.1915
SUCC(SUCCtrm)	2.34228	0	0	0	0	0	0	0		SUCC(SUCCtrm)	0	0	0	0	0	0	1.64666	29.727
MAL(FUMm)	71.1122	0	6.05899	70.1813	0	0	0	87.7602		MAL(FUMm)	45.525	0	0	76.3333	0	0	96.693	59.4592
FUM(SUCD2_u6m)	2.34228	0	0	26.653	0	0	0	0		FUM(SUCD2_u6m)	0	0	35.6	0	0	0	98.3324	89.1915
CIT(CSm)	23.7041	0	6.05899	23.4398	0	0	0	0		CIT(CSm)	0	0	35.6	28.6333	0	100	0	0
ALA(ALATA_Lm)	23.7041	0	0	56.6922	0	0	0	87.7602		ALA(ALATA_Lm)	45.525	0	0	47.8333	0	0	96.693	59.4592
ASP(ASPTA1m)	23.7041	0	0	0	14.7239	0	0	0		ASP(ASPTA1m)	0	0	0	0	0	0	0	0
GLU(ASPTA1/GSADH/ILETAm)	23.7041	5.1499	0	96.8344	14.7239	0	0	0		GLU(ASPTA1/GSADH/ILETAm)	0	6.51156	0	0	4	100	0	0
GLY(THRA)	0	1.03958	0	0	0	0	0	0		GLY(THRA)	0	1.62399	0	0	0	0	0	0
SER	0	2.49778	0	0	0	0	0	0		SER	0	16.4897	0	0	0	0	0	0
THR	0	1.76453	0	0	0	0	0	0		THR	0	11.649	0	0	0	0	0	0
PRO	0	100	0	0	44.7041	0	0	0		PRO	0	77.639	0	0	0	0	0	0
ILE	0	60.8276	0	0	0	0	0	0		ILE	0	93.4884	0	0	0	0	0	0
LEU	0	64.0144	0	0	0	0	0	0		LEU	0	100	0	0	0	0	0	0
LYS	0	4.85806	0	0	0	0	0	0		LYS	0	7.58901	0	0	0	0	0	0
PHE	0	27.3691	0	0	0	0	0	0		PHE	0	42.7545	0	0	0	0	0	0
VAL	0	37.405	0	0	0	0	0	0		VAL	0	58.4322	0	0	0	0	0	0
PUT(ORNDC)	0	0	0	0	0	0	0	0		PUT(ORNDC)	0	0	0	0	0	0	0	0
ORN(ARGNg)	0	0	0	0	0	0	0	0		ORN(ARGNg)	0	0	0	0	0	0	0	0
MTA(SPMD)	0	0	0	0	0	0	0	0		MTA(SPMD)	0	0	0	0	0	0	0	0
URA(UPPRTr)	0	0	0	0	0	0	0	0		URA(UPPRTr)	0	0	0	0	0	0	0	0
CHO1(MannanSys)	3.90209	0	0	0	0	0	0	4.89596		CHO1(MannanSys)	7.36023	0	0	0	0	0	0	7.98722
I3P(INO1)	0	0	0	0	0	0	0	0		I3P(INO1)	38.2732	0	0	0	0	0	0	0
INOST(MI1PP)	20.2009	0	0	0	0	0	0	0		INOST(MI1PP)	0	0	0	0	0	0	0	0
G3P(G3PDg)	0	0	0	0	0	0	0	0		G3P(G3PDg)	0	0	0	0	0	0	0	0

## Sheet: Flux_profiles_srcs
	Promastigote (glucose-sufficient, normoxic)										Amastigote (glucose-deficient, hypoxic)
	Glc	AA	Ala	Asp	Glu	HDCA	ACGAM	MAN			Glc	AA	Ala	Asp	Glu	HDCA	ACGAM	MAN
10ftfht	-1.35764e-27	-3.59026e-23	2.69628e-25	0	0	-1.35764e-27	-1.9007e-27	6.67309e-24		10ftfht	0	0	0	-2.21783e-22	-3.6317e-27	0	-2.40982e-27	4.12045e-26
12d3k5mte	0.0274704	0.116092	0.032964	0.36	0.116092	0.0274704	0.0274704	0.0274704		12d3k5mte	0.0264968	0.0467532	0.0315924	0.0341401	0.0341401	0.0264968	0.0274704	0.0274704
12DGRtm	-2.27134e-31	0	2.77732e-31	0	0	-2.27134e-31	0	5.29878e-29		12DGRtm	0	0	0	0	0	0	0	0
13DPGt	-0.165204	-0.0386972	-0.010988	-0.12	-0.0386972	-0.165204	-0.165204	-0.00915681		13DPGt	-0.00883227	-0.0155844	-0.0105308	-0.01138	-0.01138	-0.00883227	-0.00915681	-0.00915681
14BP1P2	0	0	0	0	0	0	0	0		14BP1P2	0	0	0	0	0	0	0	0
2MBDTm	7.64708	0.316661	9.25739	99.68	0	7.64708	7.63373	8.88358		2MBDTm	7.26013	-1.21699e-27	8.65631	9.35439	6.55456	6.46011	7.24876	7.5269
2MPTm	0	0	1.97533e-25	0	0	0	4.34868e-27	0		2MPTm	0	0	0	0	-2.36966e-26	0	0	0
34dtcinmtm	0	0	0	0	0	0	0	0		34dtcinmtm	0	0	0	0	0	0	0	0
34hppte	779.291	252.796	790.957	285.673	318.318	779.291	816.653	427.737		34hppte	103.735	115.651	97.6836	383.407	380.513	105.885	103.877	102.765
3DSPHRr	-2.74339e-29	8.67226e-26	2.50825e-28	0	2.244e-16	-2.74339e-29	7.83827e-29	-4.38943e-28		3DSPHRr	0	0	0	-6.24669e-16	8.65345e-27	0	-8.66129e-28	-2.0697e-26
3MBTm	0.318199	1.34473	0.381833	4.17	1.34473	0.318199	0.318199	0.318199		3MBTm	0.306921	0.541558	0.365945	0.395456	0.395456	0.306921	0.318199	0.318199
3PGt	0.391072	2.31216	-9.8874e-27	7.17	2.31216	0.391072	0.391072	0.547119		3PGt	0.173305	0	0.12971	0.107912	0.107912	0.173305	0.547119	0.547119
4cmcoatm	0	0	0	0	0	0	0	0		4cmcoatm	0	0	0	0	0	0	0	0
4COUCOAL	0	0	0	0	0	0	0	0		4COUCOAL	0	0	0	0	0	0	0	0
4COUCOALm	0	0	0	0	0	0	0	0		4COUCOALm	0	0	0	0	0	0	0	0
4coumtm	0	0	0	0	0	0	0	0		4coumtm	0	0	0	0	0	0	0	0
4HGLSD	-11.2431	-6.19383	4.48688e-26	0	0	-11.2431	-11.2231	-0.587562		4HGLSD	-0.921161	0	-0.0175513	-64.0518	0	0	0	-0.587562
5OPROS	0	0	0	0	0	0	0	0		5OPROS	0	0	0	0	0	0	0	0
5PMEVtg	5.38873e-28	0	0	1.07775e-28	0	5.38873e-28	0	0		5PMEVtg	0	0	0.0730786	0	0.326992	0	0	0
6PGCtg	2.18123e-16	0	8.51358e-27	0	1.75082e-25	2.18123e-16	6.74035e-17	0		6PGCtg	0	-2.56119e-16	0	0	-2.56119e-16	0	2.22985e-17	0
A1E	0	-1.65269	0	0	0	0	0	0		A1E	0	0	0	0	0	-0.2	0	0
AAH	0	0	3.85496e-17	0	0	0	0	0		AAH	0	0	0	0	0	0	0	0
ACACT10m_i	7.64708	0.316661	9.25739	99.68	4.66757e-24	7.64708	7.63373	8.88358		ACACT10m_i	7.26013	0	8.65631	9.35439	6.55456	6.46011	7.24876	7.5269
ACACT1rm	0	-0.281476	-0.186011	-16.7633	2.49334e-17	0	0	-1.11997		ACACT1rm	9.52277e-16	-0.0320346	-0.117013	-0.00540694	-0.0599056	-0.100002	1.43021e-26	-1.9398e-26
ACACT2rm	0	-0.281476	-0.186011	-16.7633	2.49334e-17	0	0	-1.11997		ACACT2rm	9.52277e-16	-0.0320346	-0.117013	-0.00540694	-0.0599056	-0.100002	1.43013e-26	-1.93985e-26
ACACT3rm	4.1132e-29	-0.281476	-0.186011	-16.7633	2.49334e-17	4.1132e-29	0	-1.11997		ACACT3rm	9.52277e-16	-0.0320346	-0.117013	-0.00540694	-0.0599056	-0.100002	1.51674e-26	1.3004e-27
ACACT4rm	4.746e-29	-0.281476	-0.186011	-16.7633	2.49334e-17	4.746e-29	0	-1.11997		ACACT4rm	9.52277e-16	-0.0320346	-0.117013	-0.00540694	-0.0599056	-0.100002	1.51674e-26	1.3004e-27
ACACT5rm	5.6952e-29	-0.281476	-0.186011	-16.7633	2.49334e-17	5.6952e-29	0	-1.11997		ACACT5rm	9.52277e-16	-0.0320346	-0.117013	-0.00540694	-0.0599056	-0.100002	1.51674e-26	1.3004e-27
ACACT6rm	5.3788e-29	-0.281476	-0.186011	-16.7633	2.49334e-17	5.3788e-29	0	-1.11997		ACACT6rm	9.52277e-16	-0.0320346	-0.117013	-0.00540694	-0.0599056	-0.100002	1.51674e-26	1.30199e-27
ACACT7rm	0	-3.40801e-25	-0.186011	-1.13904e-28	6.24447e-26	0	0	0		ACACT7rm	0	0	0	0	0	-0.100002	1.52564e-26	-2.95929e-26
ACALDtm	0.079359	0.335376	0.0952294	0	0.335376	0.079359	0.079359	0.079359		ACALDtm	0.0765464	0.135065	0.0912668	0.098627	0.098627	0.0765464	0.079359	0.079359
ACCOAC	0.106829	1.97033	1.30208	100.58	-1.74533e-16	0.106829	-2.85846e-28	7.75887		ACCOAC	9.52277e-16	0.353824	0.941953	0.170616	0.419339	1.02088e-28	1.2106e-24	0.106829
accoatg	-2.67388e-27	1.97033	1.48809	117.343	-1.74533e-16	-2.67388e-27	0	7.83976		accoatg	-6.66594e-15	0.224242	0.819094	0.0378485	0.419339	0.800016	-1.54073e-25	-3.52709e-23
accoatm	0	0	-0.0889505	-17.1233	0	0	0	0		accoatm	-0.103043	-0.0522367	0	0	0	-0.903059	-0.384968	0
ACDCOAter	0	0	0	0	0	0	0	0		ACDCOAter	0	0	0	0	0	0	0	0
ACEtg	0	0	0	0	0	0	1.23149e-28	0		ACEtg	0	0	0	0	0	0	0.278138	0
ACGAM6Ptg	0	0	0	0	0	0	0	0		ACGAM6Ptg	0	0	0	0	0	0	0	0
ACGAMPM	0	0	0	0	0	0	0	0		ACGAMPM	0	0	0	0	0	0	0	0
ACGAMt	0	0	0	0	0	0	-1.23043e-28	0		ACGAMt	0	0	0	0	0	0	-0.278138	0
ACGAMtg	0	0	0	0	0	0	1.23043e-28	0		ACGAMtg	0	0	0	0	0	0	0.278138	0
ACMAT1m	0.0133537	0.316661	0.186011	16.7633	-3.44548e-24	0.0133537	-1.10925e-28	1.24985		ACMAT1m	0	0.0522367	0.117013	0.00540694	0.0673938	2.58825e-29	0	-3.08885e-26
ACOAD10m	7.64708	0.316661	9.25739	99.68	4.66771e-24	7.64708	7.63373	8.88358		ACOAD10m	7.26013	-1.21699e-27	8.65631	9.35439	6.55456	6.46011	7.24876	7.5269
ACOAD11m	0	0	0	0	0	0	0	0		ACOAD11m	0	0	0	0	0	0	0	0
ACOAD12m	0	0	0	0	0	0	0	0		ACOAD12m	0	0	0	0	0	0	0	0
ACOAD8m	0.318199	1.34473	0.381833	4.17	1.34473	0.318199	0.318199	0.318199		ACOAD8m	0.306921	0.541558	0.365945	0.395456	0.395456	0.306921	0.318199	0.318199
ACOAD9m	0	0	-1.06266e-25	0	0	0	-3.53791e-27	0		ACOAD9m	0	0	0	0	-2.36966e-26	0	0	0
ACOAt	-2.52295e-29	8.67222e-26	2.50825e-28	0	2.244e-16	-2.52295e-29	6.72787e-29	-4.45721e-28		ACOAt	0	0	0	-6.24669e-16	8.61167e-27	0	-8.66213e-28	-2.06976e-26
ACOATAm	0.0133537	0.316661	0.186011	16.7633	-3.44548e-24	0.0133537	-1.10925e-28	1.24985		ACOATAm	0	0.0522367	0.117013	0.00540694	0.0673938	2.58825e-29	0	-3.08885e-26
ACOAter	2.52295e-29	-8.67222e-26	-2.50825e-28	0	-2.244e-16	2.52295e-29	-6.72787e-29	4.45721e-28		ACOAter	0	0	0	6.24669e-16	-8.61167e-27	0	8.66213e-28	2.06976e-26
ACODA	0.0274704	0.116092	0	0.36	0.116092	0.0274704	0	0		ACODA	0.0264968	0.0467532	0.0315924	0.0341401	0.0341401	0.0264968	0.0274704	0.0274704
ACONTc	0	0	0	0	0	0	0	0		ACONTc	0	0	0	0	0	-8.32078e-29	0	0
ACONTm	7.63373	0	9.16033	100.04	0	7.63373	7.63373	7.63373		ACONTm	7.36317	0	8.77916	9.48716	6.48716	7.36317	7.63373	7.63373
ACORNte	-0.0274704	-0.116092	0	-0.36	-0.116092	-0.0274704	0	0		ACORNte	-0.0264968	-0.0467532	-0.0315924	-0.0341401	-0.0341401	-0.0264968	-0.0274704	-0.0274704
ACPexch	-0.0133537	-0.316661	-0.186011	-16.7633	3.43984e-24	-0.0133537	5.92764e-29	-1.24985		ACPexch	0	-0.0522367	-0.117013	-0.00540694	-0.0673938	-3.17907e-29	0	3.08896e-26
ACPte	7.98802e-18	2.44741e-16	1.03632e-16	2.2454e-14	2.71281e-26	7.98802e-18	-4.66926e-29	2.2853e-15		ACPte	2.48365e-31	4.28694e-17	8.04241e-17	8.58734e-18	2.08626e-16	2.78169e-29	0	-4.63615e-30
ACS	0.106829	0	0	0.36	0	0.106829	0	0		ACS	0.103043	0.181818	0.122859	0.132767	0	0.181062	0.465853	0.187715
ACS2	-7.64708	-0.316661	-9.25739	-99.68	-4.66752e-24	-7.64708	-7.63373	-8.88358		ACS2	-7.26013	1.21622e-27	-8.65631	-9.35439	-6.55456	-6.46011	-7.24876	-7.5269
ACt6	0	0.451467	0.19229	0	0.451467	0	0	0.160244		ACt6	0	0	0	0	0.132767	0	0	0
ACtm	-0.079359	-0.335376	-0.0952294	0	-0.335376	-0.079359	0	-0.079359		ACtm	-0.0765464	-0.135065	-0.0912668	-0.098627	-0.098627	-0.0765464	-0.079359	-0.079359
ADA	-219.928	-137.87	-196.83	-1.1	-1.26428e-25	-219.928	-134.016	-213.057		ADA	-0.097155	-65.6775	-0.115839	-0.12518	-0.12518	-0.097155	-0.100725	-0.100725
ADAer	0	0	0	0	0	0	0	0		ADAer	0	0	0	0	0	0	0	0
ADAg	0	0	0	0	0	0	0	0		ADAg	0	0	0	0	0	0	0	0
ADAm	219.844	137.815	196.83	0	1.27462e-25	219.844	133.932	213.057		ADAm	0	65.506	0	1.4833e-19	1.22151e-26	0	7.96594e-26	0
ADEte	0	0	0	0	0	0	0	0		ADEte	0	0	0	0	0	0	0	0
ADK1	-0.407509	-4.32399	-0.589726	-5.3404	-4.34376	-0.407509	-0.407509	-8.79146		ADK1	88.6756	0.482684	90.1595	-9.22977	-7.27607	-6.36447	-7.71003	-8.26631
ADK1f	1.35453e-28	0	0	0	0	1.35453e-28	4.45176e-29	0		ADK1f	0	0	0	0	0	0	0	0
ADK1g	8.84858e-17	1.10786e-15	-5.44847e-17	5.96507e-28	2.13234e-15	8.84858e-17	0	2.97849e-16		ADK1g	2.18302e-16	3.0275e-16	-2.24073e-16	2.5615e-16	3.20284e-16	6.92412e-17	2.86656e-16	4.15447e-16
ADK1m	0	0	-7.49017e-30	8.48576e-16	1.04263e-26	0	3.32955e-16	0		ADK1m	0	0	0	0.00540694	0	0	0	0
ADMDCi	0.0274704	0.116092	0.032964	0.36	0.116092	0.0274704	0.0274704	0.0274704		ADMDCi	0.0264968	0.0467532	0.0315924	0.0341401	0.0341401	0.0264968	0.0274704	0.0274704
ADNCYC	0	0	0	0	0	0	0	0		ADNCYC	0	0	0	0	0	0	0	0
ADNK1c	-7.77219	0.986907	-8.13737	3.99	0.931957	-7.77219	-7.86567	0.220527		ADNK1c	96.5101	0.546753	99.2991	0.39925	0.39925	0.309866	0.321251	0.321251
ADNt	0	0	0	0	0	0	0	0		ADNt	0	0	0	0	0	0	0	0
ADNter	0	0	0	0	0	0	0	0		ADNter	0	0	0	0	0	0	0	0
ADNtm	-219.844	-137.815	-196.83	0	0	-219.844	-133.932	-213.057		ADNtm	0	-65.506	0	0	0	0	0	0
ADPT2	0	0	0	0	0	0	0	0		ADPT2	0	0	0	0	0	0	0	0
ADPter	0.458604	1.93808	0.550316	297.027	1.93808	0.458604	0.458604	357.244		ADPter	0.44235	268.139	0.527417	0.56995	0.56995	212.395	217.151	220.042
ADPtm	-3.50135e-16	0	1.17997e-13	0	0	-3.50135e-16	3.32955e-16	-2.05063e-14		ADPtm	-2.07007e-15	0	1.02922e-15	-2.26985e-14	0	2.95725e-15	-8.50968e-16	-3.2355e-14
ADPTr	8.10413	0.116092	8.43496	0.36	0.116092	8.10413	8.1976	0.0274704		ADPTr	0.0264968	0.0467532	0.0315924	0.0341401	0.0341401	0.0264968	0.0274704	0.0274704
ADSL1r	0	0	0	0	0	0	0	0		ADSL1r	9.54716e-19	0	1.90943e-18	0	0	0	1.83911e-18	0
ADSS_i	0	0	0	0	0	0	0	0		ADSS_i	9.54716e-19	0	1.90943e-18	0	0	0	1.83911e-18	0
AG3Ptr	0	0	0	0	0	0	0	0		AG3Ptr	0	0	0	0	0	0	0	0
AGLUtm	-3.02184	-3.71076	7.84727	100.04	-2.06243e-24	-3.02184	-3.00181	7.63373		AGLUtm	7.36317	4.31578e-27	7.93684	-53.2624	6.48716	7.36317	-120.121	7.63373
AGLY3Pt	0	0	0	0	0	0	0	0		AGLY3Pt	0	0	0	0	0	0	0	0
AGLY3Ptg	0	0	0	0	0	0	0	0		AGLY3Ptg	0	0	0	0	0	0	0	0
AGMT	0	0	0	0	0	0	0	0		AGMT	0	0	0	0	0	0	0	0
AGPATc	0	0	0	0	0	0	0	0		AGPATc	0	0	0	0	0	0	0	0
AGPATr	0	0	0	0	0	0	0	0		AGPATr	0	0	0	0	0	0	0	0
AGPSx_LI	0	0	0	0	0	0	0	0		AGPSx_LI	0	0	0	0	0	0	0	0
AHC	0.220527	0.931957	0.264628	2.89	0.931957	0.220527	0.220527	0.220527		AHC	96.413	0.375325	99.1832	0.274069	0.274069	0.212711	0.220527	0.220527
AHCYSter	0.220527	0.931957	0.264628	2.89	0.931957	0.220527	0.220527	0.220527		AHCYSter	0.212711	0.375325	0.253616	0.274069	0.274069	0.212711	0.220527	0.220527
AHDTtn	0	0	0	0	0	0	0	0		AHDTtn	0	0	0	0	0	0	0	0
AHSERL5i	0	0	0	0	0	0	0	0		AHSERL5i	0	0	0	0	0	0	0	0
AKG3PAT_LI	0	0	0	0	0	0	0	0		AKG3PAT_LI	0	0	0	0	0	0	0	0
AKGDe1	0	1.45392e-24	1.06281e-25	0	0	0	4.73281e-27	0		AKGDe1	0	0	0	2.96497e-23	1.84579e-26	-2.86557e-29	0	3.73123e-25
AKGDE1B	0	0	0	0	0	0	0	0		AKGDE1B	0	0	0	0	0	0	0	0
AKGDe2	0	1.48368e-24	0	0	0	0	0	0		AKGDe2	0	0	0	0	0	0	0	0
AKGDE2B	0	0	0	0	0	0	0	0		AKGDE2B	0	0	0	0	0	0	0	0
ALADte	0	0	0	0	0	0	0	0		ALADte	0	0	0	0	0	0	0	0
ALAR	0	0	0	0	0	0	0	0		ALAR	0	0	0	0	0	0	0	0
ALAt2r	0	0	-20.6794	0	0	0	0	0		ALAt2r	0	0	-2	0	0	0	0	0
ALATA_Lm	-1.11942	-4.73073	19.3361	-14.67	-4.73073	-1.11942	-1.11942	-1.11942		ALATA_Lm	-1.07975	-1.90519	0.712611	-1.39121	-1.39121	-1.07975	-1.11942	-1.11942
ALAtm	1.11942	4.73073	-19.3361	14.67	4.73073	1.11942	1.11942	1.11942		ALAtm	1.07975	1.90519	-0.712611	1.39121	1.39121	1.07975	1.11942	1.11942
ALATRSi	0	0	0	0	0	0	0	0		ALATRSi	0	0	0	0	0	0	0	0
ALCDHm	0	0	0	0	0	0	-0.079359	0		ALCDHm	0	0	0	0	0	0	0	0
ALDD19m	0	0	0	0	0	0	0	0		ALDD19m	0	0	0	0	0	0	0	0
ALDD2xm	0.079359	0.335376	0.0952294	0	0.335376	0.079359	0	0.079359		ALDD2xm	0.0765464	0.135065	0.0912668	0.098627	0.098627	0.0765464	0.079359	0.079359
ALDD4xm	0	0	-1.06269e-25	0	0	0	-3.594e-27	0		ALDD4xm	0	0	0	0	-2.37088e-26	0	0	0
ALDD6xm	0	0	0	0	0	0	0	0		ALDD6xm	0	0	0	0	0	0	0	0
ALDD8xr_m	0	0	0	0	0	0	0	0		ALDD8xr_m	0	0	0	0	0	0	0	0
ALDR	0	0	0	0	0	0	0	0		ALDR	0	0	0	0	0	0	0	0
ALINACPtm	0	0	0	0	0	0	0	0		ALINACPtm	0	0	0	0	0	0	0	0
ALINCOAtg	0	0	0	0	0	0	0	0		ALINCOAtg	0	0	0	0	0	0	0	0
ALINCOAtr	0	0	0	0	0	0	0	0		ALINCOAtr	0	0	0	0	0	0	0	0
AMETter	-0.220527	-0.931957	-0.264628	-2.89	-0.931957	-0.220527	-0.220527	-0.220527		AMETter	-0.212711	-0.375325	-0.253616	-0.274069	-0.274069	-0.212711	-0.220527	-0.220527
AMPDg	0	0	-3.85496e-17	5.82348e-29	-1.02448e-15	0	0	-2.56119e-16		AMPDg	-2.56119e-16	-2.56119e-16	-5.68699e-32	-2.56119e-16	-2.56119e-16	2.91174e-29	-1.5839e-16	-2.56119e-16
AMPth	-1.3178e-28	0	0	0	0	-1.3178e-28	-4.45176e-29	0		AMPth	0	0	0	0	0	0	0	0
APase	0	0	0	0	0	0	0	0		APase	0	0	0	0	0	0	0	0
APHO	0	0	0	0	0	0	0	0		APHO	0	0	0	0	0	0	0	0
APIND	0	0	0	0	0	0	0	0		APIND	0	0	0	0	0	0	0	0
ARA14Ltm	0	0	0	0	0	0	0	0		ARA14Ltm	0	0	0	0	0	0	0	0
ARADE	0	0	0	0	0	0	0	0		ARADE	0	0	0	0	0	0	0	0
ARADH	0	0	0	0	0	0	0	0		ARADH	0	0	0	0	0	0	0	0
ARAO	0	0	0	0	0	0	0	0		ARAO	0	0	0	0	0	0	0	0
ARAt	0	0	0	0	0	0	0	0		ARAt	0	0	0	0	0	0	0	0
ARGNg	0	0	0.032964	0	0	0	0.0274704	0		ARGNg	0	0	0	0	0	0	0	0
ARGSSc	-1.22549	-5.17897	-0.157495	73.5263	-5.17897	-1.22549	-1.22549	-1.22549		ARGSSc	-0.655343	-0.238961	-0.696759	-0.378938	-1.15222	-0.473206	-1.22549	-1.22549
ARGSSx	1.22549	5.17897	0.157495	16.06	5.17897	1.22549	1.22549	1.22549		ARGSSx	0.655343	0.238961	0.696759	0.378938	1.15222	0.473206	1.22549	1.22549
ARGSUCte	0	0	0	89.5863	0	0	0	0		ARGSUCte	0	0	0	0	0	0	0	0
ARGSUCtg	1.22549	5.17897	0.157495	16.06	5.17897	1.22549	1.22549	1.22549		ARGSUCtg	0.655343	0.238961	0.696759	0.378938	1.15222	0.473206	1.22549	1.22549
ARGt	0.346433	1.46404	0.448677	4.54	1.46404	0.346433	0.373903	0.346433		ARGt	0.334154	0.58961	0.398415	0.430545	0.430545	0.334154	0.346433	0.346433
ARGtg	0	0	0.032964	-3.0114e-28	0	0	0.0274704	0		ARGtg	0	-3.98142e-29	0	0	0	0	0	0
ARGTRS	0	0	0	0	0	0	0	0		ARGTRS	0	0	0	0	0	0	0	0
ARMT	0	0	0	0	0	0	0	0		ARMT	0	0	0	0	0	0	0	0
ASAT	0	0	0	0	0	0	0	0		ASAT	0	0	0	0	0	0	0	0
ASCBPm	0	0	0	0	0	0	0	0		ASCBPm	0	0	0	0	0	0	0	0
ASCBtm	0	0	0	0	0	0	0	0		ASCBtm	0	0	0	0	0	0	0	0
ASCTm	0	0	0	0	0	0	0	0		ASCTm	0	0	0	0	0	0	0	0
ASNN	0	0	8.52944	0	0	0	0	0		ASNN	0	0	0	0	8.47697	0	0	0
ASNNg	8.77451	615.371	0	0	4.82103	8.77451	8.77451	8.77451		ASNNg	8.81795	2.87273	8.59063	8.47697	0	8.81795	8.77451	8.77451
ASNS3	0	610.55	0	6.06	0	0	0	0		ASNS3	0	0	0	0	0	0	0	0
ASNt6	-10	-10	-10	-10	-10	-10	-10	-10		ASNt6	-10	-4.95844	-10	-10	-10	-10	-10	-10
ASNtg	8.77451	615.371	0	0	4.82103	8.77451	8.77451	8.77451		ASNtg	8.81795	2.87273	8.59063	8.47697	0	8.81795	8.77451	8.77451
ASNTRS	0	0	0	0	0	0	0	0		ASNTRS	0	0	0	0	0	0	0	0
ASPCT	0	0	0	0	0	0	0	0		ASPCT	0	0	0	0	0	0	0	0
ASPt6	0	0	0	-210.636	0	0	0	0		ASPt6	0	0	0	-3	0	0	0	0
ASPTA1	11.2279	6.12934	0	7.5	2.41857	11.2279	11.2078	0.572301		ASPTA1	0.90644	1.90519	0	64.0328	1.2833	0.90644	128.327	0.572301
ASPTA1m	-3.02184	-3.71076	7.84727	100.04	-2.06242e-24	-3.02184	-3.00181	7.63373		ASPTA1m	7.36317	4.30896e-27	7.93684	-53.2624	6.48716	7.36317	-120.121	7.63373
ASPTA3	0	0	0	0	0	0	0	0		ASPTA3	0	0	0	0	0	0	0	0
ASPTA4	0	0	0	0	0	0	0	0		ASPTA4	0	0	0	0	0	0	0	0
ASPtg	-7.54903	-610.193	0.157495	16.06	0.357949	-7.54903	-7.54903	-7.54903		ASPtg	-8.1626	-2.63377	-7.89387	-8.09803	1.15222	-8.34474	-7.54903	-7.54903
ASPTRS	0	0	0	0	0	0	0	0		ASPTRS	0	0	0	0	0	0	0	0
ATPM	0	0	0	0	0	0	0	0		ATPM	0	0	0	0	0	0	0	0
ATPS	0	0	0	0	0	0	0	0		ATPS	0	0	0	0	0	0	0	0
ATPS3v	0	0	0	0	0	0	0	0		ATPS3v	0	0	0	0	0	0	0	0
ATPSmm	1000	998.504	1000	1000	998.559	1000	1000	1000		ATPSmm	432.029	447.735	429.176	425.36	432.482	431.288	431.555	431.184
ATPtm	0	-1.0949e-15	0	1.29408e-13	-6.31752e-14	0	0	0		ATPtm	0	3.86078e-18	0	0	-9.22136e-16	0	0	0
ATPtr	-0.458604	-1.93808	-0.550316	-297.027	-1.93808	-0.458604	-0.458604	-357.244		ATPtr	-0.44235	-268.139	-0.527417	-0.56995	-0.56995	-212.395	-217.151	-220.042
BM_pro	76.3068	322.477	91.5667	1000	322.477	76.3068	76.3068	76.3068		BM_pro	73.6023	129.87	87.7565	94.8337	94.8337	73.6023	76.3068	76.3068
BPTte	0	0	0	0	0	0	0	0		BPTte	0	0	0	0	0	0	0	0
BTCOADm	0	0.281476	0.186011	16.7633	-2.49334e-17	0	0	1.11997		BTCOADm	-9.52277e-16	0.0320346	0.117013	0.00540694	0.0599056	0.100002	-1.43008e-26	1.93986e-26
btcoatg	0	0.281476	0.186011	16.7633	-2.49334e-17	0	0	1.11997		btcoatg	-9.52277e-16	0.0320346	0.117013	0.00540694	0.0599056	0.100002	-1.43011e-26	1.93984e-26
btcoatm	0	-0.281476	-0.186011	-16.7633	2.49334e-17	0	0	-1.11997		btcoatm	9.52277e-16	-0.0320346	-0.117013	-0.00540694	-0.0599056	-0.100002	1.43011e-26	-1.93984e-26
BTMAT1m	0.0133537	0.316661	0.186011	16.7633	-3.44282e-24	0.0133537	-1.10954e-28	1.24985		BTMAT1m	0	0.0522367	0.117013	0.00540694	0.0673938	2.53609e-29	0	-3.08889e-26
BTNL1	0	0	0	0	0	0	0	0		BTNL1	0	0	0	0	0	0	0	0
BTNt2	0	0	0	0	0	0	0	0		BTNt2	0	0	0	0	0	0	0	0
BTNte	0	0	0	0	0	0	0	0		BTNte	0	0	0	0	0	0	0	0
butd2coatg	0	-0.281476	-0.186011	-16.7633	2.49334e-17	0	0	-1.11997		butd2coatg	9.52277e-16	-0.0320346	-0.117013	-0.00540694	-0.0599056	-0.100002	1.43029e-26	-1.9398e-26
butd2coatm	0	0.281476	0.186011	16.7633	-2.49334e-17	0	0	1.11997		butd2coatm	-9.52277e-16	0.0320346	0.117013	0.00540694	0.0599056	0.100002	-1.43025e-26	1.93979e-26
C14STRr	0.0282335	0.119316	0.0338797	0.37	0.119316	0.0282335	0.0282335	0.0282335		C14STRr	0.0272328	0.0480519	0.0324699	0.0350885	0.0350885	0.0272328	0.0282335	0.0282335
C22STDSr	0.0236551	0.0999678	0.0283857	0.31	0.0999678	0.0236551	0.0236551	0.0236551		C22STDSr	0.0228167	0.0402597	0.0272045	0.0293984	0.0293984	0.0228167	0.0236551	0.0236551
C24STRer	0.0236551	0.0999678	0.0283857	0.31	0.0999678	0.0236551	0.0236551	0.0236551		C24STRer	0.0228167	0.0402597	0.0272045	0.0293984	0.0293984	0.0228167	0.0236551	0.0236551
c2m26dcoatm	0	0	0	0	0	0	0	0		c2m26dcoatm	0	0	0	0	0	0	0	0
C3STDH1r	0.0282335	0.119316	0.0338797	0.37	0.119316	0.0282335	0.0282335	0.0282335		C3STDH1r	0.0272328	0.0480519	0.0324699	0.0350885	0.0350885	0.0272328	0.0282335	0.0282335
C3STDH2r	0.0282335	0.119316	0.0338797	0.37	0.119316	0.0282335	0.0282335	0.0282335		C3STDH2r	0.0272328	0.0480519	0.0324699	0.0350885	0.0350885	0.0272328	0.0282335	0.0282335
C3STKR1r	0.0282335	0.119316	0.0338797	0.37	0.119316	0.0282335	0.0282335	0.0282335		C3STKR1r	0.0272328	0.0480519	0.0324699	0.0350885	0.0350885	0.0272328	0.0282335	0.0282335
C3STKR2r	0.0282335	0.119316	0.0338797	0.37	0.119316	0.0282335	0.0282335	0.0282335		C3STKR2r	0.0272328	0.0480519	0.0324699	0.0350885	0.0350885	0.0272328	0.0282335	0.0282335
C4STMO1r	0.0282335	0.119316	0.0338797	0.37	0.119316	0.0282335	0.0282335	0.0282335		C4STMO1r	0.0272328	0.0480519	0.0324699	0.0350885	0.0350885	0.0272328	0.0282335	0.0282335
C4STMO2r	0.0282335	0.119316	0.0338797	0.37	0.119316	0.0282335	0.0282335	0.0282335		C4STMO2r	0.0272328	0.0480519	0.0324699	0.0350885	0.0350885	0.0272328	0.0282335	0.0282335
C5STDSr	0.0236551	0.0999678	0.0283857	0.31	0.0999678	0.0236551	0.0236551	0.0236551		C5STDSr	0.0228167	0.0402597	0.0272045	0.0293984	0.0293984	0.0228167	0.0236551	0.0236551
C8STIr	0.0236551	0.0999678	0.0283857	0.31	0.0999678	0.0236551	0.0236551	0.0236551		C8STIr	0.0228167	0.0402597	0.0272045	0.0293984	0.0293984	0.0228167	0.0236551	0.0236551
CaATPc	0	0	0	0	0	0	0	0		CaATPc	0	0	0	0	0	0	0	0
CaATPv	0	0	0	0	0	0	0	0		CaATPv	0	0	0	0	0	0	0	0
CAFCOAtm	0	0	0	0	0	0	0	0		CAFCOAtm	0	0	0	0	0	0	0	0
CALth	0	0	0	0	0	0	0	0		CALth	0	0	0	0	0	0	0	0
CBPtg	0	0	0	0	0	0	0	0		CBPtg	0	0	0	0	0	0	0	0
cdag_LItm	-0.00079359	-0.00335376	-0.000952294	-0.0104	-0.00335376	-0.00079359	-0.00079359	-0.00079359		cdag_LItm	-0.000765464	-0.00135065	-0.000912668	-0.00098627	-0.00098627	-0.000765464	-0.00079359	-0.00079359
cdag_LItr	0.00079359	0.00335376	0.000952294	0.0104	0.00335376	0.00079359	0.00079359	0.00079359		cdag_LItr	0.000765464	0.00135065	0.000912668	0.00098627	0.00098627	0.000765464	0.00079359	0.00079359
CDAGS	0.00079359	0.00335376	0.000952294	0.0104	0.00335376	0.00079359	0.00079359	0.00079359		CDAGS	0.000765464	0.00135065	0.000912668	0.00098627	0.00098627	0.000765464	0.00079359	0.00079359
CDAL	0	0	0	0	0	0	0	0		CDAL	0	0	0	0	0	0	0	0
CDALg	0	0	0	0	0	0	0	0		CDALg	0	0	0	0	0	0	0	0
CDPCHOLtr	0	0	0	0	0	0	0	0		CDPCHOLtr	0	0	0	0	0	0	0	0
CDPEAtr	-0.0732545	-0.309578	-0.087904	-0.96	-0.309578	-0.0732545	-0.0732545	-0.0732545		CDPEAtr	-0.0706582	-0.124675	-0.0842463	-0.0910403	-0.0910403	-0.0706582	-0.0732545	-0.0732545
CEPT1	0.0732545	0.309578	0.087904	0.96	0.309578	0.0732545	0.0732545	0.0732545		CEPT1	0.0706582	0.124675	0.0842463	0.0910403	0.0910403	0.0706582	0.0732545	0.0732545
CEPT2	0	0	0	0	0	0	0	0		CEPT2	0	0	0	0	-1.47763e-27	0	0	0
CERte	-0.079359	-0.335376	-0.0952294	-1.04	-0.335376	-0.079359	-0.079359	-0.079359		CERte	-0.0765464	-0.135065	-0.0912668	-0.098627	-0.098627	-0.0765464	-0.079359	-0.079359
CERtr	-0.079359	-0.335376	-0.0952294	-1.04	-0.335376	-0.079359	-0.079359	-0.079359		CERtr	-0.0765464	-0.135065	-0.0912668	-0.098627	-0.098627	-0.0765464	-0.079359	-0.079359
CH1	1.42172e-27	3.59108e-23	-2.69653e-25	0	0	1.42172e-27	1.89563e-27	-6.67009e-24		CH1	0	0	0	0	3.63329e-27	0	0	0
CHOLt	0	0	0	0	0	0	0	0		CHOLt	0	0	0	0	1.48294e-27	0	0	0
CHSTEROLt	0	0	0	0	0	0	0	0		CHSTEROLt	0	0	0	0	0	0	0	0
CHTNASE	0	0	0	0	0	0	0	0		CHTNASE	0	0	0	0	0	0	0	0
CINCOAtm	0	0	0	0	0	0	0	0		CINCOAtm	0	0	0	0	0	0	0	0
CINNMtm	0	0	0	0	0	0	0	0		CINNMtm	0	0	0	0	0	0	0	0
CITRte	1.95806e-27	1.47547e-16	1.54765e-25	-89.5863	-4.44119e-24	1.95806e-27	-2.42799e-27	6.40113e-24		CITRte	0	-1.01819e-27	0	5.0274e-19	-9.39869e-27	0	1.05767e-24	0
CITRtg	-1.22549	-5.17897	-0.157495	-16.06	-5.17897	-1.22549	-1.22549	-1.22549		CITRtg	-0.655343	-0.238961	-0.696759	-0.378938	-1.15222	-0.473206	-1.22549	-1.22549
CK	0	0	0	0	0	0	0	0		CK	0	0	0	0	-1.48294e-27	0	0	0
clpn_LIt	0	0	0	0	0	0	0	0		clpn_LIt	0	0	0	0	0	0	0	0
clpn_LItm	0	0	0	0	0	0	0	0		clpn_LItm	0	0	0	0	0	0	0	0
CLS	0	0	0	0	0	0	0	0		CLS	0	0	0	0	0	0	0	0
CMPter	0.0732545	0.309578	0.087904	0.96	0.309578	0.0732545	0.0732545	0.0732545		CMPter	0.0706582	0.124675	0.0842463	0.0910403	0.0910403	0.0706582	0.0732545	0.0732545
CMPtm	0	0	0	0	0	0	0	0		CMPtm	0	0	0	0	0	0	0	0
CMPtr	0.079359	0.335376	0.0952294	1.04	0.335376	0.079359	0.079359	0.079359		CMPtr	0.0765464	0.135065	0.0912668	0.098627	0.098627	0.0765464	0.079359	0.079359
CO2t	0	0	0	61.9031	0	0	0	5.04597		CO2t	63.259	0	59.2161	0	63.0814	0	0	0
CO2ter	0.056467	0.238633	0.0677594	0.74	0.238633	0.056467	0.056467	0.056467		CO2ter	0.0544657	0.0961039	0.0649398	0.0701769	0.0701769	0.0544657	0.056467	0.056467
CO2tm	-0.250668	0.0773944	0.678509	56.5731	0.0773944	-0.250668	-0.250668	4.75067		CO2tm	62.931	-0.692208	59.4503	-0.505464	62.9029	0.372088	0.0183136	0.0183136
CO2tp	-0.278138	-2.31216	-1.31307	-1.6	-2.31216	-0.278138	-0.278138	-0.206028		CO2tp	-0.182137	-0.207792	-0.842321	-0.151734	-0.478726	-0.882151	-0.547119	-0.547119
COAter	0.00610454	0.0257981	0.00732534	0.08	0.0257981	0.00610454	0.00610454	0.00610454		COAter	0.00588818	0.0103896	0.00702052	0.00758669	0.00758669	0.00588818	0.00610454	0.00610454
COAtg	2.02496e-28	-1.68886	-1.30208	-100.58	1.496e-16	2.02496e-28	0	-6.71979		COAtg	5.71366e-15	-0.192208	-0.702081	-0.0324416	-0.359434	-0.700014	1.04529e-25	-6.31851e-26
COAtm	-7.54025	1.65367	-7.86636	18.0233	-6.19477e-16	-7.54025	-7.63373	-1.12471		COAtm	-7.15708	0.406061	-7.71435	-9.18919	-6.13522	-5.55705	-6.86379	-7.42007
CPCT	0	0	0	0	0	0	0	0		CPCT	0	0	0	0	-1.47982e-27	0	0	0
CPPPGO	0.0495994	0.20961	0.0595184	0.65	0.20961	0.0495994	0.0495994	0.0495994		CPPPGO	0.0478415	0.0844156	0.0570418	0.0616419	0.0616419	0.0478415	0.0495994	0.0495994
CPPPGt	-0.0495994	-0.20961	-0.0595184	-0.65	-0.20961	-0.0495994	-0.0495994	-0.0495994		CPPPGt	-0.0478415	-0.0844156	-0.0570418	-0.0616419	-0.0616419	-0.0478415	-0.0495994	-0.0495994
CSc	0	0	0	0	0	0	0	0		CSc	0	0	0	0	0	0	0	0
CSm	7.63373	7.03014e-25	9.16033	100.04	-2.06242e-24	7.63373	7.63373	7.63373		CSm	7.36317	4.29814e-27	8.77916	9.48716	6.48716	7.36317	7.63373	7.63373
CTL2	0	0	0	0	0	0	0	0		CTL2	0	0	0	0	0	0	0	0
CTPS1n	0	0	0	0	0	0	0	0		CTPS1n	0	0	0	0	0	0	0	0
CTPS2n	0	0	0	0	0	0	0	0		CTPS2n	0	0	0	0	0	0	0	0
CTPtm	0	0	1.68385e-28	0	-1.26526e-27	0	0	0		CTPtm	0	-7.18443e-29	0	5.44532e-25	0	0	-1.91585e-27	-4.34184e-28
CTPtr	-0.00079359	-0.00335376	-0.000952294	-0.0104	-0.00335376	-0.00079359	-0.00079359	-0.00079359		CTPtr	-0.000765464	-0.00135065	-0.000912668	-0.00098627	-0.00098627	-0.000765464	-0.00079359	-0.00079359
CYOO6mm	231.809	143.611	231.722	202.038	143.267	231.809	145.823	230.769		CYOO6mm	64.5565	64.2175	64.4713	64.4286	64.4286	64.5565	64.5403	64.5403
CYOR_u6mm	459.756	287.221	459.906	404.076	285.548	459.756	287.731	461.538		CYOR_u6mm	125.202	128.111	125.28	123.818	125.348	124.852	125.031	125.031
CYSBS	0	0	0	0	0	0	0	0		CYSBS	0	0.137662	0	0.100524	0	0	0	0
CYSS	0	0	0.0970607	0	0	0	1.47893e-27	0.0808852		CYSS	0	0	0	0	0	0.0780184	0.0808852	0.0808852
CYSt6	0.0808852	0.341825	0	1.06	0.341825	0.0808852	0.0808852	0		CYSt6	0.0780184	0	0.0930219	0	0.100524	0	0	0
CYSTL	0	0	0	0	0	0	0	0		CYSTL	0	0	0	0	0	0	0	0
CYStm	0	0	1.68388e-28	0	-1.26442e-27	0	0	0		CYStm	0	-6.74956e-29	0	5.44528e-25	0	0	-1.87188e-27	-4.34222e-28
CYSTRS	0	0	0	0	0	0	0	0		CYSTRS	0	0	0	0	0	0	0	0
CYSTS	0	0	0	0	0	0	0	0		CYSTS	0	0	0	0	0	0	0	0
CYTD1	0.00763068	0.0322477	0.00915667	0.1	0.0322477	0.00763068	0.00763068	0.00763068		CYTD1	0.00736023	0.012987	0.00877565	0.00948337	0.00948337	0.00736023	0.00763068	0.00763068
CYTDK1	0	0	0	0	0	0	0	0		CYTDK1	0	0	0	0	0	0	0	0
CYTDK2	0	0	0	0	0	0	0	0.0130027		CYTDK2	0	0	0	0	0	0	0	0
CYTDK3	0	0	0	0	0	0	0	0		CYTDK3	0	0	0	0	0	0	0	0
CYTDt	-0.00763068	-0.0322477	-0.00915667	-0.1	-0.0322477	-0.00763068	-0.00763068	-0.0206333		CYTDt	-0.00736023	-0.012987	-0.00877565	-0.00948337	-0.00948337	-0.00736023	-0.00763068	-0.00763068
CYTK1	0.149561	0.632054	0.179471	1.96	0.632054	0.149561	0.149561	0.162564		CYTK1	0.14426	0.254545	0.172003	0.185874	0.185874	0.14426	0.149561	0.149561
CYTK1n	0	0	0	0	0	0	0	0		CYTK1n	0	0	0	0	0	0	0	0
CYTK2	-0.0755132	-0.319123	-0.0906144	-0.9896	-0.319123	-0.0755132	-0.0755132	-0.0885158		CYTK2	-0.0728368	-0.128519	-0.0868439	-0.0938474	-0.0938474	-0.0728368	-0.0755132	-0.0755132
CYTK2n	0	0	0	0	0	0	0	0		CYTK2n	0	0	0	0	0	0	0	0
DADAr	0	0	0	0	0	0	0	0		DADAr	0	0	0	0	0	0	0	0
DADK	-1000	-1000	-1000	-1000	-1000	-1000	-1000	-1000		DADK	-432.11	-447.764	-429.824	-425.37	-432.503	-432.068	-431.997	-431.626
DADKf	-1.33553e-28	0	0	0	0	-1.33553e-28	-3.36036e-29	0		DADKf	0	0	0	0	0	0	0	0
DADKg	0	1.79619	0.100723	0	1.79619	0	0	0.0839374		DADKg	0.0643737	0	0.628832	-6.03805e-20	-7.7178e-27	0.764388	0.425029	0.425029
DADKm	1000	998.504	1000	1000	998.559	1000	1000	1000		DADKm	432.029	447.735	429.176	425.349	432.482	431.288	431.555	431.184
dADPtg	0	1.79619	0.100723	0	1.79619	0	0	0.0839374		dADPtg	0.0643737	0	0.628832	0	0	0.764388	0.425029	0.425029
dADPth	-1.6065e-28	0	0	0	0	-1.6065e-28	-3.36036e-29	0		dADPth	0	0	0	0	0	0	0	0
DADPtm	1000	998.504	1000	1000	998.559	1000	1000	1000		DADPtm	432.029	447.735	429.176	425.349	432.482	431.288	431.555	431.184
DADPtn	0	0	0	0	0	0	0	0		DADPtn	0	0	0	0	0	0	0	0
DAGATm	0	0	-2.80546e-29	0	0	0	3.32955e-16	0		DAGATm	0	0	0	0	0	0	0	0
DAGATr	0.00610454	0.0257981	0.00732534	0.08	0.0257981	0.00610454	0.00610454	0.00610454		DAGATr	0.00588818	0.0103896	0.00702052	0.00758669	0.00758669	0.00588818	0.00610454	0.00610454
DAGK	0	0	0	0	0	0	0	0		DAGK	0	0	0	0	0	0	0	0
DAGLS	0	0	0	0	0	0	0	0		DAGLS	0	0	0	0	0	0	0	0
DAGtm	0	0	3.05582e-29	0	1.04204e-26	0	0	0		DAGtm	0	0	0	0	0	0	0	0
DAGtr	0	0	0	0	0	0	0	0		DAGtr	0	0	0	0	0	0	0	0
dAMPte	-0.0167875	-0.370719	-0.120868	-0.22	-0.425669	-0.0167875	-0.0167875	-0.100725		dAMPte	0	0	0	0	0	0	0	0
dAMPtg	0	-1.79619	-0.100723	0	-1.79619	0	0	-0.0839374		dAMPtg	-0.0643737	0	-0.628832	6.03805e-20	7.74719e-27	-0.764388	-0.425029	-0.425029
dAMPth	1.10674e-28	0	0	0	0	1.10674e-28	3.36036e-29	0		dAMPth	0	0	0	0	0	0	0	0
DAMPtm	-1000	-998.504	-1000	-1000	-998.559	-1000	-1000	-1000		DAMPtm	-432.029	-447.735	-429.176	-425.349	-432.482	-431.288	-431.555	-431.184
DATPtn	0	0	0	0	0	0	0	0		DATPtn	0	0	0	0	0	0	0	0
DCCOADm	-5.45191e-29	0.281476	0.186011	16.7633	-2.49334e-17	-5.45191e-29	0	1.11997		DCCOADm	-9.52277e-16	0.0320346	0.117013	0.00540694	0.0599056	0.100002	-1.51684e-26	-1.30007e-27
dccoatg	-5.70016e-29	0.281476	0.186011	16.7633	-2.49334e-17	-5.70016e-29	0	1.11997		dccoatg	-9.52277e-16	0.0320346	0.117013	0.00540694	0.0599056	0.100002	-1.51672e-26	-1.29995e-27
dccoatm	5.64703e-29	-0.281476	-0.186011	-16.7633	2.49334e-17	5.64703e-29	0	-1.11997		dccoatm	9.52277e-16	-0.0320346	-0.117013	-0.00540694	-0.0599056	-0.100002	1.51673e-26	1.29882e-27
dcd2coatg	4.98982e-29	-0.281476	-0.186011	-16.7633	2.49334e-17	4.98982e-29	0	-1.11997		dcd2coatg	9.52277e-16	-0.0320346	-0.117013	-0.00540694	-0.0599056	-0.100002	1.51666e-26	1.29735e-27
dcd2coatm	-4.98982e-29	0.281476	0.186011	16.7633	-2.49334e-17	-4.98982e-29	0	1.11997		dcd2coatm	-9.52277e-16	0.0320346	0.117013	0.00540694	0.0599056	0.100002	-1.51666e-26	-1.29735e-27
DCDPtn	0	0	0	0	0	0	0	0		DCDPtn	0	0	0	0	0	0	0	0
DCMPDA2	0.0724609	0.306224	0.0869517	0.9496	0.306224	0.0724609	0.0724609	0.0854636		DCMPDA2	0.0698927	0.123325	0.0833336	0.0900541	0.0900541	0.0698927	0.0724609	0.0724609
DCOTCOAter	0	0	0	0	0	0	0	0		DCOTCOAter	0	0	0	0	0	0	0	0
DCYTD1	0	0	0	0	0	0	0	0		DCYTD1	0	0	0	0	0	0	0	0
dCYTDte	0	0	0	0	0	0	0	0		dCYTDte	0	0	0	0	0	0	0	0
DDCOADm	-5.87128e-29	0.281476	0.186011	16.7633	-2.49334e-17	-5.87128e-29	0	1.11997		DDCOADm	-9.52277e-16	0.0320346	0.117013	0.00540694	0.0599056	0.100002	-1.51678e-26	-1.30007e-27
ddcoatg	-5.38349e-29	0.281476	0.186011	16.7633	-2.49334e-17	-5.38349e-29	0	1.11997		ddcoatg	-9.52277e-16	0.0320346	0.117013	0.00540694	0.0599056	0.100002	-1.51672e-26	-1.30154e-27
ddcoatm	5.64703e-29	-0.281476	-0.186011	-16.7633	2.49334e-17	5.64703e-29	0	-1.11997		ddcoatm	9.52277e-16	-0.0320346	-0.117013	-0.00540694	-0.0599056	-0.100002	1.51673e-26	1.30048e-27
ddd2coatg	5.65513e-29	-0.281476	-0.186011	-16.7633	2.49334e-17	5.65513e-29	0	-1.11997		ddd2coatg	9.52277e-16	-0.0320346	-0.117013	-0.00540694	-0.0599056	-0.100002	1.51682e-26	1.29735e-27
ddd2coatm	-5.65513e-29	0.281476	0.186011	16.7633	-2.49334e-17	-5.65513e-29	0	1.11997		ddd2coatm	-9.52277e-16	0.0320346	0.117013	0.00540694	0.0599056	0.100002	-1.51682e-26	-1.29735e-27
DDMAT5m	0.0133537	0.316661	0.186011	16.7633	-3.41314e-24	0.0133537	-1.12766e-28	1.24985		DDMAT5m	0	0.0522367	0.117013	0.00540694	0.0673938	2.17379e-29	0	-3.08896e-26
DECDPtm	0	0	0	0	0	0	0	0		DECDPtm	0	0	0	0	0	0	0	0
DEMAT4m	0.0133537	0.316661	0.186011	16.7633	-3.42056e-24	0.0133537	-1.12313e-28	1.24985		DEMAT4m	0	0.0522367	0.117013	0.00540694	0.0673938	2.35494e-29	0	-3.08896e-26
DESAT180_9	0	0	0	0	0	0	0	0		DESAT180_9	0	0	0	0	0	0	0	0
DESAT181_12	0	0	0	0	0	0	0	0		DESAT181_12	0	0	0	0	0	0	0	0
DESAT182_15	0	0	0	0	0	0	0	0		DESAT182_15	0	0	0	0	0	0	0	0
DESAT182_6	0.00610454	0.0257981	0.00732534	0.08	0.0257981	0.00610454	0.00610454	0.00610454		DESAT182_6	0.00588818	0.0103896	0.00702052	0.00758669	0.00758669	0.00588818	0.00610454	0.00610454
DESAT183_6	0	0	0	0	0	0	0	0		DESAT183_6	0	0	0	0	0	0	0	0
DESAT203_5	0	0	0	0	0	0	0	0		DESAT203_5	0	0	0	0	0	0	0	0
DESAT204_5	0	0	0	0	0	0	0	0		DESAT204_5	0	0	0	0	0	0	0	0
DESAT224_4	0	0	0	0	0	0	0	0		DESAT224_4	0	0	0	0	0	0	0	0
DESAT225_4	0	0	0	0	0	0	0	0		DESAT225_4	0	0	0	0	0	0	0	0
DGDPte	-0.00763068	-0.0322477	-0.00915667	-0.1	-0.0322477	-0.00763068	-0.00763068	-0.00763068		DGDPte	-0.00736023	-0.012987	-0.00877565	-0.00948337	-0.00948337	-0.00736023	-0.00763068	-0.00763068
DGDPter	-0.00305227	-0.0128991	-0.00366267	-0.04	-0.0128991	-0.00305227	-0.00305227	-0.00305227		DGDPter	-0.00294409	-0.00519481	-0.00351026	-0.00379335	-0.00379335	-0.00294409	-0.00305227	-0.00305227
DGDPtn	0	0	0	0	0	0	0	0		DGDPtn	0	0	0	0	0	0	0	0
DGK1	0	0	0	0	0	0	0	0		DGK1	0	0	0	0	0	0	0	0
DGK1er	-0.00305227	-0.0128991	-0.00366267	-0.04	-0.0128991	-0.00305227	-0.00305227	-0.00305227		DGK1er	-0.00294409	-0.00519481	-0.00351026	-0.00379335	-0.00379335	-0.00294409	-0.00305227	-0.00305227
DGMPte	0	0	0	0	0	0	0	0		DGMPte	0	0	0	0	0	0	0	0
DGMPter	0.00305227	0.0128991	0.00366267	0.04	0.0128991	0.00305227	0.00305227	0.00305227		DGMPter	0.00294409	0.00519481	0.00351026	0.00379335	0.00379335	0.00294409	0.00305227	0.00305227
DH1	1.43933e-27	3.6632e-23	-2.69635e-25	-282.657	0	1.43933e-27	-48.7053	-6.67083e-24		DH1	0	0	0	2.21783e-22	3.6583e-27	0	9.11712e-25	-4.12009e-26
DHAK	0	0	0	0	0	0	0	0		DHAK	0	0	0	0	0	0	0	0
DHAPAx_LI	0	0	0	0	0	0	0	0		DHAPAx_LI	0	0	0	0	0	0	0	0
DHAPtg	0	-1.72755	0	-106.27	-0.0386972	0	0	-7.07004		DHAPtg	0	0	0	0	0	0	0	0
DHAPtm	0	1.72755	0	106.27	0.0386972	0	0	7.07004		DHAPtm	0	0	0	0	0	0	0	0
DHASCBR	0	0	0	0	0	0	0	0		DHASCBR	0	0	0	0	0	0	0	0
DHAte	0	0	0	0	0	0	0	0		DHAte	0	0	0	0	0	0	0	0
DHCRD1	-2.96156e-29	8.67144e-26	2.91599e-28	0	2.244e-16	-2.96156e-29	7.28999e-29	-4.46512e-28		DHCRD1	0	0	0	-6.24669e-16	8.74798e-27	0	-8.65686e-28	-2.06967e-26
DHDASCBtm	0	0	0	0	0	0	0	0		DHDASCBtm	0	0	0	0	0	0	0	0
DHFRc	1.42344e-27	3.59087e-23	-2.69623e-25	6.75227e-14	0	1.42344e-27	5.16241e-15	-6.67309e-24		DHFRc	0	-8.34788e-27	0	2.21783e-22	3.64757e-27	0	9.1413e-25	-4.12798e-26
DHFRm	0.0167875	0.0709449	0.0201447	0.22	0.0709449	0.0167875	0.0167875	0.0167875		DHFRm	0.0161925	0.0285714	0.0193064	0.0208634	0.0208634	0.0161925	0.0167875	0.0167875
dhft	0	0	0	0	0	0	0	0		dhft	0	0	0	0	0	0	0	0
dhftm	1.53088e-18	-1.95544e-18	9.53317e-19	0	-1.72489e-18	1.53088e-18	9.88766e-19	1.5391e-27		dhftm	2.89007e-18	7.3624e-19	0	1.39915e-18	1.94463e-18	3.38995e-18	8.09215e-19	-1.16851e-18
DHNPTtn	0	0	0	0	0	0	0	0		DHNPTtn	0	0	0	0	0	0	0	0
DHORD1	-1.14234e-28	0	0	0	0	-1.14234e-28	0	0		DHORD1	0	0	0	0	0	0	0	0
DHORTS	0	0	0	0	0	0	0	0		DHORTS	0	0	0	0	0	0	0	0
DIDPtn	0	0	0	0	0	0	0	0		DIDPtn	0	0	0	0	0	0	0	0
DITPtn	0	0	0	0	0	0	0	0		DITPtn	0	0	0	0	0	0	0	0
D-LACte	0	0	0	0	0	0	0	0		D-LACte	0	0	0	0	0	0	0	0
DMATT	0.106066	0.448243	0.127278	1.39	0.448243	0.106066	0.106066	0.106066		DMATT	0.102307	0.180519	0.121982	0.131819	0.131819	0.102307	0.106066	0.106066
DMINOBPtm	-2.27134e-29	-1.50782e-26	2.77732e-29	1.77862e-29	0	-2.27134e-29	0	5.15522e-27		DMINOBPtm	0	0	0	0	0	0	0	-1.9925e-26
DMPPtg	-0.106066	-0.448243	-0.127278	-1.39	-0.448243	-0.106066	-0.106066	-0.106066		DMPPtg	-0.102307	-0.180519	-0.121982	-0.131819	-0.131819	-0.102307	-0.106066	-0.106066
DMQMT	0	0	0	0	0	0	0	0		DMQMT	0	0	0	0	0	0	0	0
DNADtg	2.58887e-16	-2.18186e-16	-5.05839e-16	1.06048e-16	1.27501e-15	2.58887e-16	2.90036e-16	9.69033e-17		DNADtg	-2.98432e-17	-2.35359e-16	-1.51194e-16	-7.7985e-17	-2.98385e-16	-1.34553e-16	1.23108e-16	-1.66303e-16
DNMPPAn	0	0	0	0	0	0	0	0		DNMPPAn	0	0	0	0	0	0	0	0
DNTPPAn	0	0	0	0	0	0	0	0		DNTPPAn	0	0	0	0	0	0	0	0
DPCK	0	0	-1.68373e-28	0	1.27609e-27	0	0	0		DPCK	0	0	0	-5.44529e-25	0	0	1.81488e-27	4.34225e-28
DPMVD	0.318199	1.34473	0.381833	4.17	1.34473	0.318199	0.318199	0.318199		DPMVD	0.306921	0.541558	0.365945	0.395456	0.395456	0.306921	0.318199	0.318199
DRIBtn	0	5.84608e-28	9.22785e-31	0	3.18591e-27	0	-3.23318e-32	0		DRIBtn	0	0	0	0	1.91243e-29	0	-6.33833e-28	0
DRPAr	0	0	0	0	0	0	0	0		DRPAr	0	0	0	0	0	0	0	0
DSATer	-2.74339e-29	8.67226e-26	2.50825e-28	0	2.244e-16	-2.74339e-29	7.83827e-29	-4.38943e-28		DSATer	0	0	0	-6.24669e-16	8.65345e-27	0	-8.66129e-28	-2.0697e-26
DTDPtn	0	0	0	0	0	0	0	0		DTDPtn	0	0	0	0	0	0	0	0
DTMPK	0	0	0	0	0	0	0	0		DTMPK	0	0	0	0	0	0	0	0
DTMPtm	0.0167875	0.0709449	0.0201447	0.22	0.0709449	0.0167875	0.0167875	0.0167875		DTMPtm	0.0161925	0.0285714	0.0193064	0.0208634	0.0208634	0.0161925	0.0167875	0.0167875
DTPCUDCPPtm	0	0	0	0	0	0	0	0		DTPCUDCPPtm	0	0	0	0	0	0	0	0
DUDPtn	0	0	0	0	0	0	0	0		DUDPtn	0	0	0	0	0	0	0	0
DUMPt	-0.0556734	-0.235279	-0.0668071	-0.7296	-0.235279	-0.0556734	-0.0556734	-0.0686761		DUMPt	-0.0537002	-0.0947532	-0.0640272	-0.0691907	-0.0691907	-0.0537002	-0.0556734	-0.0556734
DUMPtm	-0.0167875	-0.0709449	-0.0201447	-0.22	-0.0709449	-0.0167875	-0.0167875	-0.0167875		DUMPtm	-0.0161925	-0.0285714	-0.0193064	-0.0208634	-0.0208634	-0.0161925	-0.0167875	-0.0167875
DUMPtn	0	0	0	0	0	0	0	0		DUMPtn	0	0	0	0	0	0	0	0
DURIK1m	0	0	0	0	0	0	0	0		DURIK1m	0	0	0	0	0	0	0	0
DURIte	0	0	0	0	0	0	0	0		DURIte	0	0	0	0	0	0	0	0
duritm	0	0	0	0	0	0	0	0		duritm	0	0	0	0	0	0	0	0
DUTPDPn	0	0	0	0	0	0	0	0		DUTPDPn	0	0	0	0	0	0	0	0
DUTPtn	0	0	0	0	0	0	0	0		DUTPtn	0	0	0	0	0	0	0	0
EASCBPm	0	0	0	0	0	0	0	0		EASCBPm	0	0	0	0	0	0	0	0
ECOAH13m	0	0	0	0	0	0	0	0		ECOAH13m	0	0	0	0	0	0	0	0
ECOAH14m	0	0	0	0	0	0	0	0		ECOAH14m	0	0	0	0	0	0	0	0
ECOAH16m	0	0	-1.06269e-25	0	0	0	-3.60616e-27	0		ECOAH16m	0	0	0	0	-2.36976e-26	0	0	0
ECOAH1m	0	-0.281476	-0.186011	-16.7633	2.49334e-17	0	0	-1.11997		ECOAH1m	9.52277e-16	-0.0320346	-0.117013	-0.00540694	-0.0599056	-0.100002	1.43029e-26	-1.9398e-26
ECOAH2m	0	-0.281476	-0.186011	-16.7633	2.49334e-17	0	0	-1.11997		ECOAH2m	9.52277e-16	-0.0320346	-0.117013	-0.00540694	-0.0599056	-0.100002	-5.6774e-29	-1.93983e-26
ECOAH3m	4.34154e-29	-0.281476	-0.186011	-16.7633	2.49334e-17	4.34154e-29	0	-1.11997		ECOAH3m	9.52277e-16	-0.0320346	-0.117013	-0.00540694	-0.0599056	-0.100002	0	0
ECOAH4m	5.00947e-29	-0.281476	-0.186011	-16.7633	2.49334e-17	5.00947e-29	0	-1.11997		ECOAH4m	9.52277e-16	-0.0320346	-0.117013	-0.00540694	-0.0599056	-0.100002	1.5167e-26	1.29745e-27
ECOAH5m	5.6774e-29	-0.281476	-0.186011	-16.7633	2.49334e-17	5.6774e-29	0	-1.11997		ECOAH5m	9.52277e-16	-0.0320346	-0.117013	-0.00540694	-0.0599056	-0.100002	1.51687e-26	1.29745e-27
ECOAH6m	5.00947e-29	-0.281476	-0.186011	-16.7633	2.49334e-17	5.00947e-29	0	-1.11997		ECOAH6m	9.52277e-16	-0.0320346	-0.117013	-0.00540694	-0.0599056	-0.100002	1.51687e-26	1.29912e-27
ECOAH7m	0	-3.4027e-25	-0.186011	0	0	0	0	0		ECOAH7m	0	0	0	0	0	-0.100002	0	-1.19893e-27
ECOAH8m	0	0	0	0	0	0	0	0		ECOAH8m	0	0	0	0	0	0	0	0
ECOAH9m	7.64708	0.316661	9.25739	99.68	4.66778e-24	7.64708	7.63373	8.88358		ECOAH9m	7.26013	-1.21533e-27	8.65631	9.35439	6.55456	6.46011	7.24876	7.5269
EICPCOAter	0	0	0	0	0	0	0	0		EICPCOAter	0	0	0	0	0	0	0	0
EICTCOAter	0	0	0	0	0	0	0	0		EICTCOAter	0	0	0	0	0	0	0	0
EICTRCOAter	0	0	0	0	0	0	0	0		EICTRCOAter	0	0	0	0	0	0	0	0
EK	0.0732545	0.309578	0.087904	0.96	0.309578	0.0732545	0.0732545	0.0732545		EK	0.0706582	0.124675	0.0842463	0.0910403	0.0910403	0.0706582	0.0732545	0.0732545
ENO	0.547119	2.31216	-9.86383e-27	7.17	2.31216	0.547119	0.547119	0.547119		ENO	0.173305	0	0.12971	0.107912	0.107912	0.173305	0.547119	0.547119
ENPHE1	0.0274704	0.116092	0.032964	0.36	0.116092	0.0274704	0.0274704	0.0274704		ENPHE1	0.0264968	0.0467532	0.0315924	0.0341401	0.0341401	0.0264968	0.0274704	0.0274704
EPCT	0.0732545	0.309578	0.087904	0.96	0.309578	0.0732545	0.0732545	0.0732545		EPCT	0.0706582	0.124675	0.0842463	0.0910403	0.0910403	0.0706582	0.0732545	0.0732545
EPPP2v	0	0	0	0	0	0	0	0		EPPP2v	0	0	0	0	0	0	0	0
ERGSTtr	0.0236551	0.0999678	0.0283857	0.31	0.0999678	0.0236551	0.0236551	0.0236551		ERGSTtr	0.0228167	0.0402597	0.0272045	0.0293984	0.0293984	0.0228167	0.0236551	0.0236551
ETHAPter	0	0	0	0	0	0	0	0		ETHAPter	0	0	0	0	0	0	0	0
ETHAte	-0.0732545	-0.309578	-0.087904	-0.96	-0.309578	-0.0732545	-0.0732545	-0.0732545		ETHAte	-0.0706582	-0.124675	-0.0842463	-0.0910403	-0.0910403	-0.0706582	-0.0732545	-0.0732545
ETOHt	0	0	0	0	0	0	0.079359	0		ETOHt	0	0	0	0	0	0	0	0
ETOHtm	0	0	0	0	0	0	-0.079359	0		ETOHtm	0	0	0	0	0	0	0	0
EX_12d3k5mte(e)	0.0274704	0.116092	0.032964	0.36	0.116092	0.0274704	0.0274704	0.0274704		EX_12d3k5mte(e)	0.0264968	0.0467532	0.0315924	0.0341401	0.0341401	0.0264968	0.0274704	0.0274704
EX_34hpp(e)	779.291	252.796	790.957	285.673	318.318	779.291	816.653	427.737		EX_34hpp(e)	103.735	115.651	97.6836	383.407	380.513	105.885	103.877	102.765
EX_ac(e)	0	0.451467	0.19229	0	0.451467	0	0	0.160244		EX_ac(e)	0	0	0	0	0.132767	0	0	0
EX_acgam(e)	0	0	0	0	0	0	-1.23043e-28	0		EX_acgam(e)	0	0	0	0	0	0	-0.278138	0
EX_acoa(e)	2.52295e-29	-8.67222e-26	-2.50825e-28	0	-2.244e-16	2.52295e-29	-6.72787e-29	4.45721e-28		EX_acoa(e)	0	0	0	6.24669e-16	-8.61167e-27	0	8.66213e-28	2.06976e-26
EX_acorn(e)	-0.0274704	-0.116092	0	-0.36	-0.116092	-0.0274704	0	0		EX_acorn(e)	-0.0264968	-0.0467532	-0.0315924	-0.0341401	-0.0341401	-0.0264968	-0.0274704	-0.0274704
EX_ACP(e)	7.98802e-18	2.44741e-16	1.03632e-16	2.2454e-14	2.71281e-26	7.98802e-18	-4.66926e-29	2.2853e-15		EX_ACP(e)	2.48365e-31	4.28694e-17	8.04241e-17	8.58734e-18	2.08626e-16	2.78169e-29	0	-4.63615e-30
EX_ade(e)	0	0	0	0	0	0	0	0		EX_ade(e)	0	0	0	0	0	0	0	0
EX_a-D-glucose(e)	0	0	0	0	0	0	0	0		EX_a-D-glucose(e)	0	0	0	0	0	0	0	0
EX_adn(e)	0	0	0	0	0	0	0	0		EX_adn(e)	0	0	0	0	0	0	0	0
EX_alaD(e)	0	0	0	0	0	0	0	0		EX_alaD(e)	0	0	0	0	0	0	0	0
EX_ala-L(e)	0	0	-20.6794	0	0	0	0	0		EX_ala-L(e)	0	0	-2	0	0	0	0	0
EX_algy3p(e)	0	0	0	0	0	0	0	0		EX_algy3p(e)	0	0	0	0	0	0	0	0
EX_Ara_D(e)	0	0	0	0	0	0	0	0		EX_Ara_D(e)	0	0	0	0	0	0	0	0
EX_arg-L(e)	-0.346433	-1.46404	-0.448677	-4.54	-1.46404	-0.346433	-0.373903	-0.346433		EX_arg-L(e)	-0.334154	-0.58961	-0.398415	-0.430545	-0.430545	-0.334154	-0.346433	-0.346433
EX_argsuc(e)	0	0	0	89.5863	0	0	0	0		EX_argsuc(e)	0	0	0	0	0	0	0	0
EX_asn-L(e)	-10	-10	-10	-10	-10	-10	-10	-10		EX_asn-L(e)	-10	-4.95844	-10	-10	-10	-10	-10	-10
EX_asp-L(e)	0	0	0	-210.636	0	0	0	0		EX_asp-L(e)	0	0	0	-3	0	0	0	0
EX_b-D-glucose(e)	-0.391072	-1.65269	-0.141013	-5.125	-1.65269	-0.391072	-0.391072	-0.079359		EX_b-D-glucose(e)	-0.2	-0.2	-0.2	-0.2	-0.2	-0.2	-0.112934	-0.079359
EX_bpt(e)	0	0	0	0	0	0	0	0		EX_bpt(e)	0	0	0	0	0	0	0	0
EX_btn(e)	0	0	0	0	0	0	0	0		EX_btn(e)	0	0	0	0	0	0	0	0
EX_cal(e)	0	0	0	0	0	0	0	0		EX_cal(e)	0	0	0	0	0	0	0	0
EX_cer(e)	-0.079359	-0.335376	-0.0952294	-1.04	-0.335376	-0.079359	-0.079359	-0.079359		EX_cer(e)	-0.0765464	-0.135065	-0.0912668	-0.098627	-0.098627	-0.0765464	-0.079359	-0.079359
EX_chol(e)	0	0	0	0	0	0	0	0		EX_chol(e)	0	0	0	0	1.48294e-27	0	0	0
EX_chsterol(e)	0	0	0	0	0	0	0	0		EX_chsterol(e)	0	0	0	0	0	0	0	0
EX_citr(e)	1.95806e-27	1.47547e-16	1.54765e-25	-89.5863	-4.44119e-24	1.95806e-27	-2.42799e-27	6.40113e-24		EX_citr(e)	0	-1.01819e-27	0	5.0274e-19	-9.39869e-27	0	1.05767e-24	0
EX_clpn_LI	0	0	0	0	0	0	0	0		EX_clpn_LI	0	0	0	0	0	0	0	0
EX_co2(e)	0	0	0	61.9031	0	0	0	5.04597		EX_co2(e)	63.259	0	59.2161	0	63.0814	0	0	0
EX_cpppg3(e)	-0.0495994	-0.20961	-0.0595184	-0.65	-0.20961	-0.0495994	-0.0495994	-0.0495994		EX_cpppg3(e)	-0.0478415	-0.0844156	-0.0570418	-0.0616419	-0.0616419	-0.0478415	-0.0495994	-0.0495994
EX_cys-L(e)	-0.0808852	-0.341825	0	-1.06	-0.341825	-0.0808852	-0.0808852	0		EX_cys-L(e)	-0.0780184	0	-0.0930219	0	-0.100524	0	0	0
EX_CYTD	-0.00763068	-0.0322477	-0.00915667	-0.1	-0.0322477	-0.00763068	-0.00763068	-0.0206333		EX_CYTD	-0.00736023	-0.012987	-0.00877565	-0.00948337	-0.00948337	-0.00736023	-0.00763068	-0.00763068
EX_damp(e)	-0.0167875	-0.370719	-0.120868	-0.22	-0.425669	-0.0167875	-0.0167875	-0.100725		EX_damp(e)	0	0	0	0	0	0	0	0
EX_dcyt(e)	0	0	0	0	0	0	0	0		EX_dcyt(e)	0	0	0	0	0	0	0	0
EX_dgdp(e)	-0.00763068	-0.0322477	-0.00915667	-0.1	-0.0322477	-0.00763068	-0.00763068	-0.00763068		EX_dgdp(e)	-0.00736023	-0.012987	-0.00877565	-0.00948337	-0.00948337	-0.00736023	-0.00763068	-0.00763068
EX_dgmp(e)	0	0	0	0	0	0	0	0		EX_dgmp(e)	0	0	0	0	0	0	0	0
EX_dha(e)	0	0	0	0	0	0	0	0		EX_dha(e)	0	0	0	0	0	0	0	0
EX_dhf	0	0	0	0	0	0	0	0		EX_dhf	0	0	0	0	0	0	0	0
Ex_dump	0.0556734	0.235279	0.0668071	0.7296	0.235279	0.0556734	0.0556734	0.0686761		Ex_dump	0.0537002	0.0947532	0.0640272	0.0691907	0.0691907	0.0537002	0.0556734	0.0556734
EX_duri(e)	0	0	0	0	0	0	0	0		EX_duri(e)	0	0	0	0	0	0	0	0
EX_etha(e)	-0.0732545	-0.309578	-0.087904	-0.96	-0.309578	-0.0732545	-0.0732545	-0.0732545		EX_etha(e)	-0.0706582	-0.124675	-0.0842463	-0.0910403	-0.0910403	-0.0706582	-0.0732545	-0.0732545
EX_ETOH(e)	0	0	0	0	0	0	0.079359	0		EX_ETOH(e)	0	0	0	0	0	0	0	0
EX_fe2(e)	-0.0495994	-0.20961	-0.0595184	-0.65	-8.58218	-0.0495994	-0.0495994	-0.0495994		EX_fe2(e)	-0.0478415	-0.0844156	-0.0570418	-0.0616419	-0.0616419	-0.0478415	-0.0495994	-0.0495994
EX_fe3(e)	0	0	0	0	8.37257	0	0	0		EX_fe3(e)	0	0	0	0	0	0	0	0
EX_FMETTRNA	0	0	0	0	0	0	0	0		EX_FMETTRNA	0	-5.19299e-27	0	-1.14413e-21	0	0	0	-6.52942e-27
EX_fol(e)	1.53088e-18	-1.95548e-18	9.53318e-19	-6.75227e-14	-1.72489e-18	1.53088e-18	-5.16142e-15	6.67299e-24		EX_fol(e)	2.89007e-18	7.3624e-19	0	1.39893e-18	1.94463e-18	3.38995e-18	8.09214e-19	-1.16851e-18
EX_for	0.0282335	0.119316	0.0338797	0.37	0.119316	0.0282335	0.0282335	0.0282335		EX_for	0.0272328	0.0480519	0.0324699	0.0350885	0.0350885	0.0272328	0.0282335	0.0282335
EX_FRU(e)	0	0	0	0	0	0	0	0		EX_FRU(e)	0	0	0	0	0	0	0	0
EX_gal(e)	0	0	0	0	0	0	0	0		EX_gal(e)	0	0	0	0	0	0	0	0
EX_gam(e)	0	0	0	0	0	0	0	0		EX_gam(e)	0	0	0	0	0	0	0	0
EX_GAMLA	0	0	0	0	0	0	0	0		EX_GAMLA	0	0	0	0	0	0	0	0
EX_GLINCOA	0	0	0	0	0	0	0	0		EX_GLINCOA	0	-1.43275e-17	0	0	0	6.22838e-16	0	-9.66488e-17
EX_gln-L(e)	0	0	0	0	0	0	0	0		EX_gln-L(e)	0	0	0	0	0	0	0	0
EX_gltm(e)	0	0	0	0	0	0	0	0		EX_gltm(e)	0	0	0	0	0	0	0	0
EX_glu-L(e)	0	0	0	0	-32.2606	0	0	0		EX_glu-L(e)	0	0	0	0	-3	0	0	0
EX_gly(e)	0	0	0	-0.6	0	0	0	0		EX_gly(e)	0	0	0	0	0	0	0	0
EX_glyald(e)	0	1.37728e-26	0	0	0	0	0	0		EX_glyald(e)	0	0	0	0	0	0	0	0
EX_glyc(e)	0	0	0	0	0	0	0	0		EX_glyc(e)	0	0	0	0	0	0	0	0
EX_GLYCR	0	0	0	0	0	0	0	0		EX_GLYCR	0	0	0	0	0	0	0	0
EX_gsn(e)	0	0	0	0	0	0	0	0		EX_gsn(e)	0	0	0	0	0	0	0	0
EX_gua(e)	0	0	0	0	0	0	0	0		EX_gua(e)	0	0	0	0	0	0	0	0
EX_h(e)	813.482	268.814	845.432	439.739	295.005	813.482	899.643	451.851		EX_h(e)	73.7343	-145.178	74.122	422.962	345.568	-74.0409	-79.9735	-83.2101
EX_h2o(e)	324.22	2.89572	361.826	-197.797	6.35855	324.22	435.971	-10.6014		EX_h2o(e)	44.564	-1.38727	41.6952	265.916	317.543	-18.167	-18.4723	-18.1941
EX_H2O2	-342.461	0	-379.46	0	-0.05495	-342.461	-503.036	0		EX_H2O2	0	0	0	-287.249	-271.566	0	0	0
EX_h2s(e)	0	0	-0.0970607	0	0	0	-1.47893e-27	-0.0808852		EX_h2s(e)	0	-0.137662	0	-0.100524	0	-0.0780184	-0.0808852	-0.0808852
EX_hco3(e)	16.3987	5.04094	17.7594	152.247	4.72428	16.3987	16.3853	12.5618		EX_hco3(e)	-47.203	2.83377	-41.9955	20.8029	-48.0783	15.256	16.0004	16.2785
EX_HCYS	0.220527	0.931957	0.264628	2.89	0.931957	0.220527	0.220527	0.220527		EX_HCYS	0.212711	0.375325	0.253616	0.274069	0.274069	0.212711	0.220527	0.220527
EX_hdca	0	0	0	0	0	0	0	0		EX_hdca	0	0	0	0	0	-0.100002	0	0
EX_hglu(e)	0	0	0	0	0	0	0	0		EX_hglu(e)	0	0	0	0	0	0	0	0
EX_his-L(e)	-0.293018	-1.23831	-0.351616	-3.84	-1.23831	-0.293018	-0.293018	-0.293018		EX_his-L(e)	-0.282633	-0.498701	-0.336985	-0.364161	-0.364161	-0.282633	-0.293018	-0.293018
EX_hpro(e)	0	0	0	0	0	0	0	0		EX_hpro(e)	0	0	0	0	0	0	0	0
EX_hxan(e)	0	0	0	0	0	0	0	0		EX_hxan(e)	0	0	0	0	0	0	0	0
EX_id3acald(e)	0	0	0	0	0	0	0	0		EX_id3acald(e)	0	0	0	0	0	0	0	0
EX_ile-L(e)	-12.2156	-19.6233	-14.7395	-159.55	-19.3067	-12.2156	-12.2022	-13.4521		EX_ile-L(e)	-11.6667	-7.77532	-13.9103	-15.0321	-12.2322	-10.8667	-11.8172	-12.0954
EX_ind3ac(e)	0	0	0	0	0	0	0	0		EX_ind3ac(e)	0	0	0	0	0	0	0	0
EX_ind3pyr(e)	0	0	0	0	0	0	0	0		EX_ind3pyr(e)	0	0	0	0	0	0	0	0
EX_indlac(e)	0	0	0	0	0	0	0	0		EX_indlac(e)	0	0	0	0	0	0	0	0
EX_inost(e)	0	0	0	0	0	0	0	0		EX_inost(e)	0	0	0	0	0	0	0	0
EX_ins(e)	-0.0839374	-0.05495	0	-1.1	0	-0.0839374	-0.0839374	0		EX_ins(e)	-0.097155	-0.171429	-0.115839	-0.12518	-0.12518	-0.097155	-0.100725	-0.100725
EX_ipc(e)	0.079359	0.335376	0.0952294	1.04	0.335376	0.079359	0.079359	0.079359		EX_ipc(e)	0.0765464	0.135065	0.0912668	0.098627	0.098627	0.0765464	0.079359	0.079359
EX_lac-D(e)	0	0	0	0	0	0	0	0		EX_lac-D(e)	0	0	0	0	0	0	0	0
EX_leu-L(e)	-4.88668	-20.6514	-5.86393	-64.04	-20.6514	-4.88668	-4.88668	-4.88668		EX_leu-L(e)	-4.71349	-8.31688	-5.61993	-6.07315	-6.07315	-4.71349	-4.88668	-4.88668
EX_LINCOA	0	0	0	0	0	0	0	0		EX_LINCOA	0	0	0	0	0	0	0	0
EX_lys-L(e)	-0.370851	-1.56724	-0.445014	-4.86	-1.56724	-0.370851	-0.370851	-0.370851		EX_lys-L(e)	-0.357707	-0.631169	-0.426497	-0.460892	-0.460892	-0.357707	-0.370851	-0.370851
EX_malt(e)	0	0	0	0	0	0	0	0		EX_malt(e)	0	0	0	0	0	0	0	0
EX_man(e)	0	0	0	0	0	0	0	-0.311713		EX_man(e)	0	0	0	0	0	0	0	-0.311713
EX_man6p(e)	0	0	0	0	0	0	0	0		EX_man6p(e)	0	0	0	0	0	0	0	0
EX_mannan(e)	0	0	0	0	0	0	0	0		EX_mannan(e)	0	0	0	0	0	0	0	0
EX_met-L(e)	-0.921023	-3.89229	-1.10521	-12.07	-3.89229	-0.921023	-0.921023	-0.921023		EX_met-L(e)	-0.888379	-1.56753	-1.05922	-1.14464	-1.14464	-0.888379	-0.921023	-0.921023
EX_METTRNA	0	0	0	0	0	0	0	0		EX_METTRNA	0	5.19299e-27	0	1.14413e-21	0	0	0	6.52942e-27
EX_mthgxl(e)	0	0	0	0	0	0	0	0		EX_mthgxl(e)	0	0	0	0	0	0	0	0
EX_nac(e)	0	0	0	0	0	0	0	0		EX_nac(e)	0	0	0	0	0	0	0	0
EX_ncam(e)	0	0	0	1.06048e-16	0	0	0	0		EX_ncam(e)	0	0	0	0	0	0	0	0
EX_nh3(e)	794.271	252.142	825.795	360.182	317.402	794.271	831.619	444.05		EX_nh3(e)	118.761	116.973	113.753	399.998	394.304	120.111	118.721	117.608
EX_nh4(e)	0	0	0	0	0	0	0	0		EX_nh4(e)	0	0	0	0	0	0	0	0
EX_no2(e)	0	0	0	0	0	0	0	0		EX_no2(e)	0	0	0	0	0	0	0	0
EX_no3(e)	0	0	0	0	0	0	0	0		EX_no3(e)	0	0	0	0	0	0	0	0
EX_noadprpa(e)	0	0	0	0	0	0	0	0		EX_noadprpa(e)	0	0	0	0	0	0	0	0
EX_nr2(e)	0	0	0	0	0	0	0	0		EX_nr2(e)	0	0	0	0	0	0	0	0
EX_o2(e)	-232.269	-145.553	-232.273	-208.063	-147.303	-232.269	-146.283	-231.229		EX_o2(e)	-65	-65	-65	-65	-65	-65	-65	-65
EX_OCDCYA	-0.00610454	-0.0257981	-0.00732534	-0.08	-0.0257981	-0.00610454	-0.00610454	-0.00610454		EX_OCDCYA	-0.00588818	-0.0103896	-0.00702052	-0.00758669	-0.00758669	-0.00588818	-0.00610454	-0.00610454
EX_olcoa(e)	0	0	0	0	0	0	0	0		EX_olcoa(e)	0	0	0	0	0	0	0	0
EX_pa_LI(e)	-0.0236856	-0.100097	-0.0284223	-0.3104	-0.100097	-0.0236856	-0.0236856	-0.0236856		EX_pa_LI(e)	-0.0228461	-0.0403117	-0.0272396	-0.0294364	-0.0294364	-0.0228461	-0.0236856	-0.0236856
EX_phe-L(e)	-2.08928	-8.82941	-2.5071	-27.38	-8.82941	-2.08928	-2.08928	-2.08928		EX_phe-L(e)	-2.01523	-3.55584	-2.40277	-2.59655	-2.59655	-2.01523	-2.08928	-2.08928
EX_pheme(e)	0	0	0	0	0	0	0	0		EX_pheme(e)	0	0	0	0	0	0	0	0
EX_pi(e)	-0.1343	-0.267785	-0.060434	-1.76	-0.212835	-0.1343	-0.1343	-0.0633651		EX_pi(e)	-0.145732	-0.257143	-0.173758	-0.187771	-0.187771	-0.145732	-0.151087	-0.151087
EX_pmtcoa(e)	0	-5.21339e-16	0	0	0	0	0	0		EX_pmtcoa(e)	9.52277e-16	0	4.01371e-16	0	0	0	0	0
EX_pnto-R(e)	-0.0137352	-0.0580458	-0.016482	-0.18	-0.0580458	-0.0137352	-0.0137352	-0.0137352		EX_pnto-R(e)	-0.0132484	-0.0233766	-0.0157962	-0.0170701	-0.0170701	-0.0132484	-0.0137352	-0.0137352
EX_ppa(e)	7.64708	0.316661	9.25739	99.68	4.66752e-24	7.64708	7.63373	8.88358		EX_ppa(e)	7.26013	-1.21622e-27	8.65631	9.35439	6.55456	6.46011	7.24876	7.5269
EX_pro-L(e)	0	-32.2606	0	0	0	0	0	0		EX_pro-L(e)	0	-12.9922	0	0	0	0	0	0
EX_PTRC	0	0	0	0	0	0	0	-0.0274704		EX_PTRC	0	0	0	0	0	0	0	0
EX_pydxn(e)	0	0	0	0	0	0	0	0		EX_pydxn(e)	0	0	0	0	0	0	0	0
EX_pyr(e)	0	0	18.0231	0	0	0	0	0		EX_pyr(e)	0	0	0	0	0	0	0	0
EX_raff(e)	0	0	0	0	0	0	0	0		EX_raff(e)	0	0	0	0	0	0	0	0
EX_rfvn(e)	-3.50135e-16	-1.0949e-15	-1.26234e-15	6.55527e-14	7.16994e-17	-3.50135e-16	3.32955e-16	3.31484e-15		EX_rfvn(e)	-2.07007e-15	3.86078e-18	1.02922e-15	-4.45725e-15	-9.22136e-16	2.95725e-15	-8.50968e-16	-3.88178e-16
EX_RIB(e)	0	0	0	0	0	0	0	0		EX_RIB(e)	0	0	0	0	0	0	0	0
EX_rnam(e)	2.58887e-16	-2.18186e-16	-5.05839e-16	0	1.27501e-15	2.58887e-16	2.90036e-16	9.69033e-17		EX_rnam(e)	-2.98432e-17	-2.35359e-16	-1.51194e-16	-7.7985e-17	-2.98385e-16	-1.34553e-16	1.23108e-16	-1.66303e-16
EX_sbtd(e)	0	0	0	0	0	0	0	0		EX_sbtd(e)	0	0	0	0	0	0	0	0
EX_ser-L(e)	-0.805799	-3.40535	-1.06401	-10.78	-3.40535	-0.805799	-0.805799	-0.886684		EX_ser-L(e)	-0.77724	-1.50909	-0.926709	-1.10197	-1.00144	-0.855258	-0.886684	-0.886684
EX_sphings(e)	-5.34553e-17	0	0	0	0	-5.34553e-17	-4.10367e-17	0		EX_sphings(e)	0	-3.06817e-14	0	0	0	0	0	0
EX_SPMD	0	0	0	0	0	0	0	0		EX_SPMD	0	0	0	0	0	0	0	0
EX_strcoa(e)	2.18323e-15	0	1.73606e-15	2.00495e-14	0	2.18323e-15	3.86616e-15	-1.30496e-15		EX_strcoa(e)	0	0	0	0	-9.44679e-16	0	1.00717e-15	0
EX_succ(e)	0	0	0	0	0	0	0	0		EX_succ(e)	0	0	0	0	0	0	0	0
EX_sucr(e)	0	0	0	0	0	0	0	0		EX_sucr(e)	0	0	0	0	0	0	0	0
EX_tdcoa	0	0	0	0	0	0	0	0		EX_tdcoa	0	0	0	0	0	0	-8.86856e-29	0
EX_thr-L(e)	-0.569248	-2.40568	-0.683088	-6.42	-2.40568	-0.569248	-0.569248	-0.569248		EX_thr-L(e)	-0.549073	-0.968831	-0.654664	-0.707459	-0.707459	-0.549073	-0.569248	-0.569248
EX_THYMD	0	0	0	0	0	0	0	0		EX_THYMD	0	0	0	0	0	0	0	0
EX_trp-L(e)	-0.0702022	-0.296678	-0.0842414	-0.92	-0.296678	-0.0702022	-0.0702022	-0.0702022		EX_trp-L(e)	-0.0677141	-0.119481	-0.080736	-0.087247	-0.087247	-0.0677141	-0.0702022	-0.0702022
EX_tyr-L(e)	-779.957	-255.608	-791.756	-294.393	-321.13	-779.957	-817.318	-428.402		EX_tyr-L(e)	-104.376	-116.783	-98.4488	-384.234	-381.34	-106.526	-104.543	-103.43
EX_ura(e)	0	0	0	0	0	0	0	0		EX_ura(e)	0	0	0	0	0	0	0	0
EX_urea(e)	0	0	0.032964	0	0	0	0.0274704	0		EX_urea(e)	0	0	0	0	0	0	0	0
EX_URI	0	0	0	0	0	0	0	0		EX_URI	0	0	0	0	0	0	0	0
EX_val-L(e)	-2.8554	-12.0671	-3.42643	-37.42	-12.0671	-2.8554	-2.8554	-2.8554		EX_val-L(e)	-2.7542	-4.85974	-3.28385	-3.54868	-3.54868	-2.7542	-2.8554	-2.8554
EX_xan(e)	0	0	0	0	0	0	0	0		EX_xan(e)	0	0	0	0	0	0	0	0
EX_xtsn(e)	0	0	0	0	0	0	0	0		EX_xtsn(e)	0	0	0	0	0	0	0	0
F6Ptg	-0.278138	-1.17543	-0.005494	-3.645	-1.17543	-0.278138	-0.278138	-0.278138		F6Ptg	0	0	0	-0.0596461	0	-0.0910686	0	-0.278138
FA_3ACPH	0	0	0	0	0	0	0	0		FA_3ACPH	0	0	0	0	0	0	0	0
FA_4ACPH	0	0	0	0	0	0	0	0		FA_4ACPH	0	0	0	0	0	0	0	0
FA140ACPH	-6.45539e-29	0.281476	0	16.7633	1.99467e-16	-6.45539e-29	1.19176e-28	1.11997		FA140ACPH	-9.52277e-16	0.0320346	0.117013	0.00540694	0.0599056	2.23456e-29	0	-3.0894e-26
FA160ACPH	0	-5.21339e-16	0.186011	0	0	0	-6.62104e-29	0		FA160ACPH	9.52277e-16	9.94585e-29	4.01371e-16	-6.24669e-16	1.02476e-26	3.6989e-29	0	0
FA180ACPH	0.0133537	0.0351845	0	0	-1.99467e-16	0.0133537	-1.77285e-28	0.129885		FA180ACPH	0	0.020202	0	0	0.0074882	0	0	0
FA182ACPH	0	0	0	0	0	0	0	0		FA182ACPH	0	0	0	0	0	0	0	0
FACOAL1	0	0	0	0	0	0	0	0		FACOAL1	0	0	0	0	0	0	0	0
FACOAL140	-3.92945e-29	0.281476	0	16.7633	1.99467e-16	-3.92945e-29	0	1.11997		FACOAL140	-9.52277e-16	0.0320346	0.117013	0	0.0599056	0	0	-3.0894e-26
FACOAL140m	0	0	0	8.48576e-16	0	0	0	0		FACOAL140m	0	0	0	0.00540694	0	0	0	0
FACOAL160	-1.9707e-29	-5.21339e-16	0.186011	0	6.30622e-28	-1.9707e-29	-7.88278e-29	0		FACOAL160	9.52277e-16	9.84829e-29	4.01371e-16	-6.24669e-16	1.03508e-26	0.100002	0	0
FACOAL160m	0	0	0	0	0	0	0	0		FACOAL160m	0	0	0	0	0	0	0	0
FACOAL180	2.18323e-15	0	1.73606e-15	2.00495e-14	0	2.18323e-15	3.86616e-15	-1.30496e-15		FACOAL180	0	0	0	0	-9.44679e-16	0	1.00717e-15	0
FACOAL180m	0	0	0	0	0	0	0	0		FACOAL180m	0	0	0	0	0	0	0	0
FACOAL182	0.00610454	0.0257981	0.00732534	0.08	0.0257981	0.00610454	0.00610454	0.00610454		FACOAL182	0.00588818	0.0103896	0.00702052	0.00758669	0.00758669	0.00588818	0.00610454	0.00610454
FACOAL182m	0	0	0	0	0	0	0	0		FACOAL182m	0	0	0	0	0	0	0	0
FACOAL1m	0	0	-7.81122e-30	0	1.0415e-26	0	3.32955e-16	0		FACOAL1m	0	0	0	0	0	0	0	0
FACOAL2	0	0	0	0	0	0	0	0		FACOAL2	0	0	0	0	0	0	0	0
FACOAL2m	0	0	0	0	0	0	0	0		FACOAL2m	0	0	0	0	0	0	0	0
FADS	3.50135e-16	1.0949e-15	1.26234e-15	-6.55527e-14	-7.16994e-17	3.50135e-16	-3.32955e-16	-3.31484e-15		FADS	2.07007e-15	-3.86078e-18	-1.02922e-15	4.45725e-15	9.22136e-16	-2.95725e-15	8.50968e-16	3.88178e-16
FAS100COAr	-3.67785e-29	8.67237e-26	0	0	-3.28279e-26	-3.67785e-29	0	-7.84608e-28		FAS100COAr	0	0	0	0	0	0	-8.58165e-28	-2.06971e-26
FAS120COAr	-3.67785e-29	8.67237e-26	0	0	-3.28279e-26	-3.67785e-29	0	-7.84608e-28		FAS120COAr	0	0	0	0	0	0	-8.58165e-28	-2.06971e-26
FAS140COAr	-3.59298e-29	8.67345e-26	0	0	-3.28278e-26	-3.59298e-29	0	-7.84467e-28		FAS140COAr	0	0	0	0	0	0	-8.50338e-28	-2.07e-26
FAS160COAr	-2.99415e-29	8.67345e-26	0	0	2.244e-16	-2.99415e-29	7.18596e-29	0		FAS160COAr	0	0	0	6.91002e-25	0	0	-8.56327e-28	-2.06986e-26
FAS180COAr	0	0	0	0	0	0	0	0		FAS180COAr	0	0	0	0	0	0	0	0
FAS203COA	0	0	0	0	0	0	0	0		FAS203COA	0	0	0	0	0	0	0	0
FAS204COA	0	0	0	0	0	0	0	0		FAS204COA	0	0	0	0	0	0	0	0
FAS224COA	0	0	0	0	0	0	0	0		FAS224COA	0	0	0	0	0	0	0	0
FAS225COA	0	0	0	0	0	0	0	0		FAS225COA	0	0	0	0	0	0	0	0
FAS60COAr	0	0	0	0	0	0	0	0		FAS60COAr	0	0	0	0	0	0	0	0
FAS80COAr	-3.78453e-29	8.67298e-26	0	0	-3.28293e-26	-3.78453e-29	0	0		FAS80COAr	0	0	0	0	0	0	-8.57341e-28	-2.0697e-26
FBAg	0.278138	1.17543	0.005494	3.645	1.17543	0.278138	0.278138	0.278138		FBAg	0.0910686	0.00779221	0.0701203	0.0596461	0.0596461	0.0910686	0.278138	0.278138
FBP26	0	0	0	0	0	0	0	0		FBP26	0	0	0	0	0	0	0	0
FBPg	0	0	1.06584	0	0	0	0	0		FBPg	0	0	0	0	0	0	0	0
FCL	0	-7.22526e-25	0	282.657	0	0	48.7053	0		FCL	0	0	0	0	0	0	0	0
FCLT	0.0495994	0.20961	0.0595184	0.65	0.20961	0.0495994	0.0495994	0.0495994		FCLT	0.0478415	0.0844156	0.0570418	0.0616419	0.0616419	0.0478415	0.0495994	0.0495994
FE3te	0	0	0	0	8.37257	0	0	0		FE3te	0	0	0	0	0	0	0	0
FE3tm	0	0	0	0	8.37257	0	0	0		FE3tm	0	0	0	0	0	0	0	0
FERCOAL	0	0	0	0	0	0	0	0		FERCOAL	0	0	0	0	0	0	0	0
FERCOALm	0	0	0	0	0	0	0	0		FERCOALm	0	0	0	0	0	0	0	0
FERULCOAtm	0	0	0	0	0	0	0	0		FERULCOAtm	0	0	0	0	0	0	0	0
FEtm	0	0	0	0	-8.37257	0	0	0		FEtm	0	0	0	0	0	0	0	0
FMETTRNAt	0	0	0	0	0	0	0	0		FMETTRNAt	0	-5.19299e-27	0	-1.14413e-21	0	0	0	-6.52942e-27
FMETTRNAtm	0	0	0	0	0	0	0	0		FMETTRNAtm	0	-5.19299e-27	0	-1.14413e-21	0	0	0	-6.52942e-27
FMNAT	3.50135e-16	1.0949e-15	1.26234e-15	-6.55527e-14	-7.16994e-17	3.50135e-16	-3.32955e-16	-3.31484e-15		FMNAT	2.07007e-15	-3.86078e-18	-1.02922e-15	4.45725e-15	9.22136e-16	-2.95725e-15	8.50968e-16	3.88178e-16
FMT	0	0	0	0	0	0	0	0		FMT	0	-5.19299e-27	0	-1.14413e-21	0	0	0	-6.52942e-27
FOLt	-1.53088e-18	1.95548e-18	-9.53318e-19	6.75227e-14	1.72489e-18	-1.53088e-18	5.16142e-15	-6.67299e-24		FOLt	-2.89007e-18	-7.3624e-19	0	-1.39893e-18	-1.94463e-18	-3.38995e-18	-8.09214e-19	1.16851e-18
FORt	0.0282335	0.119316	0.0338797	0.37	0.119316	0.0282335	0.0282335	0.0282335		FORt	0.0272328	0.0480519	0.0324699	0.0350885	0.0350885	0.0272328	0.0282335	0.0282335
FORter	0.0282335	0.119316	0.0338797	0.37	0.119316	0.0282335	0.0282335	0.0282335		FORter	0.0272328	0.0480519	0.0324699	0.0350885	0.0350885	0.0272328	0.0282335	0.0282335
FORtm	0	0	0	0	0	0	0	0		FORtm	0	0	0	0	0	0	0	0
FRDg	0.278138	0	0	0	0	0.278138	0.278138	0		FRDg	0	0	0	0	0	0	0.00915681	0.00915681
FRDm	451.513	0	448.965	0	0	451.513	0	438.547		FRDm	0	0	0	0	0	0	0	0
FRDPtm	-0.0495994	-0.20961	-0.0595184	-0.65	-0.20961	-0.0495994	-0.0495994	-0.0495994		FRDPtm	-0.0478415	-0.0844156	-0.0570418	-0.0616419	-0.0616419	-0.0478415	-0.0495994	-0.0495994
FRDPtr	-0.056467	-0.238633	-0.0677594	-0.74	-0.238633	-0.056467	-0.056467	-0.056467		FRDPtr	-0.0544657	-0.0961039	-0.0649398	-0.0701769	-0.0701769	-0.0544657	-0.056467	-0.056467
FRLTtm	0	0	0	0	0	0	0	0		FRLTtm	0	0	0	0	0	0	0	0
FRUte	0	0	0	0	0	0	0	0		FRUte	0	0	0	0	0	0	0	0
FRUtg	0	0	0	0	0	0	0	0		FRUtg	0	0	0	0	0	0	0	0
FTHFLr	0	0	0	0	0	0	0	0		FTHFLr	0	0	0	0	0	0	2.41426e-27	0
FUMc	214.254	138.91	201.796	-58.4769	138.169	214.254	128.294	209.742		FUMc	47.6681	62.2897	44.7966	42.6109	48.3543	48.2826	-16.4021	47.2127
FUMg	-0.278138	0	-1.31307	0	0	-0.278138	-0.278138	-0.206028		FUMg	-0.182137	-0.207792	-0.842321	-0.151734	-0.478726	-0.882151	-0.547119	-0.547119
FUMm	-213.976	-138.91	-200.483	58.4769	-138.169	-213.976	-128.016	-209.536		FUMm	-47.486	-62.0819	-43.9543	-42.4591	-47.8756	-47.4004	16.9493	-46.6656
FUMtg	0	0	1.31307	0	0	0	0	0.206028		FUMtg	0.182137	0.207792	0.842321	0.151734	0.478726	0.882151	0.537963	0.537963
FUMtm	214.254	138.91	200.483	-58.4769	138.169	214.254	128.294	209.536		FUMtm	47.486	62.0819	43.9543	42.4591	47.8756	47.4004	-16.9401	46.6747
FXN	0	0	0	0	2.09314	0	0	0		FXN	0	0	0	0	0	0	0	0
G3PDg	0	1.72755	0	106.27	0.0386972	0	0	7.07004		G3PDg	0	0	0	0	0	0	0	0
G3PDm	0	1.72755	0	106.27	0.0386972	0	0	7.07004		G3PDm	0	0	0	0	0	0	0	0
G5SADs	3.83976	-16.0335	4.62595	58.02	18.7101	3.83976	3.83976	3.83976		G5SADs	3.70367	-4.52597	4.41591	4.77203	6.0743	4.62483	132.182	3.83976
G5SDr	218.666	127.607	205.109	8.6431	161.61	218.666	132.706	214.154		G5SDr	52.2782	59.6689	48.3702	48.6662	55.7119	53.8138	116.352	51.6248
G6P_Atg	0	0	0	0	0	0	0	0		G6P_Atg	0	0	0	0	0	0	0	0
G6PDHg	-2.18123e-16	0	0	0	-1.7516e-25	-2.18123e-16	-6.74035e-17	0		G6PDHg	0	2.56119e-16	0	0	2.56119e-16	0	-2.22985e-17	0
G6PEg	0	1.65269	0	0	0	0	0	0		G6PEg	0	0	0	0	2.12382e-28	0.2	0	0
G6Ptg	-0.391072	-1.65269	-0.141013	-5.125	-1.65269	-0.391072	-0.391072	-0.079359		G6Ptg	-0.108931	-0.192208	-0.12988	-0.2	-0.140354	-0.2	-0.112934	-0.079359
gal6dgtg	0	0	0	0	0	0	0	0		gal6dgtg	0	0	0	0	0	0	0	0
GALKx	0	0	0	0	0	0	0	0		GALKx	0	0	0	0	0	0	0	0
GALS3a	0	0	0	0	0	0	0	0		GALS3a	0	0	0	0	0	0	0	0
GALte	0	0	0	0	0	0	0	0		GALte	0	0	0	0	0	0	0	0
GALtg	0	0	0	0	0	0	0	0		GALtg	0	0	0	0	0	0	0	0
GALtm	0	0	0	0	0	0	0	0		GALtm	0	0	0	0	0	0	0	0
GALTtm	0	0	0	0	0	0	0	0		GALTtm	0	0	0	0	0	0	0	0
GALU	0	2.72996e-24	0	-4.80627e-28	-6.00784e-29	0	0	0		GALU	0	0	0	0	2.12328e-28	0	0	0
GAMKg	0	0	0	0	0	0	1.23043e-28	0		GAMKg	0	0	0	0	0	0	0.278138	0
GAPD	-0.00915681	-0.0386972	-0.010988	-0.12	-0.0386972	-0.00915681	-0.00915681	-0.00915681		GAPD	-0.00883227	-0.0155844	-0.0105308	-0.01138	-0.01138	-0.00883227	-0.00915681	-0.00915681
GAPDg	0.556276	2.35085	0.010988	7.29	2.35085	0.556276	0.556276	0.556276		GAPDg	0.182137	0.0155844	0.140241	0.119292	0.119292	0.182137	0.556276	0.556276
GAT	0	0	0	0	0	0	0	0		GAT	0	0	0	0	0	0	0	0
GCCbm	0.0167875	0.0709449	0.0201447	0	0.0709449	0.0167875	0.0167875	0.0167875		GCCbm	0.0161925	0.0285714	0.0193064	0.0208634	0.0208634	0.0161925	0.0167875	0.0167875
GCCm	0.0167875	0.0709449	0.0201447	0	0.0709449	0.0167875	0.0167875	0.0167875		GCCm	0.0161925	0.0285714	0.0193064	0.0208634	0.0208634	0.0161925	0.0167875	0.0167875
GCVL1	0.0167875	0.0709449	0.0201447	0	0.0709449	0.0167875	0.0167875	0.0167875		GCVL1	0.0161925	0.0285714	0.0193064	0.0208634	0.0208634	0.0161925	0.0167875	0.0167875
GDPter	0	0	0	0	0	0	0	0		GDPter	0	0	0	0	0	0	0	0
GDPtm	0	0	0	0	0	0	0	0		GDPtm	0	0	0	0	0	0	0	0
GF6PTAr	0	0	0	0	0	0	0	0		GF6PTAr	0	0	0	0	0	0	0	0
GHMT	1.38341e-27	3.59112e-23	-2.69627e-25	6.75227e-14	0	1.38341e-27	5.16241e-15	-6.67137e-24		GHMT	0	-8.35236e-27	0	2.21783e-22	3.63146e-27	0	9.11721e-25	-4.12949e-26
GHMTm	-1.64282e-31	-3.06063e-26	2.02395e-28	0.22	-3.23306e-28	-1.64282e-31	0	2.44935e-24		GHMTm	0	-9.72186e-27	0	0	0	0	3.73379e-27	3.57477e-27
GK1	-0.00457841	-0.0193486	-0.005494	-0.06	-0.0193486	-0.00457841	-0.00457841	-0.00457841		GK1	-0.00441614	-0.00779221	-0.00526539	-0.00569002	-0.00569002	-0.00441614	-0.00457841	-0.00457841
GK1er	0	0	-6.97886e-26	0	0	0	0	0		GK1er	0	0	0	0	0	0	0	0
GLCAt2	0	0	0	0	0	0	0	0		GLCAt2	0	0	0	0	0	0	0	0
GLCAtg	0	-1.65269	0	0	0	0	0	0		GLCAtg	0	0	0	0	0	-0.2	0	0
GLCBt2	-0.391072	-1.65269	-0.141013	-5.125	-1.65269	-0.391072	-0.391072	-0.079359		GLCBt2	-0.2	-0.2	-0.2	-0.2	-0.2	-0.2	-0.112934	-0.079359
GLCBtg	-0.391072	0	-0.141013	-5.125	-1.65269	-0.391072	-0.391072	-0.079359		GLCBtg	-0.2	-0.2	-0.2	-0.2	-0.2	0	-0.112934	-0.079359
GLCDHm	0	-1.37728e-26	0	0	0	0	0	0		GLCDHm	0	0	0	0	0	0	0	0
GlcNKg	0	0	0	0	0	0	0	0		GlcNKg	0	0	0	0	0	0	0	0
GLCNt	0	0	0	0	0	0	0	0		GLCNt	0	0	0	0	0	0	0	0
GLCNtg	0	0	0	0	0	0	0	0		GLCNtg	0	0	0	0	0	0	0	0
GLINACPtm	0	0	0	0	0	0	0	0		GLINACPtm	0	0	0	0	0	0	0	0
GLINCOAt	0	0	0	0	0	0	0	0		GLINCOAt	0	1.43275e-17	0	0	0	-6.22838e-16	0	9.66488e-17
GLINCOAtg	0	0	0	0	0	0	0	0		GLINCOAtg	0	0	0	0	0	0	0	0
GLINCOAtr	-0.00610454	-0.0257981	-0.00732534	-0.08	-0.0257981	-0.00610454	-0.00610454	-0.00610454		GLINCOAtr	-0.00588818	-0.0103896	-0.00702052	-0.00758669	-0.00758669	-0.00588818	-0.00610454	-0.00610454
GLNSm	0	0	0	0	0	0	0	0		GLNSm	0	0	0	0	0	0	0	0
GLNt	0	0	0	0	0	0	0	0		GLNt	0	0	0	0	0	0	0	0
GLNtg	1.22549	5.17897	1.47056	16.06	5.17897	1.22549	1.22549	1.22549		GLNtg	1.18205	2.08571	1.40937	1.52303	1.52303	1.18205	1.22549	1.22549
GLNtm	0	0	0	0	0	0	0	0		GLNtm	0	0	0	0	0	0	0	0
GLNtn	0	0	0	0	0	0	0	0		GLNtn	0	0	0	0	0	0	0	0
GLNTRNAtm	0	0	0	0	0	0	0	0		GLNTRNAtm	0	0	0	0	0	0	0	0
GLNTRS	0	0	0	0	0	0	0	0		GLNTRS	0	0	0	0	0	0	0	0
GLNTRSm	0	0	0	0	0	0	0	0		GLNTRSm	0	0	0	0	0	0	0	0
GLTMte	0	0	0	0	0	0	0	0		GLTMte	0	0	0	0	0	0	0	0
GLTMtm	0	0	0	0	0	0	0	0		GLTMtm	0	0	0	0	0	0	0	0
GLU5K	218.666	127.607	205.109	8.6431	161.61	218.666	132.706	214.154		GLU5K	52.2782	59.6689	48.3702	48.6662	55.7119	53.8138	116.352	51.6248
GLU5SAtm	-214.826	-143.641	-200.483	49.3769	-142.9	-214.826	-128.866	-210.315		GLU5SAtm	-48.5746	-64.1949	-43.9543	-43.8942	-49.6376	-49.189	15.8298	-47.785
GLUCYSL	0.0549409	0.232183	0.065928	0.72	0.232183	0.0549409	0.0549409	0.0549409		GLUCYSL	0.0529936	0.0935065	0.0631847	0.0682803	0.0682803	0.0529936	0.0549409	0.0549409
GLUDxm	221.672	140.572	229.458	39.8031	139.514	221.672	135.699	218.397		GLUDxm	55.0619	62.8313	53.6892	52.2528	55.1964	54.8763	-9.3823	54.5107
GLUDy	565.037	111.574	589.161	342.55	177.837	565.037	688.359	217.994		GLUDy	56.0665	53.3611	52.887	340.796	332.159	57.6021	120.28	55.5522
GLUKg	0.391072	0	0.141013	5.125	1.65269	0.391072	0.391072	0.079359		GLUKg	0.2	0.2	0.2	0.2	0.2	0	0.112934	0.079359
GLUt6	0	0	0	0	32.2606	0	0	0		GLUt6	0	0	0	0	3	0	0	0
GLUTCOAtm	0	0	0	0	0	0	0	0		GLUTCOAtm	0	0	0	0	0	0	0	0
GLUtg	-1.22549	-5.17897	-1.47056	-16.06	-5.17897	-1.22549	-1.22549	-1.22549		GLUtg	-1.18205	-2.08571	-1.40937	-1.52303	-1.52303	-1.18205	-1.22549	-1.22549
GLUtn	0	0	0	0	0	0	0	0		GLUtn	0	0	0	0	0	0	0	0
GLUTRNAtm	0	0	0	0	0	0	0	0		GLUTRNAtm	0	0	0	0	0	0	0	0
GLUTRS	0	0	0	0	0	0	0	0		GLUTRS	0	0	0	0	0	0	0	0
GLUTRSm	0	0	0	0	0	0	0	0		GLUTRSm	0	0	0	0	0	0	0	0
GLYALDte	0	1.37728e-26	0	0	0	0	0	0		GLYALDte	0	0	0	0	0	0	0	0
GLYALDtm	0	1.37728e-26	0	0	0	0	0	0		GLYALDtm	0	0	0	0	0	0	0	0
GLYC3Ptg	0	-1.72755	0	-106.27	-0.0386972	0	0	-7.07004		GLYC3Ptg	0	0	0	0	0	0	0	0
GLYC3Ptm	0	1.72755	0	106.27	0.0386972	0	0	7.07004		GLYC3Ptm	0	0	0	0	0	0	0	0
GLYC3Ptr	0	0	0	0	0	0	0	0		GLYC3Ptr	0	0	0	0	0	0	0	0
GLYCKr	0	0	0	0	0	0	0	0		GLYCKr	0	0	0	0	0	0	0	0
GLYCRt	0	0	0	0	0	0	0	0		GLYCRt	0	0	0	0	0	0	0	0
GLYCRtg	0	0	0	0	0	0	0	0		GLYCRtg	0	0	0	0	0	0	0	0
GLYCRtm	0	0	0	0	0	0	0	0		GLYCRtm	0	0	0	0	0	0	0	0
GLYCte	0	0	0	0	0	0	0	0		GLYCte	0	0	0	0	0	0	0	0
GLYCtg	0	0	0	0	0	0	0	0		GLYCtg	0	0	0	0	0	0	0	0
GLYCtm	0	0	0	0	0	0	0	0		GLYCtm	0	0	0	0	0	0	0	0
GLYK	0	0	0	0	0	0	0	0		GLYK	0	0	0	0	0	0	0	0
GLYOX1	0	0	0	0	0	0	0	0		GLYOX1	0	0	0	0	0	0	0	0
GLYt6	0	0	0	-0.6	0	0	0	0		GLYt6	0	0	0	0	0	0	0	0
GLYTm	-0.0167875	-0.0709449	-0.0201447	0.22	-0.0709449	-0.0167875	-0.0167875	-0.0167875		GLYTm	-0.0161925	-0.0285714	-0.0193064	-0.0208634	-0.0208634	-0.0161925	-0.0167875	-0.0167875
GLYTRS	0	0	0	0	0	0	0	0		GLYTRS	0	0	0	0	0	0	0	0
GMPR	1.22549	5.17897	1.47056	16.06	5.17897	1.22549	1.22549	1.22549		GMPR	1.18205	2.08571	1.40937	1.52303	1.52303	1.18205	1.22549	1.22549
GMPS2	0	0	0	0	0	0	0	0		GMPS2	0	0	0	0	0	0	0	0
GMPSg	-1.22549	-5.17897	-1.47056	-16.06	-5.17897	-1.22549	-1.22549	-1.22549		GMPSg	-1.18205	-2.08571	-1.40937	-1.52303	-1.52303	-1.18205	-1.22549	-1.22549
GMPter	0	0	8.51059e-27	0	0	0	0	0		GMPter	0	0	0	0	0	0	0	0
GNAD	0	0	0	0	0	0	1.2306e-28	0		GNAD	0	0	0	0	0	0	0.278138	0
GND	0	0	0	0	0	0	0	0		GND	0	0	0	0	0	0	0.278138	0
GPAMm_LI	0	0	0	0	0	0	0	0		GPAMm_LI	0	0	0	0	0	0	0	0
GPAT	0	0	0	0	0	0	0	0		GPAT	0	0	0	0	0	0	0	0
GPPAMm	0	0	0	0	0	0	0	0		GPPAMm	0	0	0	0	0	0	0	0
GPRTg	0	0	0	0	0	0	0	0		GPRTg	0	0	0	0	0	0	0	0
GRTT	0.106066	0.448243	0.127278	1.39	0.448243	0.106066	0.106066	0.106066		GRTT	0.102307	0.180519	0.121982	0.131819	0.131819	0.102307	0.106066	0.106066
GSADH	214.826	143.641	200.483	-49.3769	142.9	214.826	128.866	210.315		GSADH	48.5746	64.1949	43.9543	43.8942	49.6376	49.189	-15.8298	47.785
GSNt	0	0	0	0	0	0	0	0		GSNt	0	0	0	0	0	0	0	0
GSS	0	0	0	0	0	0	0	0		GSS	0	0	0	0	0	0	0	0
GTHOXtg	0	0	0	0	0	0	0	0		GTHOXtg	0	0	0	0	0	0	0	0
GTHOXtm	0	0	0	0	0	0	0	0		GTHOXtm	0	0	0	0	0	0	0	0
GTHPm	0	0	0	0	0	0	0	0		GTHPm	0	0	0	0	0	0	0	0
GTHPx	0	0	0	0	0	0	0	0		GTHPx	0	0	0	0	0	0	0	0
GTHRDtg	0	0	0	0	0	0	0	0		GTHRDtg	0	0	0	0	0	0	0	0
GTHS	0.0549409	0.232183	0.065928	0.72	0.232183	0.0549409	0.0549409	0.0549409		GTHS	0.0529936	0.0935065	0.0631847	0.0682803	0.0682803	0.0529936	0.0549409	0.0549409
GTPtm	0	0	0	0	0	0	1.3072e-27	0		GTPtm	0	0	0	0	-5.2288e-27	0	0	4.55634e-28
GTSTRYS	0.0274704	0.116092	0.032964	0.36	0.116092	0.0274704	0.0274704	0.0274704		GTSTRYS	0.0264968	0.0467532	0.0315924	0.0341401	0.0341401	0.0264968	0.0274704	0.0274704
GUACYC	0	0	0	0	0	0	0	0		GUACYC	0	0	0	0	0	0	0	0
GUAD	0	0	0	0	0	0	0	0		GUAD	0	0	0	0	0	0	0	0
GUAte	0	0	0	0	0	0	0	0		GUAte	0	0	0	0	0	0	0	0
GUAtg	0	0	0	0	0	0	0	0		GUAtg	0	0	0	0	0	0	0	0
GULOm	0	0	0	0	0	0	0	0		GULOm	0	0	0	0	0	0	0	0
GULtm	0	0	0	0	0	0	0	0		GULtm	0	0	0	0	0	0	0	0
H2O2t	-342.461	0	-379.46	0	-0.05495	-342.461	-503.036	0		H2O2t	0	0	0	-287.249	-271.566	0	0	0
H2O2tg	-342.461	0	-379.444	0	0	-342.461	-503.036	0		H2O2tg	0	0	0	-287.249	-271.566	0	0	0
H2O2tm	0	0	0	0	0	0	0	0		H2O2tm	0	0	0	0	0	0	0	0
H2Ot5	324.22	2.89572	361.826	-197.797	6.35855	324.22	435.971	-10.6014		H2Ot5	44.564	-1.38727	41.6952	265.916	317.543	-18.167	-18.4723	-18.1941
H2Oter	0	0	0	-291.017	0	0	0	-356.785		H2Oter	0	-267.358	0	0	0	-211.953	-216.692	-219.584
H2Otg	678.876	-606.702	760.742	-68.46	5.53692	678.876	1000	-12.8373		H2Otg	-6.27171	1.31429	-5.63165	569.186	546.297	-6.27171	-6.3327	-5.77642
H2Otm	1000	1000	1000	993.786	1000	1000	1000	1000		H2Otm	537.707	441.499	527.83	523.786	538.404	409.776	537.201	409.834
H2Otn	0	-5.84615e-28	-9.22785e-31	0	-3.1859e-27	0	0	0		H2Otn	0	0	0	0	-1.90923e-29	0	4.32803e-28	0
H2Ste	0	0	-0.0970607	0	0	0	-1.47893e-27	-0.0808852		H2Ste	0	-0.137662	0	-0.100524	0	-0.0780184	-0.0808852	-0.0808852
H3MS	0	0	0	0	0	0	0	0		H3MS	0	0	0	0	0	0	0	0
H3MS2	0	0	0	0	0	0	0	0		H3MS2	0	0	0	0	0	0	0	0
HACD1m	0	-0.281476	-0.186011	-16.7633	2.49334e-17	0	0	-1.11997		HACD1m	9.52277e-16	-0.0320346	-0.117013	-0.00540694	-0.0599056	-0.100002	1.43028e-26	-1.93982e-26
HACD2m	0	-0.281476	-0.186011	-16.7633	2.49334e-17	0	0	-1.11997		HACD2m	9.52277e-16	-0.0320346	-0.117013	-0.00540694	-0.0599056	-0.100002	1.4287e-26	-1.9398e-26
HACD3m	4.10708e-29	-0.281476	-0.186011	-16.7633	2.49334e-17	4.10708e-29	0	-1.11997		HACD3m	9.52277e-16	-0.0320346	-0.117013	-0.00540694	-0.0599056	-0.100002	1.51673e-26	1.29933e-27
HACD4m	4.85382e-29	-0.281476	-0.186011	-16.7633	2.49334e-17	4.85382e-29	0	-1.11997		HACD4m	9.52277e-16	-0.0320346	-0.117013	-0.00540694	-0.0599056	-0.100002	1.51673e-26	1.29746e-27
HACD5m	5.60056e-29	-0.281476	-0.186011	-16.7633	2.49334e-17	5.60056e-29	0	-1.11997		HACD5m	9.52277e-16	-0.0320346	-0.117013	-0.00540694	-0.0599056	-0.100002	1.51682e-26	1.29746e-27
HACD6m	5.60056e-29	-0.281476	-0.186011	-16.7633	2.49334e-17	5.60056e-29	0	-1.11997		HACD6m	9.52277e-16	-0.0320346	-0.117013	-0.00540694	-0.0599056	-0.100002	1.51682e-26	1.29933e-27
HACD7m	0	-3.38364e-25	-0.186011	-1.04544e-28	6.24575e-26	0	0	0		HACD7m	0	0	0	0	0	-0.100002	1.52564e-26	-2.95934e-26
HACD8m	7.64708	0.316661	9.25739	99.68	4.6678e-24	7.64708	7.63373	8.88358		HACD8m	7.26013	-1.21732e-27	8.65631	9.35439	6.55456	6.46011	7.24876	7.5269
HACOADm	0	0	-1.06269e-25	0	0	0	-3.594e-27	0		HACOADm	0	0	0	0	-2.37088e-26	0	0	0
HBUHL1m	0.0133537	0.316661	0.186011	16.7633	-3.44384e-24	0.0133537	-1.11066e-28	1.24985		HBUHL1m	0	0.0522367	0.117013	0.00540694	0.0673938	2.4912e-29	0	-3.08888e-26
HBUR1m	0.0133537	0.316661	0.186011	16.7633	-3.45243e-24	0.0133537	-1.10945e-28	1.24985		HBUR1m	0	0.0522367	0.117013	0.00540694	0.0673938	2.43724e-29	0	-3.08887e-26
HCO3Em	16.8237	8.356	19.4433	256.997	6.06901	16.8237	16.7035	20.6388		HCO3Em	-46.896	3.72915	-40.6876	21.369	-47.2635	15.5629	16.3186	16.7035
HCO3te	16.3987	5.04094	17.7594	152.247	4.72428	16.3987	16.3853	12.5618		HCO3te	-47.203	2.83377	-41.9955	20.8029	-48.0783	15.256	16.0004	16.2785
HCO3tm	16.8237	8.356	19.4433	256.997	6.06901	16.8237	16.7035	20.6388		HCO3tm	-46.896	3.72915	-40.6876	21.369	-47.2635	15.5629	16.3186	16.7035
HCYSMT	0	0	0	0	0	0	0	0		HCYSMT	96.2003	0	98.9296	0	0	0	0	0
HCYSt	-0.220527	-0.931957	-0.264628	-2.89	-0.931957	-0.220527	-0.220527	-0.220527		HCYSt	-0.212711	-0.375325	-0.253616	-0.274069	-0.274069	-0.212711	-0.220527	-0.220527
HDCAt	0	0	0	0	0	0	0	0		HDCAt	0	0	0	0	0	0.100002	0	0
HDCAter	0	0	0	0	0	0	0	0		HDCAter	0	0	0	0	0	0	0	0
HDCOADm	0	0	0.186011	0	0	0	0	0		HDCOADm	0	0	0	0	0	0.100002	0	1.19523e-27
hdd2coatg	0	-3.40319e-25	-0.186011	0	0	0	0	0		hdd2coatg	0	0	0	0	0	-0.100002	0	-1.19756e-27
hdd2coatm	0	3.40319e-25	0.186011	0	0	0	0	0		hdd2coatm	0	0	0	0	0	0.100002	0	1.19756e-27
HDDHL5m	0.0133537	0.316661	0.186011	16.7633	-3.40982e-24	0.0133537	-1.12883e-28	1.24985		HDDHL5m	0	0.0522367	0.117013	0.00540694	0.0673938	2.076e-29	0	-3.08896e-26
HDDR5m	0.0133537	0.316661	0.186011	16.7633	-3.41915e-24	0.0133537	-1.12722e-28	1.24985		HDDR5m	0	0.0522367	0.117013	0.00540694	0.0673938	2.23413e-29	0	-3.08894e-26
HDEHL4m	0.0133537	0.316661	0.186011	16.7633	-3.41833e-24	0.0133537	-1.12364e-28	1.24985		HDEHL4m	0	0.0522367	0.117013	0.00540694	0.0673938	2.076e-29	0	-3.08893e-26
HDER4m	0.0133537	0.316661	0.186011	16.7633	-3.42747e-24	0.0133537	-1.12214e-28	1.24985		HDER4m	0	0.0522367	0.117013	0.00540694	0.0673938	2.43724e-29	0	-3.08894e-26
HDMAT7m	-0.0133537	-0.0351845	-0.186011	0	1.99467e-16	-0.0133537	2.60855e-28	-0.129885		HDMAT7m	-9.52277e-16	-0.020202	-4.01371e-16	6.24675e-16	-0.0074882	0	0	0
HEMAT2m	0.0133537	0.316661	0.186011	16.7633	-3.4354e-24	0.0133537	-1.11407e-28	1.24985		HEMAT2m	0	0.0522367	0.117013	0.00540694	0.0673938	2.35494e-29	0	-3.08891e-26
HEMEASm	0.0495994	0.20961	0.0595184	0.65	0.20961	0.0495994	0.0495994	0.0495994		HEMEASm	0.0478415	0.0844156	0.0570418	0.0616419	0.0616419	0.0478415	0.0495994	0.0495994
hemeAtm	0.0495994	0.20961	0.0595184	0.65	0.20961	0.0495994	0.0495994	0.0495994		hemeAtm	0.0478415	0.0844156	0.0570418	0.0616419	0.0616419	0.0478415	0.0495994	0.0495994
HEMEOSm	0.0495994	0.20961	0.0595184	0.65	0.20961	0.0495994	0.0495994	0.0495994		HEMEOSm	0.0478415	0.0844156	0.0570418	0.0616419	0.0616419	0.0478415	0.0495994	0.0495994
HEX4g	0	0	0	0	0	0	0	0.311713		HEX4g	0	0	0	0	0	0	0	0.311713
HEX7g	0	2.73606e-24	0	-5.39785e-28	0	0	0	0		HEX7g	0	0	0	0	0	0	0	0
HEXg	0	1.65269	0	0	0	0	0	0		HEXg	0	0	0	0	0	0.2	0	0
HGLUSAtm	11.2431	6.19383	-4.56859e-26	0	0	11.2431	11.2231	0.587562		HGLUSAtm	0.921161	0	0.0175513	64.0518	0	0	0	0.587562
HGLUte	0	0	0	0	0	0	0	0		HGLUte	0	0	0	0	0	0	0	0
HGLUtm	-11.2431	-6.19383	4.49359e-26	0	0	-11.2431	-11.2231	-0.587562		HGLUtm	-0.921161	0	-0.0175513	-64.0518	0	0	0	-0.587562
HHDHL7m	0.0133537	0.0351845	0.186011	0	-1.99467e-16	0.0133537	-2.4912e-28	0.129885		HHDHL7m	9.52277e-16	0.020202	4.01371e-16	-6.24675e-16	0.0074882	0	0	0
HHDR7m	0.0133537	0.0351845	0.186011	0	-1.99467e-16	0.0133537	-2.27475e-28	0.129885		HHDR7m	9.52277e-16	0.020202	4.01371e-16	-6.24675e-16	0.0074882	0	0	0
HHYHL2m	0.0133537	0.316661	0.186011	16.7633	-3.43533e-24	0.0133537	-1.11585e-28	1.24985		HHYHL2m	0	0.0522367	0.117013	0.00540694	0.0673938	2.4912e-29	0	-3.08891e-26
HHYR2m	0.0133537	0.316661	0.186011	16.7633	-3.44411e-24	0.0133537	-1.11453e-28	1.24985		HHYR2m	0	0.0522367	0.117013	0.00540694	0.0673938	2.64034e-29	0	-3.08889e-26
HIBHrm	0	0	-1.06269e-25	0	0	0	-3.594e-27	0		HIBHrm	0	0	0	0	-2.36509e-26	0	0	0
HISt6	-0.293018	-1.23831	-0.351616	-3.84	-1.23831	-0.293018	-0.293018	-0.293018		HISt6	-0.282633	-0.498701	-0.336985	-0.364161	-0.364161	-0.282633	-0.293018	-0.293018
HISTRS	0	0	0	0	0	0	0	0		HISTRS	0	0	0	0	0	0	0	0
HKA	0	0	0	0	0	0	0	0		HKA	0	0	0	0	0	0	0	0
HMGCOARm	0.318199	1.34473	0.381833	4.17	1.34473	0.318199	0.318199	0.318199		HMGCOARm	0.306921	0.541558	0.365945	0.395456	0.395456	0.306921	0.318199	0.318199
HOCHL3m	0.0133537	0.316661	0.186011	16.7633	-3.42683e-24	0.0133537	-1.12104e-28	1.24985		HOCHL3m	0	0.0522367	0.117013	0.00540694	0.0673938	2.2836e-29	0	-3.08893e-26
HOCR3m	0.0133537	0.316661	0.186011	16.7633	-3.43579e-24	0.0133537	-1.11961e-28	1.24985		HOCR3m	0	0.0522367	0.117013	0.00540694	0.0673938	2.03103e-29	0	-3.08892e-26
HODHL8m	0.0133537	0.0351845	3.98592e-28	0	-1.99467e-16	0.0133537	-1.6608e-28	0.129885		HODHL8m	6.4875e-32	0.020202	0	-5.43041e-21	0.0074882	0	0	0
HODR8m	0.0133537	0.0351845	4.54951e-28	0	-1.99467e-16	0.0133537	-1.62482e-28	0.129885		HODR8m	0	0.020202	0	-5.43044e-21	0.0074882	-4.06206e-29	0	0
HOHENED	0	0	0	0	0	0	0	0		HOHENED	0	0	0	0	0	0	0	0
HOXPRx	0	0	0	0	0	0	0	0		HOXPRx	0	0	0	0	0	0	0	0
HP5CD	11.2431	6.19383	0	0	0	11.2431	11.2231	0.587562		HP5CD	0.921161	0	0.0175513	64.0518	0	0	0	0.587562
HPCOA	0	0	0	0	0	0	0	0		HPCOA	0	0	0	0	0	0	0	0
HPDOAi	0	0	0	0	0	0	0	0		HPDOAi	0	0	0	0	0	0	0	0
HPDOCi	0	0	0	0	0	0	0	0		HPDOCi	0	0	0	0	0	0	0	0
HPROa	0	0	0	0	0	0	0	0		HPROa	0	0	0	0	0	0	0	0
HPROte	0	0	0	0	0	0	0	0		HPROte	0	0	0	0	0	0	0	0
HPROx	0	0	0	0	0	0	0	0		HPROx	0	0	0	0	0	0	0	0
HPROy	0	0	0	0	0	0	0	0		HPROy	0	0	0	0	0	0	0	0
HSD	0	0	0	0	0	0	0	0		HSD	0	0	0	0	0	0	0	0
HSK	0	0	0	0	0	0	0	0		HSK	0	0	0	0	0	0	0	0
HTDHL6m	0.0133537	0.316661	0.186011	16.7633	-3.40982e-24	0.0133537	-1.13402e-28	1.24985		HTDHL6m	0	0.0522367	0.117013	0.00540694	0.0673938	2.076e-29	0	-3.08899e-26
HTDR6m	0.0133537	0.316661	0.186011	16.7633	-3.41083e-24	0.0133537	-1.1323e-28	1.24985		HTDR6m	0	0.0522367	0.117013	0.00540694	0.0673938	2.23413e-29	0	-3.08897e-26
HXANte	0	0	0	0	0	0	0	0		HXANte	0	0	0	0	0	0	0	0
HXANtg	0	0	3.85496e-17	0	0	0	0	0		HXANtg	0	0	0	0	0	0	0	0
HXCOADm	0	0.281476	0.186011	16.7633	-2.49334e-17	0	0	1.11997		HXCOADm	-9.52277e-16	0.0320346	0.117013	0.00540694	0.0599056	0.100002	5.6616e-29	1.9398e-26
HXCOAter	0	0	0	0	0	0	0	0		HXCOAter	0	0	0	0	0	0	0	0
hxcoatg	0	0.281476	0.186011	16.7633	-2.49334e-17	0	0	1.11997		hxcoatg	-9.52277e-16	0.0320346	0.117013	0.00540694	0.0599056	0.100002	-1.5168e-26	-1.3016e-27
hxcoatm	0	-0.281476	-0.186011	-16.7633	2.49334e-17	0	0	-1.11997		hxcoatm	9.52277e-16	-0.0320346	-0.117013	-0.00540694	-0.0599056	-0.100002	-5.65816e-29	-1.9398e-26
hxd2coatg	0	-0.281476	-0.186011	-16.7633	2.49334e-17	0	0	-1.11997		hxd2coatg	9.52277e-16	-0.0320346	-0.117013	-0.00540694	-0.0599056	-0.100002	-5.65513e-29	-1.93983e-26
hxd2coatm	0	0.281476	0.186011	16.7633	-2.49334e-17	0	0	1.11997		hxd2coatm	-9.52277e-16	0.0320346	0.117013	0.00540694	0.0599056	0.100002	5.65513e-29	1.93983e-26
HXDCALter	0	0	0	0	0	0	0	0		HXDCALter	0	0	0	0	0	0	0	0
HXPRTg	0	0	3.85496e-17	0	0	0	0	0		HXPRTg	0	0	0	0	0	0	0	0
HYDte	849.455	388.088	868.069	1000	37.7011	849.455	935.63	488.517		HYDte	19.4576	-97.6213	23.015	467.827	387.5	-40.0651	-44.6599	-47.6519
HYDtn	0	0	0	0	0	0	0	0		HYDtn	0	0	0	0	0	0	0	0
HYDtr	-0.847005	-3.57949	-1.01639	-11.1	-3.57949	-0.847005	-0.847005	356.4		HYDtr	-0.816985	-1.44156	-0.974098	-1.05265	-1.05265	-0.816985	-0.847005	-0.847005
I14BP1P	-2.27134e-29	-1.50776e-26	2.77732e-29	1.64963e-29	0	-2.27134e-29	0	3.26031e-27		I14BP1P	0	0	0	0	0	0	0	-1.99234e-26
ICDHyc	0	0	0	0	0	0	0	0		ICDHyc	0	0	0	0	0	-8.61652e-29	0	0
ICDHym	7.63373	0	9.16033	100.04	0	7.63373	7.63373	7.63373		ICDHym	7.36317	0	8.77916	9.48716	6.48716	7.36317	7.63373	7.63373
IDALDte	0	0	0	0	0	0	0	0		IDALDte	0	0	0	0	0	0	0	0
IDALDtm	0	0	0	0	0	0	0	0		IDALDtm	0	0	0	0	0	0	0	0
IDPtn	0	0	0	0	0	0	0	0		IDPtn	0	0	0	0	0	0	0	0
ILDH	0	0	0	0	0	0	0	0		ILDH	0	0	0	0	0	0	0	0
ILEt6	-12.2156	-19.6233	-14.7395	-159.55	-19.3067	-12.2156	-12.2022	-13.4521		ILEt6	-11.6667	-7.77532	-13.9103	-15.0321	-12.2322	-10.8667	-11.8172	-12.0954
ILETAm	7.64708	0.316661	9.25739	99.68	4.66794e-24	7.64708	7.63373	8.88358		ILETAm	7.26013	-1.21468e-27	8.65631	9.35439	6.55456	6.46011	7.24876	7.5269
ILETRS	0	0	0	0	0	0	0	0		ILETRS	0	0	0	0	0	0	0	0
ILT	-7.64708	-0.316661	-9.25739	-99.68	-4.66779e-24	-7.64708	-7.63373	-8.88358		ILT	-7.26013	1.21725e-27	-8.65631	-9.35439	-6.55456	-6.46011	-7.24876	-7.5269
IMPDg	-1.22549	-5.17897	-1.47056	-16.06	-5.17897	-1.22549	-1.22549	-1.22549		IMPDg	-1.18205	-2.08571	-1.40937	-1.52303	-1.52303	-1.18205	-1.22549	-1.22549
IND3ACtm	0	0	0	0	0	0	0	0		IND3ACtm	0	0	0	0	0	0	0	0
INDACt	0	0	0	0	0	0	0	0		INDACt	0	0	0	0	0	0	0	0
INDLACt	0	0	0	0	0	0	0	0		INDLACt	0	0	0	0	0	0	0	0
INDPYRD	0	0	0	0	0	0	0	0		INDPYRD	0	0	0	0	0	0	0	0
INDPYRt	0	0	0	0	0	0	0	0		INDPYRt	0	0	0	0	0	0	0	0
INO1	0	0	0	0	0	0	0	0.079359		INO1	0.0765464	0	0.0912668	0	0	0	0	0
INOSTt	0	0	0	0	0	0	0	0		INOSTt	0	0	0	0	0	0	0	0
INOSTtm	-0.079359	-0.335376	-0.0952294	-1.04	-0.335376	-0.079359	-0.079359	-0.079359		INOSTtm	-0.0765464	-0.135065	-0.0912668	-0.098627	-0.098627	-0.0765464	-0.079359	-0.079359
INOSTtr	0	0	0	0	0	0	0	0		INOSTtr	0	0	0	0	0	0	0	0
INSt	-0.0839374	-0.05495	0	-1.1	0	-0.0839374	-0.0839374	0		INSt	-0.097155	-0.171429	-0.115839	-0.12518	-0.12518	-0.097155	-0.100725	-0.100725
INSter	0	0	0	0	0	0	0	0		INSter	0	0	0	0	0	0	0	0
INStg	0	0	0	0	0	0	0	0		INStg	0	0	0	0	0	0	0	0
INStm	219.844	137.815	196.83	0	1.27886e-25	219.844	133.932	213.057		INStm	0	65.506	0	1.4833e-19	1.22967e-26	0	7.96569e-26	0
IPCS_LI	0.079359	0.335376	0.0952294	1.04	0.335376	0.079359	0.079359	0.079359		IPCS_LI	0.0765464	0.135065	0.0912668	0.098627	0.098627	0.0765464	0.079359	0.079359
IPCte	0.079359	0.335376	0.0952294	1.04	0.335376	0.079359	0.079359	0.079359		IPCte	0.0765464	0.135065	0.0912668	0.098627	0.098627	0.0765464	0.079359	0.079359
IPCter	0.079359	0.335376	0.0952294	1.04	0.335376	0.079359	0.079359	0.079359		IPCter	0.0765464	0.135065	0.0912668	0.098627	0.098627	0.0765464	0.079359	0.079359
IPDDIg	0.106066	0.448243	0.127278	1.39	0.448243	0.106066	0.106066	0.106066		IPDDIg	0.102307	0.180519	0.121982	0.131819	0.131819	0.102307	0.106066	0.106066
IPDPtg	0.106066	0.448243	0.127278	1.39	0.448243	0.106066	0.106066	0.106066		IPDPtg	0.102307	0.180519	0.121982	0.131819	0.131819	0.102307	0.106066	0.106066
IPDPtm	0	0	0	0	0	0	0	0		IPDPtm	0	0	0	0	0	0	0	0
IPDPUPT	0	0	0	0	0	0	0	0		IPDPUPT	0	0	0	0	0	0	0	0
IPP5P2m	0	0	0	0	0	0	0	0		IPP5P2m	0	0	0	0	0	0	0	0
IPP5Pm	-2.27134e-29	-1.50787e-26	2.77732e-29	1.5412e-29	0	-2.27134e-29	0	5.1553e-27		IPP5Pm	0	0	0	0	0	0	0	-1.99257e-26
ITPP	0	0	0	0	0	0	0	0		ITPP	9.54716e-19	0	1.90943e-18	0	0	0	1.83911e-18	0
ITPtn	0	0	0	0	0	0	0	0		ITPtn	0	0	0	0	0	0	0	0
KNAMm	0	0	0	0	0	0	0	0		KNAMm	0	0	0	0	0	0	0	0
KYNASE1	0	0	0	0	0	0	0	0		KYNASE1	0	0	0	0	0	0	0	0
KYNASE2	0	0	0	0	0	0	0	0		KYNASE2	0	0	0	0	0	0	0	0
KYNASE3	0	0	0	0	0	0	0	0		KYNASE3	0	0	0	0	0	0	0	0
KYNRtm	0	0	0	0	0	0	0	0		KYNRtm	0	0	0	0	0	0	0	0
L14DMm	0	0	0	0	0	0	0	0		L14DMm	0	0	0	0	0	0	0	0
LACDtg	0	0	0	0	0	0	0	0		LACDtg	0	0	0	0	0	0	0	0
LANOSTtm	0	0	0	0	0	0	0	0		LANOSTtm	0	0	0	0	0	0	0	0
LDH_Dg	0	0	0	0	0	0	0	0		LDH_Dg	0	0	0	0	0	0	0	0
LEUt6	-4.88668	-20.6514	-5.86393	-64.04	-20.6514	-4.88668	-4.88668	-4.88668		LEUt6	-4.71349	-8.31688	-5.61993	-6.07315	-6.07315	-4.71349	-4.88668	-4.88668
LEUTAm	0.318199	1.34473	0.381833	4.17	1.34473	0.318199	0.318199	0.318199		LEUTAm	0.306921	0.541558	0.365945	0.395456	0.395456	0.306921	0.318199	0.318199
LEUTRS	0	0	0	0	0	0	0	0		LEUTRS	0	0	0	0	0	0	0	0
LGTHL1	0	0	0	0	0	0	0	0		LGTHL1	0	0	0	0	0	0	0	0
LGTHL1m	0	0	0	0	0	0	0	0		LGTHL1m	0	0	0	0	0	0	0	0
LHR	0	0	0	0	0	0	0	0		LHR	0	0	0	0	0	0	0	0
LINCOAt	0	0	0	0	0	0	0	0		LINCOAt	0	0	0	0	0	0	0	0
LINCOAtg	0	0	0	0	0	0	0	0		LINCOAtg	0	0	0	0	0	0	0	0
LINCOAtm	0	0	0	0	0	0	0	0		LINCOAtm	0	0	0	0	0	0	0	0
LINCOAtr	0	0	0	0	0	0	0	0		LINCOAtr	0	0	0	0	0	0	0	0
LIPIN	0.022892	0.096743	0.02747	0.3	0.096743	0.022892	0.022892	0.022892		LIPIN	0.0220807	0.038961	0.026327	0.0284501	0.0284501	0.0220807	0.022892	0.022892
LIT	-0.0495994	-0.20961	-0.0595184	-0.65	-8.58218	-0.0495994	-0.0495994	-0.0495994		LIT	-0.0478415	-0.0844156	-0.0570418	-0.0616419	-0.0616419	-0.0478415	-0.0495994	-0.0495994
LNSTLSr	0.0282335	0.119316	0.0338797	0.37	0.119316	0.0282335	0.0282335	0.0282335		LNSTLSr	0.0272328	0.0480519	0.0324699	0.0350885	0.0350885	0.0272328	0.0282335	0.0282335
LPROtm	0	0	0	0	0	0	0	0		LPROtm	0	0	0	0	0	0	0	0
LSTO2r	0	0	0	0	0	0	0	0		LSTO2r	0	0	0	0	0	0	0	0
LT	-0.318199	-1.34473	-0.381833	-4.17	-1.34473	-0.318199	-0.318199	-0.318199		LT	-0.306921	-0.541558	-0.365945	-0.395456	-0.395456	-0.306921	-0.318199	-0.318199
LTHSTRLtr	0	0	0	0	0	0	0	0		LTHSTRLtr	0	0	0	0	0	0	0	0
LTRPtm	0	0	0	0	0	0	0	0		LTRPtm	0	0	0	0	0	0	0	0
LYSt6	-0.370851	-1.56724	-0.445014	-4.86	-1.56724	-0.370851	-0.370851	-0.370851		LYSt6	-0.357707	-0.631169	-0.426497	-0.460892	-0.460892	-0.357707	-0.370851	-0.370851
LYSTRS	0	0	0	0	0	0	0	0		LYSTRS	0	0	0	0	0	0	0	0
MAG3Ptm	0	0	0	0	0	0	0	0		MAG3Ptm	0	0	0	0	0	0	0	0
MAG3Ptr	0	0	0	0	0	0	0	0		MAG3Ptr	0	0	0	0	0	0	0	0
MAGLItm	0	0	0	0	0	0	0	0		MAGLItm	0	0	0	0	0	0	0	0
MAGLS	0	0	0	0	0	0	0	0		MAGLS	0	0	0	0	0	0	0	0
MAKGtm	225.482	147.352	201.796	-49.3769	142.9	225.482	139.502	210.315		MAKGtm	48.5746	64.1949	44.7966	106.644	49.6376	49.189	111.925	47.785
MALCOAtm	-0.106829	-1.97033	-1.30208	-100.58	3.98934e-16	-0.106829	3.67517e-28	-7.75887		MALCOAtm	-9.52277e-16	-0.353824	-0.941953	-0.170616	-0.419339	-1.02088e-28	-1.21493e-24	-0.106829
MALCOAtr	0	1.01533e-24	0	0	-2.244e-16	0	-6.12528e-29	2.36844e-27		MALCOAtr	0	0	0	-6.91042e-25	0	0	4.32853e-27	1.03231e-25
MALCODC	0	0	0	0	0	0	0	0		MALCODC	0	0	0.239873	0.138174	0	0	0	0.106829
MALT1	0	0	0	0	0	0	0	0		MALT1	0	0	0	0	0	0	0	0
MALtg	0	2.31216	0	1.6	2.31216	0	0	0		MALtg	0	0	0	0	0	0	0	0
MALTte	0	0	0	0	0	0	0	0		MALTte	0	0	0	0	0	0	0	0
MAN1PT1	0.0152614	2.36656	0.0183133	0.2	2.33138	0.0152614	0.0152614	8.31528		MAN1PT1	0.0147205	0.025974	0.0175513	8.75774	6.80945	6.00232	7.33457	7.89085
MAN6PI	-0.0152614	-0.0644953	-0.0183133	-0.2	-0.0644953	-0.0152614	-0.0152614	0.296452		MAN6PI	-0.0147205	-0.025974	-0.0175513	-0.0189667	-0.0189667	-0.0147205	-0.0152614	0.296452
MAN6Pte	0	0	0	0	0	0	0	0		MAN6Pte	0	0	0	0	0	0	0	0
MAN6Ptg	0	0	0	0	0	0	0	-0.311713		MAN6Ptg	0	0	0	0	0	0	0	-0.311713
MannanDegr	0	2.30207	0	0	2.26688	0	0	8.30002		MannanDegr	0	0	0	8.73877	6.79048	5.9876	7.31931	7.87559
MannanSys	0.0152614	2.36656	0.0183133	0.2	2.33138	0.0152614	0.0152614	8.31528		MannanSys	0.0147205	0.025974	0.0175513	8.75774	6.80945	6.00232	7.33457	7.89085
MANNANt	0	0	0	0	0	0	0	0		MANNANt	0	0	0	0	0	0	0	0
MANte	0	0	0	0	0	0	0	-0.311713		MANte	0	0	0	0	0	0	0	-0.311713
MANtg	0	0	0	0	0	0	0	0.311713		MANtg	0	0	0	0	0	0	0	0.311713
MAT6m	0.0133537	0.316661	0.186011	16.7633	-3.41314e-24	0.0133537	-1.13218e-28	1.24985		MAT6m	0	0.0522367	0.117013	0.00540694	0.0673938	2.17379e-29	0	-1.01625e-26
MBCOAtm	0.318199	1.34473	0.381833	4.17	1.34473	0.318199	0.318199	0.318199		MBCOAtm	0.306921	0.541558	0.365945	0.395456	0.395456	0.306921	0.318199	0.318199
MCC	0	0	0	0	0	0	0	0		MCC	0	0	0	0	0	0	0	0
MCCcyt	0.318199	1.34473	0.381833	4.17	1.34473	0.318199	0.318199	0.318199		MCCcyt	0.306921	0.541558	0.365945	0.395456	0.395456	0.306921	0.318199	0.318199
MCMAT2m	0.0133537	0.316661	0.186011	16.7633	-3.43791e-24	0.0133537	-1.11387e-28	1.24985		MCMAT2m	0	0.0522367	0.117013	0.00540694	0.0673938	2.40338e-29	0	-3.0889e-26
MCMAT3m	0.0133537	0.316661	0.186011	16.7633	-3.43034e-24	0.0133537	-1.1185e-28	1.24985		MCMAT3m	0	0.0522367	0.117013	0.00540694	0.0673938	2.40338e-29	0	-3.08892e-26
MCMAT4m	0.0133537	0.316661	0.186011	16.7633	-3.42276e-24	0.0133537	-1.12312e-28	1.24985		MCMAT4m	0	0.0522367	0.117013	0.00540694	0.0673938	2.40338e-29	0	-3.08894e-26
MCMAT5m	0.0133537	0.316661	0.186011	16.7633	-3.41519e-24	0.0133537	-1.12774e-28	1.24985		MCMAT5m	0	0.0522367	0.117013	0.00540694	0.0673938	2.40338e-29	0	-3.08894e-26
MCMAT6m	0.0133537	0.316661	0.186011	16.7633	-3.40762e-24	0.0133537	-1.13236e-28	1.24985		MCMAT6m	0	0.0522367	0.117013	0.00540694	0.0673938	2.03363e-29	0	-3.08896e-26
MCMAT7m	0.0133537	0.0351845	0.186011	0	-1.99467e-16	0.0133537	-2.3664e-28	0.129885		MCMAT7m	9.52277e-16	0.020202	4.01371e-16	-6.24675e-16	0.0074882	0	0	0
MCMAT8m	0.0133537	0.0351845	4.73281e-28	0	-1.99467e-16	0.0133537	-1.7748e-28	0.129885		MCMAT8m	-1.15547e-31	0.020202	0	-5.43044e-21	0.0074882	-3.6975e-29	0	0
MCOATAm	0.106829	1.97033	1.30208	100.58	-3.98934e-16	0.106829	-1.06488e-27	7.75887		MCOATAm	9.52277e-16	0.353824	0.702081	0.0324416	0.419339	1.0353e-28	0	-1.85334e-25
MCTRtm	0	0	0	0	0	0	0	0		MCTRtm	0	0	0	0	0	0	0	0
MDH	-11.2279	-6.12934	0	-7.5	-2.41857	-11.2279	-11.2078	-0.572301		MDH	-0.90644	-1.90519	0	-64.0328	-1.2833	-0.90644	-128.327	-0.572301
MDHg	-0.278138	-2.31216	-1.31307	-1.6	-2.31216	-0.278138	-0.278138	-0.206028		MDHg	-0.182137	-0.207792	-0.842321	-0.151734	-0.478726	-0.882151	-0.547119	-0.547119
MDHm	10.6556	3.71076	1.31307	0	0	10.6556	10.6355	0		MDHm	0	0	0.842321	62.7495	0	0	127.755	0
MDRPD	0.0274704	0.116092	0.032964	0.36	0.116092	0.0274704	0.0274704	0.0274704		MDRPD	0.0264968	0.0467532	0.0315924	0.0341401	0.0341401	0.0264968	0.0274704	0.0274704
ME1m	0.850439	4.73073	0	9.1	4.73073	0.850439	0.850439	0.778329		ME1m	1.08858	2.11299	0	1.43503	1.76202	1.78859	1.11942	1.11942
melibtg	0	0	0	0	0	0	0	0		melibtg	0	0	0	0	0	0	0	0
METAT	0.247997	1.04805	0.297592	3.25	1.04805	0.247997	0.247997	0.247997		METAT	96.4395	0.422078	99.2148	0.308209	0.308209	0.239207	0.247997	0.247997
METS	0	0	0	0	0	0	1.41778e-30	0		METS	0	0	0	0	0	0	0	0
METt6	-0.921023	-3.89229	-1.10521	-12.07	-3.89229	-0.921023	-0.921023	-0.921023		METt6	-0.888379	-1.56753	-1.05922	-1.14464	-1.14464	-0.888379	-0.921023	-0.921023
METtm	0	0	0	0	0	0	0	0		METtm	0	0	0	0	0	0	0	0
METTRNAt	0	0	0	0	0	0	0	0		METTRNAt	0	-5.19299e-27	0	-1.14413e-21	0	0	0	-6.52942e-27
METTRNAtm	0	0	0	0	0	0	0	0		METTRNAtm	0	5.19299e-27	0	1.14413e-21	0	0	0	6.52942e-27
METTRS	0	0	0	0	0	0	0	0		METTRS	0	0	0	0	0	0	0	0
METTRSm	0	0	0	0	0	0	0	0		METTRSm	0	0	0	0	0	0	0	0
MEVtg	0	0	0	1.03107e-28	0	0	0	0		MEVtg	0	0	0.0730786	0	0.326992	0	0	0
MEVtm	0.318199	1.34473	0.381833	4.17	1.34473	0.318199	0.318199	0.318199		MEVtm	0.306921	0.541558	0.365945	0.395456	0.395456	0.306921	0.318199	0.318199
MGCOAH2	0.318199	1.34473	0.381833	4.17	1.34473	0.318199	0.318199	0.318199		MGCOAH2	0.306921	0.541558	0.365945	0.395456	0.395456	0.306921	0.318199	0.318199
MGCOAtm	-0.318199	-1.34473	-0.381833	-4.17	-1.34473	-0.318199	-0.318199	-0.318199		MGCOAtm	-0.306921	-0.541558	-0.365945	-0.395456	-0.395456	-0.306921	-0.318199	-0.318199
mi1345ptm	0	0	0	0	0	0	0	0		mi1345ptm	0	0	0	0	0	0	0	0
mi134tp_Dtm	0	0	0	0	0	0	0	0		mi134tp_Dtm	0	0	0	0	0	0	0	0
MI145TPtm	0	1.5079e-28	0	-2.30147e-31	0	0	0	0		MI145TPtm	0	0	0	0	0	0	0	1.99264e-28
MI1PP	0.079359	0.335376	0.0952294	1.04	0.335376	0.079359	0.079359	0		MI1PP	0	0.135065	0	0.098627	0.098627	0.0765464	0.079359	0.079359
MI1PSB	0.079359	0.335376	0.0952294	1.04	0.335376	0.079359	0.079359	0		MI1PSB	0	0.135065	0	0.098627	0.098627	0.0765464	0.079359	0.079359
MI3PP	0	0	0	0	0	0	0	0.079359		MI3PP	0.0765464	0	0.0912668	0	0	0	0	0
MI4PP	-2.27134e-29	-1.50776e-26	4.86032e-29	1.64963e-29	0	-2.27134e-29	0	3.26031e-27		MI4PP	0	0	0	0	0	0	0	-1.99255e-26
MLTHFtm	0	0	0	0	0	0	0	0		MLTHFtm	0	0	0	0	0	0	0	0
MMALtm	0	0	0	0	0	0	0	0		MMALtm	0	0	0	0	0	0	0	0
MMCSm	0	0	-1.06274e-25	0	0	0	-3.58178e-27	0		MMCSm	0	0	0	0	-2.36994e-26	0	0	0
MMEm	0	0	0	0	0	0	3.42422e-27	0		MMEm	0	0	0	2.96498e-23	2.3709e-26	-8.25813e-29	0	-9.39798e-28
MMMm	0	0	0	0	0	0	-3.42422e-27	0		MMMm	0	0	0	-2.96498e-23	-2.3709e-26	8.19997e-29	0	9.39798e-28
MSTa	0	0	0	0	0	0	0	0		MSTa	0	0	0	0	0	0	0	0
MTAP	0.0274704	0.116092	0.032964	0.36	0.116092	0.0274704	0.0274704	0.0274704		MTAP	0.0264968	0.0467532	0.0315924	0.0341401	0.0341401	0.0264968	0.0274704	0.0274704
MTHFR1	0	0	0	0	0	0	0	0		MTHFR1	0	0	0	0	0	0	0	0
MTHGXLte	0	0	0	0	0	0	0	0		MTHGXLte	0	0	0	0	0	0	0	0
MTHGXLtm	0	0	0	0	0	0	0	0		MTHGXLtm	0	0	0	0	0	0	0	0
MTHPTGHM	0	0	0	0	0	0	0	0		MTHPTGHM	0	0	0	0	0	0	0	0
MTRI	0.0274704	0.116092	0.032964	0.36	0.116092	0.0274704	0.0274704	0.0274704		MTRI	0.0264968	0.0467532	0.0315924	0.0341401	0.0341401	0.0264968	0.0274704	0.0274704
MVAKc	0.318199	1.34473	0.381833	4.17	1.34473	0.318199	0.318199	0.318199		MVAKc	0.306921	0.541558	0.292866	0.395456	0.0684643	0.306921	0.318199	0.318199
MVAKg	0	0	0	0	0	0	0	0		MVAKg	0	0	0.0730786	0	0.326992	0	0	0
MYRSACPtm	-6.0581e-29	0.281476	0	16.7633	1.99467e-16	-6.0581e-29	1.10147e-28	1.11997		MYRSACPtm	-9.52277e-16	0.0320346	0.117013	0.00540694	0.0599056	2.20294e-29	0	-3.08939e-26
NACt	0	0	0	0	0	0	0	0		NACt	0	0	0	0	0	0	0	0
NADHDHmm	0	282.143	0	93.3762	284.165	0	279.501	0		NADHDHmm	117.635	127.378	115.555	114.036	118.039	117.385	117.454	117.176
NADHmr	-0.056467	-0.238633	-0.0677594	-0.74	-0.238633	-0.056467	-0.056467	-0.056467		NADHmr	-0.0544657	-0.0961039	-0.0649398	-0.0701769	-0.0701769	-0.0544657	-0.056467	-0.056467
NADK	-2.51892e-16	0	0	0	-1.03771e-15	-2.51892e-16	-2.93916e-16	-1.50509e-16		NADK	-3.30793e-18	2.56119e-16	0	-3.30793e-18	2.56119e-16	2.59427e-16	-2.62735e-16	0
NADPH_CYOR	7.72415	0	7.07444	0	1.97033	7.72415	7.83098	0		NADPH_CYOR	7.82171	0.647475	7.32589	10.078	7.01807	8.52173	8.09996	8.09996
NADPHmr	0.466234	1.97033	0.559473	6.11	1.97033	0.466234	0.466234	0.466234		NADPHmr	0.44971	0.793506	0.536192	0.579434	0.579434	0.44971	0.466234	0.466234
NADS	-2.58887e-16	2.18186e-16	5.05839e-16	-1.06048e-16	-1.27501e-15	-2.58887e-16	-2.90036e-16	-9.69033e-17		NADS	2.98432e-17	2.35359e-16	1.51194e-16	7.7985e-17	2.98385e-16	1.34553e-16	-1.23108e-16	1.66303e-16
NAMS	-2.58887e-16	2.18186e-16	5.05839e-16	-1.06048e-16	-1.27501e-15	-2.58887e-16	-2.90036e-16	-9.69033e-17		NAMS	2.98432e-17	2.35359e-16	1.51194e-16	7.7985e-17	2.98385e-16	1.34553e-16	-1.23108e-16	1.66303e-16
NCAMt	0	0	0	1.06048e-16	0	0	0	0		NCAMt	0	0	0	0	0	0	0	0
NDPK1	0.022892	2.36656	0.0183133	0.2	2.33138	0.022892	0.0152614	8.33591		NDPK1	0.0147205	0.038961	0.0175513	8.76722	6.80945	6.00968	7.33457	7.89085
NDPK10	0	0	0	0	0	0	0	0		NDPK10	0	0	0	0	0	0	0	0
NDPK2	0	2.72996e-24	0	-4.80627e-28	-6.00784e-29	0	0	0		NDPK2	0	0	0	0	2.12328e-28	0	0	0
NDPK3	0.0740481	0.312931	0.0888563	0.9704	0.312931	0.0740481	0.0740481	0.0740481		NDPK3	0.0714236	0.126026	0.085159	0.0920266	0.0920266	0.0714236	0.0740481	0.0740481
NDPK4	0	0	0	0	0	0	0	0		NDPK4	0	0	0	0	0	0	0	0
NDPK5	0	0	0	0	0	0	0	0		NDPK5	0	0	0	0	0	0	0	0
NDPK6	0	0	0	0	0	0	0	0		NDPK6	0	0	0	0	0	0	0	0
NDPK7	0	0	0	0	0	0	0	0		NDPK7	0	0	0	0	0	0	0	0
NDPK8	0	0	0	0	0	0	0	0		NDPK8	0	0	0	0	0	0	0	0
NDPK9	0	0	0	0	0	0	0	0		NDPK9	0.00736023	0	0.00877565	0	0.00948337	0	0.00763068	0
NDPKn1	0	0	0	0	0	0	0	0		NDPKn1	0	0	0	0	0	0	0	0
NDPKn10	0	0	0	0	0	0	0	0		NDPKn10	0	0	0	0	0	0	0	0
NDPKn2	0	0	0	0	0	0	0	0		NDPKn2	0	0	0	0	0	0	0	0
NDPKn3	0	0	0	0	0	0	0	0		NDPKn3	0	0	0	0	0	0	0	0
NDPKn4	0	0	0	0	0	0	0	0		NDPKn4	0	0	0	0	0	0	0	0
NDPKn5	0	0	0	0	0	0	0	0		NDPKn5	0	0	0	0	0	0	0	0
NDPKn6	0	0	0	0	0	0	0	0		NDPKn6	0	0	0	0	0	0	0	0
NDPKn7	0	0	0	0	0	0	0	0		NDPKn7	0	0	0	0	0	0	0	0
NDPKn8	0	0	0	0	0	0	0	0		NDPKn8	0	0	0	0	0	0	0	0
NDPKn9	0	0	0	0	0	0	0	0		NDPKn9	0	0	0	0	0	0	0	0
NDSIR2	0	0	0	0	0	0	0	0		NDSIR2	0	0	0	0	0	0	0	0
NH3t	794.271	252.142	825.795	360.182	317.402	794.271	831.619	444.05		NH3t	118.761	116.973	113.753	399.998	394.304	120.111	118.721	117.608
nh3tg	-1.22549	-5.17897	-1.47056	-16.06	-5.17897	-1.22549	-1.22549	-1.22549		nh3tg	-1.18205	-2.08571	-1.40937	-1.52303	-1.52303	-1.18205	-0.947348	-1.22549
NH4Dis	795.489	867.839	827.256	382.202	322.549	795.489	832.837	445.268		NH4Dis	119.935	119.046	115.154	401.512	395.818	121.285	119.66	118.826
NH4t2	0	0	0	0	0	0	0	0		NH4t2	0	0	0	0	0	0	0	0
NH4tg	8.77451	615.371	0	0	4.82103	8.77451	8.77451	8.77451		NH4tg	8.81795	2.87273	8.59063	8.47697	0	8.81795	8.77451	8.77451
NH4tm	441.533	278.457	426.308	39.8031	139.585	441.533	269.647	431.47		NH4tm	55.0781	128.366	53.7085	52.2737	55.2173	54.8925	-9.36551	54.5275
NMAT2	-2.58887e-16	2.18186e-16	5.05839e-16	-1.06048e-16	-1.27501e-15	-2.58887e-16	-2.90036e-16	-9.69033e-17		NMAT2	2.98432e-17	2.35359e-16	1.51194e-16	7.7985e-17	2.98385e-16	1.34553e-16	-1.23108e-16	1.66303e-16
NO2te	0	0	0	0	0	0	0	0		NO2te	0	0	0	0	0	0	0	0
NO3R	0	0	0	0	0	0	0	0		NO3R	0	0	0	0	0	0	0	0
NO3te	0	0	0	0	0	0	0	0		NO3te	0	0	0	0	0	0	0	0
NOADPRPAte	0	0	0	0	0	0	0	0		NOADPRPAte	0	0	0	0	0	0	0	0
NPRT2	-2.58887e-16	2.18186e-16	5.05839e-16	-1.06048e-16	-1.27501e-15	-2.58887e-16	-2.90036e-16	-9.69033e-17		NPRT2	2.98432e-17	2.35359e-16	1.51194e-16	7.7985e-17	2.98385e-16	1.34553e-16	-1.23108e-16	1.66303e-16
NRt2	0	0	0	0	0	0	0	0		NRt2	0	0	0	0	0	0	0	0
NTRLASE	0	0	0	0	0	0	0	0		NTRLASE	0	0	0	0	0	0	0	0
O2t	-232.269	-145.553	-232.273	-208.063	-147.303	-232.269	-146.283	-231.229		O2t	-65	-65	-65	-65	-65	-65	-65	-65
O2ter	-0.329645	-1.3931	-0.395568	-4.32	-1.3931	-0.329645	-0.329645	-0.329645		O2ter	-0.317962	-0.561039	-0.379108	-0.409682	-0.409682	-0.317962	-0.329645	-0.329645
O2trm	-231.809	-143.611	-231.722	-202.038	-145.36	-231.809	-145.823	-230.769		O2trm	-64.5565	-64.2175	-64.4713	-64.4286	-64.4286	-64.5565	-64.5403	-64.5403
OCCOADm	-5.03253e-29	0.281476	0.186011	16.7633	-2.49334e-17	-5.03253e-29	0	1.11997		OCCOADm	-9.52277e-16	0.0320346	0.117013	0.00540694	0.0599056	0.100002	0	0
occoatg	-4.75014e-29	0.281476	0.186011	16.7633	-2.49334e-17	-4.75014e-29	0	1.11997		occoatg	-9.52277e-16	0.0320346	0.117013	0.00540694	0.0599056	0.100002	-1.51672e-26	-1.29995e-27
occoatm	4.6505e-29	-0.281476	-0.186011	-16.7633	2.49334e-17	4.6505e-29	0	-1.11997		occoatm	9.52277e-16	-0.0320346	-0.117013	-0.00540694	-0.0599056	-0.100002	1.51664e-26	1.29882e-27
ocd2coatg	4.32451e-29	-0.281476	-0.186011	-16.7633	2.49334e-17	4.32451e-29	0	-1.11997		ocd2coatg	9.52277e-16	-0.0320346	-0.117013	-0.00540694	-0.0599056	-0.100002	0	0
ocd2coatm	-4.32451e-29	0.281476	0.186011	16.7633	-2.49334e-17	-4.32451e-29	0	1.11997		ocd2coatm	-9.52277e-16	0.0320346	0.117013	0.00540694	0.0599056	0.100002	0	0
OCDACPtm	0.0133537	0.0351845	0	0	-1.99467e-16	0.0133537	-1.66665e-28	0.129885		OCDACPtm	0	0.020202	0	0	0.0074882	0	0	0
OCDCA_exch	0.0133537	0.0351845	-1.73606e-15	-2.00495e-14	-1.99467e-16	0.0133537	-3.86616e-15	0.129885		OCDCA_exch	0	0.020202	0	0	0.0074882	0	-1.00717e-15	0
OCDCAt	0.0133537	0.0351845	-1.73606e-15	-2.00495e-14	-1.99467e-16	0.0133537	-3.86616e-15	0.129885		OCDCAt	0	0.020202	0	0	0.0074882	0	-1.00717e-15	0
OCDCYAACPtm	0	0	0	0	0	0	0	0		OCDCYAACPtm	0	0	0	0	0	0	0	0
OCDCYAt	0.00610454	0.0257981	0.00732534	0.08	0.0257981	0.00610454	0.00610454	0.00610454		OCDCYAt	0.00588818	0.0103896	0.00702052	0.00758669	0.00758669	0.00588818	0.00610454	0.00610454
OCDMAT8m	0.0133537	0.0351845	0	0	-1.99467e-16	0.0133537	-1.73903e-28	0.129885		OCDMAT8m	0	0.020202	0	0	0.0074882	0	0	0
OCMAT3m	0.0133537	0.316661	0.186011	16.7633	-3.42798e-24	0.0133537	-1.1186e-28	1.24985		OCMAT3m	0	0.0522367	0.117013	0.00540694	0.0673938	2.71724e-29	0	-3.08894e-26
OCOAT1r_m	0	0	0	0	0	0	0	0		OCOAT1r_m	0	0	0	0	0	0	0	0
OCTEACPtm	0	0	0	0	0	0	0	0		OCTEACPtm	0	0	0	0	0	0	0	0
ODH1mi	0	0	-1.06281e-25	0	0	0	-3.5496e-27	0		ODH1mi	0	0	0	0	-2.37232e-26	0	0	0
ODH2mi	7.64708	0.316661	9.25739	99.68	4.66797e-24	7.64708	7.63373	8.88358		ODH2mi	7.26013	0	8.65631	9.35439	6.55456	6.46011	7.24876	7.5269
ODHmi	0.318199	1.34473	0.381833	4.17	1.34473	0.318199	0.318199	0.318199		ODHmi	0.306921	0.541558	0.365945	0.395456	0.395456	0.306921	0.318199	0.318199
OHPHM	0	0	0	0	0	0	0	0		OHPHM	0	0	0	0	0	0	0	0
OLCOAte	0	0	0	0	0	0	0	0		OLCOAte	0	0	0	0	0	0	0	0
OLCOAtg	0	0	0	0	0	0	0	0		OLCOAtg	0	0	0	0	0	0	0	0
OLCOAtm	0	0	0	0	0	0	0	0		OLCOAtm	0	0	0	0	0	0	0	0
OLCOAtr	0	0	0	0	0	0	0	0		OLCOAtr	0	0	0	0	0	0	0	0
OMPDCg	0	0	0	0	0	0	0	0		OMPDCg	0	0	0	0	0	0	0	0
ORNDC	0.0274704	0.116092	0.032964	0.36	0.116092	0.0274704	0.0274704	0		ORNDC	0.0264968	0.0467532	0.0315924	0.0341401	0.0341401	0.0264968	0.0274704	0.0274704
ORNtg	0	0	0.032964	-3.08591e-28	0	0	0.0274704	0		ORNtg	0	-3.98427e-29	0	0	0	0	0	0
OROTtg	-1.14234e-28	0	0	0	0	-1.14234e-28	0	0		OROTtg	0	0	0	0	0	0	0	0
ORPTg	0	0	0	0	0	0	0	0		ORPTg	0	0	0	0	0	0	0	0
OXOADPtm	0	0	0	0	0	0	0	0		OXOADPtm	0	0	0	0	0	0	0	0
P5CD_i	0	0	0.0183133	7.7	2.48307	0	0	0		P5CD_i	0	1.93117	0	0	1.30226	0.921161	128.342	0
P5CRr	3.83976	-16.0335	4.60764	50.32	16.227	3.83976	3.83976	3.83976		P5CRr	3.70367	-6.45714	4.41591	4.77203	4.77203	3.70367	3.83976	3.83976
PALIte	-0.0236856	-0.100097	-0.0284223	-0.3104	-0.100097	-0.0236856	-0.0236856	-0.0236856		PALIte	-0.0228461	-0.0403117	-0.0272396	-0.0294364	-0.0294364	-0.0228461	-0.0236856	-0.0236856
PALItm	0	0	0	0	0	0	0	0		PALItm	0	0	0	0	0	0	0	0
PALItr	-0.00079359	-0.00335376	-0.000952294	-0.0104	-0.00335376	-0.00079359	-0.00079359	-0.00079359		PALItr	-0.000765464	-0.00135065	-0.000912668	-0.00098627	-0.00098627	-0.000765464	-0.00079359	-0.00079359
PALMACPtm	0	-5.21339e-16	0.186011	0	4.73281e-28	0	-7.39501e-29	0		PALMACPtm	9.52277e-16	9.96604e-29	4.01371e-16	-6.24669e-16	1.02405e-26	3.69847e-29	0	0
PANK	0	0	-1.69705e-28	0	1.27013e-27	0	0	0		PANK	0	6.49836e-29	0	-5.44527e-25	0	0	1.89043e-27	4.34255e-28
PCLItr	0.0656238	0.27733	0.0787474	0.86	0.27733	0.0656238	0.0656238	0.0656238		PCLItr	0.0632979	0.111688	0.0754706	0.081557	0.081557	0.0632979	0.0656238	0.0656238
PDHe1	0	0	0	0	0	0	0	0		PDHe1	0	0	0	0	0	0	0	0
PDHe2	0	-5.08135e-24	0	0	0	0	0	0		PDHe2	1.11931e-29	4.41753e-27	3.64208e-31	-4.24881e-23	-2.36397e-26	-1.04469e-28	-7.48413e-25	-3.15349e-23
PDHe3	7.96528	1.66139	9.63923	103.85	1.34473	7.96528	7.95193	9.20178		PDHe3	7.56705	0.541558	9.02225	9.74985	6.95001	6.76703	7.56696	7.8451
PELItm	0	0	0	0	0	0	0	0		PELItm	0	0	0	0	0	0	0	0
PELItr	0.00763068	0.0322477	0.00915667	0.1	0.0322477	0.00763068	0.00763068	0.00763068		PELItr	0.00736023	0.012987	0.00877565	0.00948337	0.00948337	0.00736023	0.00763068	0.00763068
PEM1	0.0656238	0.27733	0.0787474	0.86	0.27733	0.0656238	0.0656238	0.0656238		PEM1	0.0632979	0.111688	0.0754706	0.081557	0.081557	0.0632979	0.0656238	0.0656238
PEM2	0.0656238	0.27733	0.0787474	0.86	0.27733	0.0656238	0.0656238	0.0656238		PEM2	0.0632979	0.111688	0.0754706	0.081557	0.081557	0.0632979	0.0656238	0.0656238
PEM2r	0.0656238	0.27733	0.0787474	0.86	0.27733	0.0656238	0.0656238	0.0656238		PEM2r	0.0632979	0.111688	0.0754706	0.081557	0.081557	0.0632979	0.0656238	0.0656238
PEPt	0.278138	2.31216	-7.84657e-27	1.6	2.31216	0.278138	0.278138	0.206028		PEPt	-0.344572	-1.63896	0.12971	-0.992357	0.107912	0.173305	0.547119	0.547119
PFK26	0	0	0	0	0	0	0	0		PFK26	0	0	0	0	0	0	0	0
PFKg	0.278138	1.17543	1.07133	3.645	1.17543	0.278138	0.278138	0.278138		PFKg	0.0910686	0.00779221	0.0701203	0.0596461	0.0596461	0.0910686	0.278138	0.278138
PGCDr	0	0	0	0	0	0	0	0		PGCDr	0	0	0	0	0	0	0	0
PGDH	-2.18123e-16	0	-8.5137e-27	0	-1.75123e-25	-2.18123e-16	-6.74035e-17	0		PGDH	0	2.56119e-16	0	0	2.56119e-16	0	-2.22985e-17	0
PGI1	0	0	0	0	0	0	0	0		PGI1	0	0	0	0	0	0	0	0
PGI2	0.311713	1.31732	0.0457834	4.085	1.31732	0.311713	0.311713	0		PGI2	0.032385	0.0571429	0.0386129	0.101373	0.0417268	0.123454	0.033575	0
PGIg1	0	0	0	0	0	0	0	0		PGIg1	0	0	0	0	0	0	0	0
PGIg2	0	0	0	0	0	0	0	0		PGIg2	0.0910686	0.00779221	0.0701203	0	0.0596461	0	0	0
PGK	-0.156047	0	0	0	0	-0.156047	-0.156047	0		PGK	0	0	0	0	0	0	0	0
PGKg	0.391072	2.31216	0	7.17	2.31216	0.391072	0.391072	0.547119		PGKg	0.173305	0	0.12971	0.107912	0.107912	0.173305	0.547119	0.547119
PGL	0	0	0	0	0	0	0	0		PGL	0	0	0	0	0	0	0	0
PGLg	-2.18123e-16	0	-8.51343e-27	0	-1.75112e-25	-2.18123e-16	-6.74035e-17	0		PGLg	0	2.56119e-16	0	0	2.56119e-16	0	-2.22985e-17	0
PGLYCtm	0	0	0	0	0	0	0	0		PGLYCtm	0	0	0	0	0	0	0	0
PGLYCtr	0	0	0	0	0	0	0	0		PGLYCtr	0	0	0	0	0	0	0	0
PGM	-0.547119	-2.31216	9.86995e-27	-7.17	-2.31216	-0.547119	-0.547119	-0.547119		PGM	-0.173305	0	-0.12971	-0.107912	-0.107912	-0.173305	-0.547119	-0.547119
PGMT	0	-2.72922e-24	0	4.78568e-28	6.00511e-29	0	0	0		PGMT	0	0	0	0	-2.12307e-28	0	0	0
PHCHGS	-11.2431	-6.19383	4.56859e-26	0	0	-11.2431	-11.2231	-0.587562		PHCHGS	-0.921161	0	-0.0175513	-64.0518	0	0	0	-0.587562
PHE4MOi	0	0	0	0	0	0	0	0		PHE4MOi	0	0	0	0	0	0	0	0
PHEMEtm	-0.0495994	-0.20961	-0.0595184	-0.65	-0.20961	-0.0495994	-0.0495994	-0.0495994		PHEMEtm	-0.0478415	-0.0844156	-0.0570418	-0.0616419	-0.0616419	-0.0478415	-0.0495994	-0.0495994
PHEt6	-2.08928	-8.82941	-2.5071	-27.38	-8.82941	-2.08928	-2.08928	-2.08928		PHEt6	-2.01523	-3.55584	-2.40277	-2.59655	-2.59655	-2.01523	-2.08928	-2.08928
PHETA1	0	0	0	0	0	0	0	0		PHETA1	0	0	0	0	0	0	0	0
PHEtm	0	0	0	0	0	0	0	0		PHEtm	0	0	0	0	0	0	0	0
PHETRS	0	0	0	0	0	0	0	0		PHETRS	0	0	0	0	0	0	0	0
PHPHYRtm	0	0	0	0	0	0	0	0		PHPHYRtm	0	0	0	0	0	0	0	0
PI45BPP_LI	0	0	0	0	0	0	0	0		PI45BPP_LI	0	0	0	0	0	0	0	0
PI45BPP_LI_M	-2.27134e-29	0	2.77732e-29	0	0	-2.27134e-29	0	5.29882e-27		PI45BPP_LI_M	0	0	0	0	0	0	0	0
PI4P5K_LI	0	0	-5.31227e-14	0	136.865	0	0	0		PI4P5K_LI	0	0	0	0	0	64.0945	0	63.0273
PI4P5K_LI_M	-3.26031e-29	0	5.31227e-14	0	0	-3.26031e-29	0	5.29903e-27		PI4P5K_LI_M	0	0	0	0	0	0	0	0
PIBPm	0	0	0	0	136.865	0	0	0		PIBPm	0	0	0	0	0	64.0945	0	63.0273
PIN3K_LI	0	0	0	0	0	0	0	0		PIN3K_LI	0	0	0	1.31653e-23	0	0	0	0
PIN3K_LI_M	0	0	0	0	0	0	0	0		PIN3K_LI_M	0	0	0	0	0	0	0	0
PIN3K2	0	0	0	0	0	0	0	0		PIN3K2	0	0	0	0	0	0	0	0
PIN4K_LI	-2.27134e-29	0	2.77732e-29	0	0	-2.27134e-29	0	5.29931e-27		PIN4K_LI	0	0	0	0	0	0	0	0
PINOS_LI_M	0.079359	0.335376	0.0952294	1.04	0.335376	0.079359	0.079359	0.079359		PINOS_LI_M	0.0765464	0.135065	0.0912668	0.098627	0.098627	0.0765464	0.079359	0.079359
PIt2p	0.556276	2.35085	0.258218	7.29	2.35085	0.556276	0.556276	0.556276		PIt2p	0.708846	1.86234	0.852852	1.26338	0.490106	0.890984	0.556276	0.556276
PIt6	0.1343	0.267785	0.060434	1.76	0.212835	0.1343	0.1343	0.0633651		PIt6	0.145732	0.257143	0.173758	0.187771	0.187771	0.145732	0.151087	0.151087
PItm	-1000	-998.504	-1000	-1000	-861.693	-1000	-1000	-1000		PItm	-432.029	-447.735	-429.176	-425.36	-432.482	-367.193	-431.555	-368.157
PMANM	-0.0152614	-0.0644953	-0.0183133	-0.2	-0.0644953	-0.0152614	-0.0152614	-0.0152614		PMANM	-0.0147205	-0.025974	-0.0175513	-0.0189667	-0.0189667	-0.0147205	-0.0152614	-0.0152614
PMEVK	0.318199	1.34473	0.381833	4.17	1.34473	0.318199	0.318199	0.318199		PMEVK	0.306921	0.541558	0.365945	0.395456	0.395456	0.306921	0.318199	0.318199
PMTCOAte	0	-5.21339e-16	0	0	0	0	0	0		PMTCOAte	9.52277e-16	0	4.01371e-16	0	0	0	0	0
PMTCOAter	0	0	0	0	0	0	0	0		PMTCOAter	0	0	0	6.24669e-16	0	0	0	0
PMTCOAtg	0	0	0	0	0	0	0	0		PMTCOAtg	0	0	0	0	0	0	0	0
pmtcoatm	0	0	-0.186011	0	0	0	0	0		pmtcoatm	0	0	0	0	0	-0.100002	0	-1.19523e-27
PNS1	8.07666	0	8.40199	0	0	8.07666	8.17013	0		PNS1	-2.98432e-17	0	-1.51194e-16	0	-2.98385e-16	-1.34553e-16	0	0
PNS2	0	0	0	0	0	0	0	0		PNS2	0	0	0	0	0	0	0	0
PNS3	0	0	0	0	0	0	0	0		PNS3	0	0	0	0	0	0	0	0
PNS4	0	0	0	0	0	0	0	0		PNS4	0	0	0	0	0	0	0	0
PNTOt2	0.0137352	0.0580458	0.016482	0.18	0.0580458	0.0137352	0.0137352	0.0137352		PNTOt2	0.0132484	0.0233766	0.0157962	0.0170701	0.0170701	0.0132484	0.0137352	0.0137352
PNTOtm	0	0	0	0	0	0	0	0		PNTOtm	0	-6.69253e-29	0	0	0	0	0	0
PPA	0	0	0	0	0	0	0	0		PPA	0	0	0	0	0	0	0	0
PPA_1	0	0	0	0	0	0	0	0		PPA_1	89.0525	1.14767	90.6089	0	0	0	0	0
PPA_1v	0	0	0	0	0	0	0	0		PPA_1v	0	0	0	0	0	0	0	0
PPAT	0	0	-1.68373e-28	0	1.27609e-27	0	0	0		PPAT	0	7.08939e-29	0	-5.44529e-25	0	0	1.81488e-27	4.34225e-28
PPAte	7.64708	0.316661	9.25739	99.68	4.66752e-24	7.64708	7.63373	8.88358		PPAte	7.26013	-1.21622e-27	8.65631	9.35439	6.55456	6.46011	7.24876	7.5269
PPCD	0	0	-1.68381e-28	0	1.27316e-27	0	0	0		PPCD	0	6.56788e-29	0	-5.44528e-25	0	0	1.77838e-27	4.34254e-28
PPCKg	-0.278138	-2.31216	-1.31307	-1.6	-2.31216	-0.278138	-0.278138	-0.206028		PPCKg	-0.182137	-0.207792	-0.842321	-0.151734	-0.478726	-0.882151	-0.547119	-0.547119
PPCL	0	0	-1.68388e-28	0	1.26442e-27	0	0	0		PPCL	0	6.74956e-29	0	-5.44528e-25	0	0	1.87188e-27	4.34222e-28
PPCOAC	0	0	0	0	0	0	0	0		PPCOAC	0	0	0	0	0	0	0	0
PPCOACm	0	0	0	0	0	0	0	0		PPCOACm	0	0	0	-2.96497e-23	0	8.24558e-29	0	9.38883e-28
PPCOAtm	7.64708	0.316661	9.25739	99.68	4.66752e-24	7.64708	7.63373	8.88358		PPCOAtm	7.26013	-1.21382e-27	8.65631	9.35439	6.55456	6.46011	7.24876	7.5269
PPDGP	0	0	0	0	0	0	0	0		PPDGP	0	0	0	0	0	0	0	0
PPDGPS	0	0	0	0	0	0	0	0		PPDGPS	0	0	0	0	0	0	0	0
PPDKg	0	0	1.31307	0	0	0	0	0		PPDKg	0.526709	1.84675	0.712611	1.14409	0.370814	0.708846	0	0
PPItm	0.0495994	0.20961	0.0595184	0.65	0.20961	0.0495994	0.0495994	0.0495994		PPItm	0.0478415	0.0844156	0.0570418	0.0670488	0.0616419	0.0478415	0.0495994	0.0495994
PPItr	0.0572606	0.241986	0.0687117	0.7504	0.241986	0.0572606	0.0572606	0.0572606		PPItr	0.0552311	0.0974545	0.0658525	0.0711632	0.0711632	0.0552311	0.0572606	0.0572606
PPPGO	0.0495994	0.20961	0.0595184	0.65	0.20961	0.0495994	0.0495994	0.0495994		PPPGO	0.0478415	0.0844156	0.0570418	0.0616419	0.0616419	0.0478415	0.0495994	0.0495994
PPSD	0	0	0	0	0	0	0	0		PPSD	0	0	0	0	0	0	0	0
PPSS	0	0	0	0	0	0	0	0		PPSS	0	0	0	0	0	0	0	0
PPT	0	0	0	0	0	0	0	0		PPT	0	0	0	0	0	0	0	0
PROabc	0	0	0	0	376.206	0	0	0		PROabc	0	0	0	0	0	0	0	0
PROt6	0	32.2606	0	0	-376.206	0	0	0		PROt6	0	12.9922	0	0	0	0	0	0
PROTRS	0	0	0	0	0	0	0	0		PROTRS	0	0	0	0	0	0	0	0
PRPPSic	8.10413	0.116092	8.43496	0.36	0.116092	8.10413	8.1976	0.0274704		PRPPSic	0.0264968	0.0467532	0.0315924	0.0341401	0.0341401	0.0264968	0.0274704	0.0274704
PRPPSix	0	0	3.85496e-17	0	0	0	0	0		PRPPSix	0	0	0	0	0	0	-1.47533e-26	0
PSLItm	0	0	0	0	0	0	0	0		PSLItm	0	0	0	0	0	0	0	0
ptd145bptm	0	0	5.31227e-16	0	-1.36865	0	0	0		ptd145bptm	0	0	0	0	0	-0.640945	0	-0.630273
PTD1INOTm	0.00079359	0.00335376	0.000952294	0.0104	0.00335376	0.00079359	0.00079359	0.00079359		PTD1INOTm	0.000765464	0.00135065	0.000912668	0.00098627	0.00098627	0.000765464	0.00079359	0.00079359
PTD3inotm	0	0	0	0	0	0	0	0		PTD3inotm	0	0	0	-1.31653e-25	0	0	0	0
PTD4INOtm	2.27134e-31	0	-5.31227e-16	0	1.36865	2.27134e-31	0	-5.29932e-29		PTD4INOtm	0	0	0	0	0	0.640945	0	0.630273
PTDINOter	-0.00079359	-0.00335376	-0.000952294	-0.0104	-0.00335376	-0.00079359	-0.00079359	-0.00079359		PTDINOter	-0.000765464	-0.00135065	-0.000912668	-0.00098627	-0.00098627	-0.000765464	-0.00079359	-0.00079359
PTR	0.461656	1.95098	0.553979	297.067	1.95098	0.461656	0.461656	357.247		PTR	0.445294	268.144	0.530927	0.573744	0.573744	212.398	217.154	220.045
PTR1	0	0	0	0	0	0	0	0		PTR1	0	0	0	0	0	0	0	0
PTR1fol	-1.53088e-18	1.95548e-18	-9.53318e-19	6.75227e-14	1.72489e-18	-1.53088e-18	5.16142e-15	-6.67309e-24		PTR1fol	-2.89007e-18	-7.3624e-19	0	-1.39893e-18	-1.94463e-18	-3.38995e-18	-8.09214e-19	1.16851e-18
PTRCtt	0	0	0	0	0	0	0	0.0274704		PTRCtt	0	0	0	0	0	0	0	0
PUNP8I	-2.58887e-16	2.18186e-16	5.05839e-16	0	-1.27501e-15	-2.58887e-16	-2.90036e-16	-9.69033e-17		PUNP8I	2.98432e-17	2.35359e-16	1.51194e-16	7.7985e-17	2.98385e-16	1.34553e-16	-1.23108e-16	1.66303e-16
PYDAMK	0	0	0	0	0	0	0	0		PYDAMK	0	0	0	0	0	0	0	0
PYDXK	0	0	0	0	0	0	0	0		PYDXK	0	0	0	0	0	0	0	0
PYDXNK	0	0	0	0	0	0	0	0		PYDXNK	0	0	0	0	0	0	0	0
PYDXNte	0	0	0	0	0	0	0	0		PYDXNte	0	0	0	0	0	0	0	0
PYK	0.268981	0	0	5.57	0	0.268981	0.268981	0.341091		PYK	0.517877	1.63896	0	1.10027	0	0	0	0
PYRt2	0	0	-18.0231	0	0	0	0	0		PYRt2	0	0	0	0	0	0	0	0
PYRtg	0	0	1.31307	0	0	0	0	0		PYRtg	0.526709	1.84675	0.712611	1.14409	0.370814	0.708846	0	0
PYRtm	0.268981	-6.72985e-27	-19.3361	5.57	7.17851e-25	0.268981	0.268981	0.341091		PYRtm	-0.00883227	-0.207792	-0.712611	-0.0438217	-0.370814	-0.708846	0	0
R5Ptg	0.0183136	0.0773944	0.021976	0.24	0.0773944	0.0183136	0.0183136	0.0183136		R5Ptg	0.0176645	0.0311688	0.0210616	0.0227601	0.0227601	0.0176645	0.0183136	0.0183136
RAFFH	0	0	0	0	0	0	0	0		RAFFH	0	0	0	0	0	0	0	0
RAFte	0	0	0	0	0	0	0	0		RAFte	0	0	0	0	0	0	0	0
RBK_Dg	0	0	0	0	0	0	0	0		RBK_Dg	0	0	0	0	0	0	0	0
RBLtg	0	0	0	0	0	0	0	0		RBLtg	0	0	0	0	0	0	0	0
RFVNt	3.50135e-16	1.0949e-15	1.26234e-15	-6.55527e-14	-7.16994e-17	3.50135e-16	-3.32955e-16	-3.31484e-15		RFVNt	2.07007e-15	-3.86078e-18	-1.02922e-15	4.45725e-15	9.22136e-16	-2.95725e-15	8.50968e-16	3.88178e-16
RFVNtm	-3.50135e-16	-1.0949e-15	-1.26234e-15	6.55527e-14	7.16994e-17	-3.50135e-16	3.32955e-16	3.31484e-15		RFVNtm	-2.07007e-15	3.86078e-18	1.02922e-15	-4.45725e-15	-9.22136e-16	2.95725e-15	-8.50968e-16	-3.88178e-16
RIBK	8.07666	2.18186e-16	8.40199	0	-1.27501e-15	8.07666	8.17013	-9.69033e-17		RIBK	0	2.35359e-16	0	7.7985e-17	0	0	-1.23108e-16	1.66303e-16
RIBt2	0	0	0	0	0	0	0	0		RIBt2	0	0	0	0	0	0	0	0
RNAMte	2.58887e-16	-2.18186e-16	-5.05839e-16	0	1.27501e-15	2.58887e-16	2.90036e-16	9.69033e-17		RNAMte	-2.98432e-17	-2.35359e-16	-1.51194e-16	-7.7985e-17	-2.98385e-16	-1.34553e-16	1.23108e-16	-1.66303e-16
RNDR1(c)	-0.00457841	-0.0193486	-0.005494	-0.06	-0.0193486	-0.00457841	-0.00457841	-0.00457841		RNDR1(c)	-0.00441614	-0.00779221	-0.00526539	-0.00569002	-0.00569002	-0.00441614	-0.00457841	-0.00457841
RNDR1(n)	0	0	0	0	0	0	0	0		RNDR1(n)	0	0	0	0	0	0	0	0
RNDR2(c)	-5.14276e-14	-0.299774	-0.100723	-1.51337e-13	-0.354724	-5.14276e-14	-1.51337e-13	-0.0839374		RNDR2(c)	0.0161925	0.0285714	0.0193064	0.0208634	0.0208634	0.0161925	0.0167875	0.0167875
RNDR2(n)	0	0	0	0	0	0	0	0		RNDR2(n)	0	0	0	0	0	0	0	0
RNDR3(c)	0.0755132	0.319123	0.0906144	0.9896	0.319123	0.0755132	0.0755132	0.0885158		RNDR3(c)	0.0728368	0.128519	0.0868439	0.0938474	0.0938474	0.0728368	0.0755132	0.0755132
RNDR3(n)	0	0	0	0	0	0	0	0		RNDR3(n)	0	0	0	0	0	0	0	0
RNDR4(c)	0	0	0	0	0	0	0	0		RNDR4(c)	0	0	0	0	0	0	0	0
RNDR4(n)	0	0	0	0	0	0	0	0		RNDR4(n)	0	0	0	0	0	0	0	0
RPE	-2.18123e-16	0	-8.51367e-27	0	-1.75122e-25	-2.18123e-16	-6.74035e-17	0		RPE	0	2.56119e-16	0	0	2.56119e-16	0	-2.22985e-17	0
RPEg	-0.0183136	-0.0773944	-0.021976	-0.24	-0.0773944	-0.0183136	-0.0183136	-0.0183136		RPEg	-0.0176645	-0.0311688	-0.0210616	-0.0227601	-0.0227601	-0.0176645	-0.0183136	-0.0183136
RPI	-0.0183136	-0.0773944	-0.021976	-0.24	-0.0773944	-0.0183136	-0.0183136	-0.0183136		RPI	-0.0176645	-0.0311688	-0.0210616	-0.0227601	-0.0227601	-0.0176645	-0.0183136	-0.0183136
S6PFH	0	0	0	0	0	0	0	0		S6PFH	0	0	0	0	2.12366e-28	0	0	0
S6PSyn	0	2.73257e-24	0	-5.58529e-28	-5.51634e-29	0	0	0		S6PSyn	0	0	0	0	2.12357e-28	0	0	0
S7Ptg	0	0	0	0	0	0	0	0		S7Ptg	0	0	0	0	0	0	0	0
SAM24MTr	0.0236551	0.0999678	0.0283857	0.31	0.0999678	0.0236551	0.0236551	0.0236551		SAM24MTr	0.0228167	0.0402597	0.0272045	0.0293984	0.0293984	0.0228167	0.0236551	0.0236551
SBPP1r	0	0	0	0	0	0	0	357.247		SBPP1r	0	0	0	0	0	0	0	0
SBTD_D	0	0	0	0	0	0	0	0		SBTD_D	0	0	0	0	0	0	0	0
SBTDte	0	0	0	0	0	0	0	0		SBTDte	0	0	0	0	0	0	0	0
SERAT	3.31145e-27	-5.93894e-24	0.0970607	2.54004e-28	0	3.31145e-27	4.13932e-28	0.0808852		SERAT	0	5.94556e-27	0	3.73589e-20	0	0.0780184	0.0808852	0.0808852
SERPTr	-3.44835e-29	8.67329e-26	2.20694e-28	0	2.244e-16	-3.44835e-29	8.27604e-29	-4.41389e-28		SERPTr	0	0	0	-6.24669e-16	8.60708e-27	0	-8.65536e-28	-2.0697e-26
SERt6	-0.805799	-3.40535	-1.06401	-10.78	-3.40535	-0.805799	-0.805799	-0.886684		SERt6	-0.77724	-1.50909	-0.926709	-1.10197	-1.00144	-0.855258	-0.886684	-0.886684
SERter	3.44835e-29	-8.67329e-26	-2.20694e-28	0	-2.244e-16	3.44835e-29	-8.27604e-29	4.41389e-28		SERter	0	0	0	6.24669e-16	-8.60708e-27	0	8.65536e-28	2.0697e-26
SERtm	0	0	0	-0.22	0	0	0	0		SERtm	0	0	0	0	0	0	0	0
SERTRS	0	0	0	0	0	0	0	0		SERTRS	0	0	0	0	0	0	0	0
SGPL12r	0	0	0	0	0	0	0	0		SGPL12r	0	0	0	0	0	0	0	0
SHMTc2	0	0	0	282.657	0	0	48.7053	0		SHMTc2	0	0	0	0	0	0	0	0
SHSL1	0	0	0	0	0	0	0	0		SHSL1	0	0	0	0	0	0	0	0
SINCOAL	0	0	0	0	0	0	0	0		SINCOAL	0	0	0	0	0	0	0	0
SINCOALm	0	0	0	0	0	0	0	0		SINCOALm	0	0	0	0	0	0	0	0
SINCOAtm	0	0	0	0	0	0	0	0		SINCOAtm	0	0	0	0	0	0	0	0
SINPtm	0	0	0	0	0	0	0	0		SINPtm	0	0	0	0	0	0	0	0
SLCYSS	0	0	0	0	0	0	0	0		SLCYSS	0	0	0	0	0	0	0	0
SMS	0	0	0	0	0	0	0	0		SMS	0	0	0	0	0	0	0	0
SMtr	0	0	0	0	0	0	0	0		SMtr	0	0	0	0	0	0	0	0
SPHINGSte	-5.34553e-17	0	0	0	0	-5.34553e-17	-4.10367e-17	0		SPHINGSte	0	-3.06817e-14	0	0	0	0	0	0
SPHINGStr	-5.34553e-17	0	0	0	0	-5.34553e-17	-4.10367e-17	0		SPHINGStr	0	-3.06817e-14	0	0	0	0	0	0
SPHK212r	0	0	0	0	0	0	0	357.247		SPHK212r	0	0	0	0	0	0	0	0
SPHK21r	0.461656	1.95098	0.553979	297.067	1.95098	0.461656	0.461656	0		SPHK21r	0.445294	268.144	0.530927	0.573744	0.573744	212.398	217.154	220.045
SPHPLr	0	0	0	0	0	0	0	0		SPHPLr	0	0	0	0	0	0	0	0
SPMDt	0	0	0	0	0	0	0	0		SPMDt	0	0	0	0	0	0	0	0
SPMS	0.0274704	0.116092	0.032964	0.36	0.116092	0.0274704	0.0274704	0.0274704		SPMS	0.0264968	0.0467532	0.0315924	0.0341401	0.0341401	0.0264968	0.0274704	0.0274704
SPYR	0	0	0	0	0	0	0	0		SPYR	0	0	0	0	0	0	0	0
SQLMer	0.0282335	0.119316	0.0338797	0.37	0.119316	0.0282335	0.0282335	0.0282335		SQLMer	0.0272328	0.0480519	0.0324699	0.0350885	0.0350885	0.0272328	0.0282335	0.0282335
SQLtm	0	0	0	0	0	0	0	0		SQLtm	0	0	0	0	0	0	0	0
SQSm	0	0	0	0	0	0	0	0		SQSm	0	0	0	0	0	0	0	0
SQSr	0.0282335	0.119316	0.0338797	0.37	0.119316	0.0282335	0.0282335	0.0282335		SQSr	0.0272328	0.0480519	0.0324699	0.0350885	0.0350885	0.0272328	0.0282335	0.0282335
SS1P	0.461656	1.95098	0.553979	297.067	1.95098	0.461656	0.461656	0		SS1P	0.445294	268.144	0.530927	0.573744	0.573744	212.398	217.154	220.045
SSALym	0	0	0	0	0	0	0	0		SSALym	0	0	0	0	0	0	0	0
ST14DMr	0.0282335	0.119316	0.0338797	0.37	0.119316	0.0282335	0.0282335	0.0282335		ST14DMr	0.0272328	0.0480519	0.0324699	0.0350885	0.0350885	0.0272328	0.0282335	0.0282335
stchstg	0	0	0	0	0	0	0	0		stchstg	0	0	0	0	0	0	0	0
STDCOAtr	0	0	0	0	0	0	0	0		STDCOAtr	0	0	0	0	0	0	0	0
STFH	0	0	0	0	0	0	0	0		STFH	0	0	0	0	0	0	0	0
STRCOAte	2.18323e-15	0	1.73606e-15	2.00495e-14	0	2.18323e-15	3.86616e-15	-1.30496e-15		STRCOAte	0	0	0	0	-9.44679e-16	0	1.00717e-15	0
STRCOAtg	0	0	0	0	0	0	0	0		STRCOAtg	0	0	0	0	0	0	0	0
STRCOAtm	0	0	0	0	0	0	0	0		STRCOAtm	0	0	0	0	0	0	0	0
STRCOAtr	0	0	0	0	0	0	0	0		STRCOAtr	0	0	0	0	0	0	0	0
suc6ptg	0	-2.73035e-24	0	5.57338e-28	5.06671e-29	0	0	0		suc6ptg	0	0	0	0	-2.12366e-28	0	0	0
SUCCte	0	0	0	0	0	0	0	0		SUCCte	0	0	0	0	0	0	0	0
SUCCtg	-0.278138	0	0	0	0	-0.278138	-0.278138	0		SUCCtg	0	0	0	0	0	0	-0.00915681	-0.00915681
SUCCtrm	0.278138	0	0	0	0	0.278138	0.278138	0		SUCCtrm	0	1.59237e-26	0	-4.84106e-22	3.98959e-28	0	0.00915681	0.00915681
SUCD1rm	-7.96528	-5.0778	-10.9413	-310.7	-1.38342	-7.96528	-7.95193	-22.9916		SUCD1rm	-7.56705	-0.733766	-9.72433	-9.78229	-7.30945	-7.46705	-7.56696	-7.8451
SUCD2_u6m	459.756	5.0778	459.906	310.7	1.38342	459.756	8.23006	461.538		SUCD2_u6m	7.56705	0.733766	9.72433	9.78229	7.30945	7.46705	7.57612	7.85425
SUCOADPm	0	0	0	0	0	0	0	0		SUCOADPm	0	0	0	0	0	0	0	0
SUCOGDPm	0	0	0	0	0	0	-1.30402e-27	0		SUCOGDPm	0	0	0	0	5.27403e-27	0	0	-3.7408e-25
SUCR1	0	0	0	0	0	0	0	0		SUCR1	0	0	0	0	0	0	0	0
SUCRte	0	0	0	0	0	0	0	0		SUCRte	0	0	0	0	0	0	0	0
sucrtg	0	0	0	0	0	0	0	0		sucrtg	0	0	0	0	0	0	0	0
SUCSALtm	0	0	0	0	0	0	0	0		SUCSALtm	0	0	0	0	0	0	0	0
t2m26dcoatm	0	0	0	0	0	0	0	0		t2m26dcoatm	0	0	0	0	0	0	0	0
TA6PK	0	0	0	0	0	0	0	0		TA6PK	0	0	0	0	0	0	0	0
TAGLS	0	0	0	0	1.04176e-26	0	3.32955e-16	0		TAGLS	0	0	0	0	0	0	0	0
TAGtm	0	0	-2.48723e-29	0	1.8703e-29	0	0	0		TAGtm	0	0	0	0	0	0	0	0
TAGtr	0.00610454	0.0257981	0.00732534	0.08	0.0257981	0.00610454	0.00610454	0.00610454		TAGtr	0.00588818	0.0103896	0.00702052	0.00758669	0.00758669	0.00588818	0.00610454	0.00610454
TAL	-0.00915681	-0.0386972	-0.010988	-0.12	-0.0386972	-0.00915681	-0.00915681	-0.00915681		TAL	-0.00883227	-0.0155844	-0.0105308	-0.01138	-0.01138	-0.00883227	-0.00915681	-0.00915681
TAM	0	0	0	0	0	0	0	0		TAM	0	0	0	0	0	0	0	0
TCAFCOAL	0	0	0	0	0	0	0	0		TCAFCOAL	0	0	0	0	0	0	0	0
TCAFCOALm	0	0	0	0	0	0	0	0		TCAFCOALm	0	0	0	0	0	0	0	0
TCINCOAL	0	0	0	0	0	0	0	0		TCINCOAL	0	0	0	0	0	0	0	0
TCINCOALm	0	0	0	0	0	0	0	0		TCINCOALm	0	0	0	0	0	0	0	0
TDCOADm	-5.03253e-29	0.281476	0.186011	16.7633	-2.49334e-17	-5.03253e-29	0	1.11997		TDCOADm	-9.52277e-16	0.0320346	0.117013	0.00540694	0.0599056	0.100002	-1.51684e-26	-1.30007e-27
TDCOAt	0	0	0	0	0	0	0	0		TDCOAt	0	0	0	0	0	0	-8.86856e-29	0
TDCOAtg	0	3.40709e-25	0.186011	1.13608e-28	-6.24558e-26	0	0	0		TDCOAtg	0	0	0	0	0	0.100002	-1.52567e-26	2.9593e-26
TDCOAtm	5.23927e-29	-0.281476	-0.186011	-16.7633	2.49334e-17	5.23927e-29	0	-1.11997		TDCOAtm	9.52277e-16	-0.0320346	-0.117013	6.90957e-25	-0.0599056	-0.100002	1.51682e-26	1.30109e-27
TDCOAtr	0	0	0	0	-2.244e-16	0	0	0		TDCOAtr	0	0	0	0	0	0	0	0
tdd2coatg	4.98982e-29	-0.281476	-0.186011	-16.7633	2.49334e-17	4.98982e-29	0	-1.11997		tdd2coatg	9.52277e-16	-0.0320346	-0.117013	-0.00540694	-0.0599056	-0.100002	1.51682e-26	1.29902e-27
tdd2coatm	-4.98982e-29	0.281476	0.186011	16.7633	-2.49334e-17	-4.98982e-29	0	1.11997		tdd2coatm	-9.52277e-16	0.0320346	0.117013	0.00540694	0.0599056	0.100002	-1.51682e-26	-1.29902e-27
TDPGDH	0	0	0	0	0	0	0	0		TDPGDH	0	0	0	0	0	0	0	0
TDPX2	0	0	0.015603	0	0.05495	0	0	0		TDPX2	0	0	0	0	0	0	0	0
TDPXg	342.461	0	379.444	0	0	342.461	503.036	0		TDPXg	0	0	0	287.249	271.566	0	0	0
THDSTIL	0	0	0	0	0	0	0	0		THDSTIL	0	0	0	0	0	0	0	0
THFGLUS	0	0	0	0	0	0	0	0		THFGLUS	0	0	0	0	0	0	0	0
THFtm	0	0	0	0	0	0	0	0		THFtm	0	0	0	0	0	0	0	0
THRA	0.079359	0.335376	0.0952294	0	0.335376	0.079359	0.079359	0.079359		THRA	0.0765464	0.135065	0.0912668	0.098627	0.098627	0.0765464	0.079359	0.079359
THRS	0	0	0	0	0	0	0	0		THRS	0	0	0	0	0	0	0	0
THRt6	0.569248	2.40568	0.683088	6.42	2.40568	0.569248	0.569248	0.569248		THRt6	0.549073	0.968831	0.654664	0.707459	0.707459	0.549073	0.569248	0.569248
THRTS	0	0	0	0	0	0	0	0		THRTS	0	0	0	0	0	0	0	0
THYMDt	0	0	0	0	0	0	0	0		THYMDt	0	0	0	0	0	0	0	0
TKT1	-0.00915681	-0.0386972	-0.010988	-0.12	-0.0386972	-0.00915681	-0.00915681	-0.00915681		TKT1	-0.00883227	-0.0155844	-0.0105308	-0.01138	-0.01138	-0.00883227	-0.00915681	-0.00915681
TKT2	-0.00915681	-0.0386972	-0.010988	-0.12	-0.0386972	-0.00915681	-0.00915681	-0.00915681		TKT2	-0.00883227	-0.0155844	-0.0105308	-0.01138	-0.01138	-0.00883227	-0.00915681	-0.00915681
TMDK1m	0	0	0	0	0	0	0	0		TMDK1m	0	0	0	0	0	0	0	0
TPIg	0.278138	1.17543	0.005494	3.645	1.17543	0.278138	0.278138	0.278138		TPIg	0.0910686	0.00779221	0.0701203	0.0596461	0.0596461	0.0910686	0.278138	0.278138
TRNAGLNtm	0	0	0	0	0	0	0	0		TRNAGLNtm	0	0	0	0	0	0	0	0
TRNAGLUtm	0	0	0	0	0	0	0	0		TRNAGLUtm	0	0	0	0	0	0	0	0
TRNAMETtm	0	0	0	0	0	0	0	0		TRNAMETtm	0	0	0	0	0	0	0	0
TRPabc	0.0702022	0.296678	0.0842414	0.92	0.296678	0.0702022	0.0702022	0.0702022		TRPabc	0.0677141	0.119481	0.080736	0.087247	0.087247	0.0677141	0.0702022	0.0702022
TRPAS1a	0	0	0	0	0	0	0	0		TRPAS1a	0	0	0	0	0	0	0	0
TRPDOX	0.0709348	0	0	0.9296	0	0.0709348	0.0709348	0		TRPDOX	0.0846132	0.149299	0.100885	0.109021	0.109021	0.0846132	0.0877222	0.0877222
TRPDOXg	342.461	9.43248e-25	379.444	0	5.50394e-26	342.461	503.036	1.05574e-22		TRPDOXg	0	-5.42276e-27	0	287.249	271.566	0	0	0
trpoxtg	342.461	9.43673e-25	379.444	0	5.50508e-26	342.461	503.036	1.05573e-22		trpoxtg	2.56119e-16	-5.43233e-27	0	287.249	271.566	0	3.80748e-27	0
TRPOXtm	0	0	0	0	0	0	0	0		TRPOXtm	0	0	0	0	0	0	0	0
TRPOXtn	0	0	0	0	0	0	0	0		TRPOXtn	0	0	0	0	0	0	0	0
TRPRDtg	-342.461	-9.43673e-25	-379.444	0	-5.50508e-26	-342.461	-503.036	-1.05561e-22		TRPRDtg	-2.56119e-16	5.43233e-27	0	-287.249	-271.566	0	-3.80643e-27	0
TRPRDtm	0	0	0	0	0	0	0	0		TRPRDtm	0	0	0	0	0	0	0	0
TRYR	342.531	9.68507e-25	379.444	0.9296	5.50508e-26	342.531	503.107	1.05573e-22		TRYR	0.0846132	0.149299	0.100885	287.358	271.675	0.0846132	0.0877222	0.0877222
TRYRg	0	0	0	0	0	0	0	0		TRYRg	-2.56119e-16	0	0	-2.56119e-16	0	0	0	0
TRYRn	0	0	0	0	0	0	0	0		TRYRn	0	0	0	0	0	0	0	0
TRYS	0.0274704	0.116092	0.032964	0.36	0.116092	0.0274704	0.0274704	0.0274704		TRYS	0.0264968	0.0467532	0.0315924	0.0341401	0.0341401	0.0264968	0.0274704	0.0274704
TS	0	0	0	0	0	0	0	0		TS	0	0	0	0	0	0	0	0
TSm	0.0167875	0.0709449	0.0201447	0.22	0.0709449	0.0167875	0.0167875	0.0167875		TSm	0.0161925	0.0285714	0.0193064	0.0208634	0.0208634	0.0161925	0.0167875	0.0167875
TTDCAtm	0	0	0	-8.48576e-16	0	0	0	0		TTDCAtm	0	0	0	-0.00540694	0	0	0	0
TXN2	0	0	0	0	0	0	0	0		TXN2	0	0	0	0	0	0	0	0
TXN2n	0	0	0	0	0	0	0	0		TXN2n	0	0	0	0	0	0	0	0
TYRabc	779.957	255.608	791.756	294.393	321.13	779.957	817.318	428.402		TYRabc	104.376	116.783	98.4488	384.234	381.34	106.526	104.543	103.43
TYRTA	779.291	252.796	790.957	285.673	318.318	779.291	816.653	427.737		TYRTA	103.735	115.651	97.6836	383.407	380.513	105.885	103.877	102.765
TYRTRS	0	0	0	0	0	0	0	0		TYRTRS	0	0	0	0	0	0	0	0
UDCPDPtm	0	0	0	0	0	0	0	0		UDCPDPtm	0	0	0	0	0	0	0	0
UDPAGPP	0	0	0	0	0	0	0	0		UDPAGPP	0	0	0	0	0	0	0	0
UDPDPS	0	0	0	0	0	0	0	0		UDPDPS	0	0	0	0	0	0	0	0
UDPG4E	0	0	0	0	0	0	0	0		UDPG4E	0	0	0	0	0	0	0	0
UDPGALM	0	0	0	0	0	0	0	0		UDPGALM	0	0	0	0	0	0	0	0
UDPGALtg	0	0	0	0	0	0	0	0		UDPGALtg	0	0	0	0	0	0	0	0
UMPK	0	7.76906e-27	0	-7.86564e-30	-4.91987e-30	0	0	0		UMPK	0	0	0	0	6.02844e-34	0	0	0
UMPtg	0	0	0	0	0	0	0	0		UMPtg	0	0	0	0	0	0	0	0
UPPRTr	0	5.8576e-28	0	0	0	0	0	0		UPPRTr	0	0	0	0	0	0	0	-2.68218e-27
URAt	0	0	0	0	0	0	0	0		URAt	0	0	0	0	0	0	0	0
URAtn	0	0	0	0	3.1859e-27	0	0	0		URAtn	0	0	0	0	1.90919e-29	0	-4.32756e-28	0
UREAt	0	0	0.032964	0	0	0	0.0274704	0		UREAt	0	0	0	0	0	0	0	0
UREAtg	0	0	0.032964	0	0	0	0.0274704	0		UREAtg	0	0	0	0	0	0	0	0
URIK1	0	0.0322477	0.00915667	0.1	0.0322477	0	0.00763068	0		URIK1	0	0	0	0	0	0	0	0.00763068
URIK2	0.00763068	0	0	0	0	0.00763068	0	0.00763068		URIK2	0	0.012987	0	0.00948337	0	0.00736023	0	0
URIK3	0	0	0	0	0	0	0	0		URIK3	0.00736023	0	0.00877565	0	0.00948337	0	0.00763068	0
URIRHn	-5.59172e-32	5.84607e-28	9.22785e-31	0	3.18591e-27	-5.59172e-32	0	0		URIRHn	0	0	0	0	1.90922e-29	0	-4.32799e-28	0
URIt	0	0	0	0	0	0	0	0		URIt	0	0	0	0	0	0	0	0
URItn	0	-5.84607e-28	-9.22785e-31	0	-3.18591e-27	0	2.8837e-32	0		URItn	0	0	0	-9.22785e-31	-1.90922e-29	0	4.32799e-28	0
USPx	0	0	0	0	0	0	0	0		USPx	0	0	0	0	0	0	0	0
VALt6	-2.8554	-12.0671	-3.42643	-37.42	-12.0671	-2.8554	-2.8554	-2.8554		VALt6	-2.7542	-4.85974	-3.28385	-3.54868	-3.54868	-2.7542	-2.8554	-2.8554
VALTAm	0	0	-1.06281e-25	0	0	0	-3.5496e-27	0		VALTAm	0	0	0	0	-2.37232e-26	0	0	0
VALTRS	0	0	0	0	0	0	0	0		VALTRS	0	0	0	0	0	0	0	0
VT	0	0	1.06289e-25	0	0	0	3.54809e-27	0		VT	0	0	0	0	2.37449e-26	0	0	0
XANte	0	0	0	0	0	0	0	0		XANte	0	0	0	0	0	0	0	0
XANtg	0	0	0	0	0	0	0	0		XANtg	0	0	0	0	0	0	0	0
XPRTgr	0	0	0	0	0	0	0	0		XPRTgr	0	0	0	0	0	0	0	0
XTSNt	0	0	0	0	0	0	0	0		XTSNt	0	0	0	0	0	0	0	0
XU5PDtg	-0.0183136	-0.0773944	-0.021976	-0.24	-0.0773944	-0.0183136	-0.0183136	-0.0183136		XU5PDtg	-0.0176645	-0.0311688	-0.0210616	-0.0227601	-0.0227601	-0.0176645	-0.0183136	-0.0183136
XYLKg	0	0	0	0	0	0	0	0		XYLKg	0	0	0	0	0	0	0	0
XYLUtg	0	0	0	0	0	0	0	0		XYLUtg	0	0	0	0	0	0	0	0
ZYMSTtr	0.00457841	0.0193486	0.005494	0.06	0.0193486	0.00457841	0.00457841	0.00457841		ZYMSTtr	0.00441614	0.00779221	0.00526539	0.00569002	0.00569002	0.00441614	0.00457841	0.00457841
TRPTRS	0	0	0	0	0	0	0	0		TRPTRS	0	0	0	0	0	0	0	0
GTHP	0	0	0	0	0	0	0	0		GTHP	0	0	0	0	0	0	0	0
LTHSTRLt	0	0	0	0	0	0	0	0		LTHSTRLt	0	0	0	0	0	0	0	0
EX_LTHSTRL	0	0	0	0	0	0	0	0		EX_LTHSTRL	0	0	0	0	0	0	0	0
DKMD2K	0	0	0	0	0	0	0	0		DKMD2K	0	0	0	0	0	0	0	0
