# Supplementary material for: Revealing the mystery of metabolic adaptations using a genome scale model of Leishmania infantum
Source: Sci Rep. 2017 Aug 31;7:10262. doi: 10.1038/s41598-017-10743-x (PMC5579285; doi:10.1038/s41598-017-10743-x)
Supplement: Supplementary file 5 — Supplementary Table S2 [file 41598_2017_10743_MOESM5_ESM.xlsx]

## Sheet: No_glycosome
	Promastigote		Amastigote
Reaction abbreviation	Normal	Perturbed	Normal	Perturbed
10ftfht	-2.66263e-25	-4.16858e-28	0	-2.45856e-27
12d3k5mte	0.00036	0.00036	4.67532e-05	4.67532e-05
12DGRtm	-1.05308e-33	0	0	0
14BP1P2	0	0	0	0
2MBDTm	0	0	0	0
2MPTm	0	0	0	0
34dtcinmtm	0	0	0	0
34hppte	0.354468	0.365156	0.120799	0.382224
3DSPHRr	0	-2.21678e-28	1.12871e-29	0
3MBTm	0.00417	0.00417	0.000541558	0.000541558
4cmcoatm	0	0	0	0
4COUCOAL	0	0	0	0
4COUCOALm	0	0	0	0
4coumtm	0	0	0	0
4HGLSD	0	0	-2.5974e-05	0
5OPROS	0	0	0	0
A1E	-0.005125	-0.308857	0	-0.0002
AAH	0	1	0	0.608795
ACACT10m_i	4.4983e-29	-4.22833e-26	-2.37622e-27	-6.62724e-29
ACACT1rm	1.00293e-29	-0.0390238	-0.000104824	0
ACACT2rm	1.00267e-29	-0.0390238	-0.000104824	0
ACACT3rm	1.00299e-29	-0.0390238	-0.000104824	0
ACACT4rm	1.00299e-29	-0.0390238	-0.000104824	0
ACACT5rm	1.00299e-29	-0.0390238	-0.000104824	0
ACACT6rm	1.00299e-29	-0.0390238	-0.000104824	0
ACACT7rm	1.00267e-29	-0.0390238	-0.000104824	0
ACALDtm	0.00104	0.0006	0	0.000135065
ACCOAC	2.95341e-25	7.87239e-29	0.0002141	0
accoatm	0	0	-0.000671243	-0.000181818
ACDCOAter	0	0	0	0
ACGAMPM	0	0	0	0
ACGAMt	0	0	0	0
ACMAT1m	0	0	-3.02086e-29	0
ACOAD10m	4.44237e-29	2.86813e-26	-2.37492e-27	-6.62803e-29
ACOAD11m	0	0	0	0
ACOAD12m	0	0	0	0
ACOAD8m	0.00417	0.00417	0.000541558	0.000541558
ACOAD9m	0	-3.73494e-26	0	0
ACOAt	0	-2.2161e-28	-2.98717e-29	0
ACOATAm	0	0	-3.02086e-29	0
ACOAter	0	2.2161e-28	2.98717e-29	0
ACODA	0.00036	0.00036	4.67532e-05	4.67532e-05
ACONTc	0	0	0	0
ACONTm	0.10004	0	0.000671243	0.00111169
ACORNte	-0.00036	-0.00036	-4.67532e-05	-4.67532e-05
ACPexch	0	0	-5.65224e-21	0
ACPte	0	0	1.2387e-20	0
ACS	0	0	4.67532e-05	0.000181818
ACS2	-4.49184e-29	-2.76405e-26	2.37852e-27	6.62663e-29
ACt6	0.0014	0.313151	0	0
ACtm	-0.00104	-0.0006	0	-0.000135065
ADA	-6.04167e-29	0	-0.000171429	0
ADAer	0	0	0	0
ADAm	0	0	0	0
ADEte	0	-1.36002e-17	0	1.05707e-16
ADK1	-0.01347	-0.0064404	-0.000662709	-0.000664987
ADK1f	0	0	0	0
ADK1m	0	0	-2.44479e-29	0
ADMDCi	0.00036	0.00036	4.67532e-05	4.67532e-05
ADNCYC	0	0	0	0
ADNK1c	0.00289	0.00289	0.000546753	0.000375325
ADNt	0	0	0	0
ADNter	0	0	0	0
ADNtm	0	0	0	1.29099e-28
ADPT2	0	0	0	0
ADPter	0.0825259	0.99996	0.262324	0.000780519
ADPtm	3.72919e-19	1.18429e-16	-4.69531e-18	9.62862e-17
ADPTr	0.00036	-0.99964	4.67532e-05	-0.608749
ADSL1r	0	0.00596	0	1.03896e-05
ADSS_i	0	0.00596	0	1.03896e-05
AG3Ptr	0	0	0	0
AGLUtm	0.10004	-0.081197	0.000576438	0.00111169
AGLY3Pt	0	0	0	0
AGMT	0	0	0	0
AGPATc	0	0	0	0
AGPATr	0	0	0	0
AGPSx_LI	0	0	0	0
AHC	0.00289	0.00289	0.000375325	0.000375325
AHCYSter	0.00289	0.00289	0.000375325	0.000375325
AHDTtn	0	0	0	0
AHSERL5i	0	0	0	0
AKG3PAT_LI	0	0	0	0
AKGDe1	0	3.71637e-26	0	4.67396e-28
AKGDE1B	0	0	0	0
AKGDe2	0	0	0	0
AKGDE2B	0	0	0	0
ALADte	0	0	0	0
ALAR	0	0	0	0
ALAt2r	0.137759	0.464782	-0.002	0.006
ALATA_Lm	-0.152429	-0.479452	9.48052e-05	-0.00790519
ALAtm	0.152429	0.479452	-9.48052e-05	0.00790519
ALATRSi	0	0	0	0
ALCDHm	0	0	-1.88511e-28	0
ALDD19m	0	0	0	0
ALDD2xm	0.00104	0.0006	0	0.000135065
ALDD4xm	0	-3.72699e-26	0	0
ALDD6xm	0	0	0	0
ALDD8xr_m	0	0	0	0
ALDR	0	0	0	0
ALINACPtm	0	0	0	0
ALINCOAtr	0	0	0	0
AMETter	-0.00289	-0.00289	-0.000375325	-0.000375325
AMPDg	-1.93461e-18	-0.99404	0	-0.608956
AMPth	0	0	0	0
APase	0	0	0	0
APHO	0	0	0	0
APIND	0	0	0	0
ARA14Ltm	0	0	0	0
ARADE	0	0	0	0
ARADH	0	0	0	0
ARAO	0	0	0	0
ARAt	0	0	0	0
ARGNg	0	0	0	0
ARGSSc	-0.01606	0.870293	-0.00132208	0
ARGSUCte	0	0.870293	0	0
ARGt	0.00454	0.00454	0.00058961	0.00058961
ARGTRS	0	0	0	0
ARMT	0	0	0	0
ASAT	0	0	0	0
ASCBPm	0	0	0	0
ASCBtm	0	0	0	0
ASCTm	0	0	0	-4.67491e-28
ASNN	0	0	0	0.00791429
ASNNg	0	0	0	0
ASNS3	0.00606	0.00606	0.00145603	0
ASNt6	-0.01	-0.01	-0.000629685	-0.01
ASNTRS	0	0	0	0
ASPCT	0	0	0	0
ASPt6	-0.479208	-1	-0.003	-0.003
ASPTA1	0.365658	0.191434	9.21014e-29	0.00882468
ASPTA1m	0.10004	-0.081197	0.000576438	0.00111169
ASPTA3	0	0	0	0
ASPTA4	0	0	0	0
ASPTRS	0	0	0	0
ATPM	0	0	0	0
ATPS	0	0	0	0
ATPS3v	0	0	0	0
ATPSmm	1	1	0.447822	0.448801
ATPtm	0	0	0	0
ATPtr	-0.0825259	-0.99996	-0.262324	-0.000780519
BM_pro	1	1	0.12987	0.12987
BPTte	0	0	0	0
BTCOADm	-1.00294e-29	0.0390238	0.000104824	0
btcoatm	1.00301e-29	-0.0390238	-0.000104824	0
BTMAT1m	0	0	-3.02157e-29	0
BTNL1	0	0	0	0
BTNt2	0	0	0	0
BTNte	0	0	0	0
butd2coatm	-1.00279e-29	0.0390238	0.000104824	0
C14STRr	0.00037	0.00037	4.80519e-05	4.80519e-05
C22STDSr	0.00031	0.00031	4.02597e-05	4.02597e-05
C24STRer	0.00031	0.00031	4.02597e-05	4.02597e-05
c2m26dcoatm	0	0	0	0
C3STDH1r	0.00037	0.00037	4.80519e-05	4.80519e-05
C3STDH2r	0.00037	0.00037	4.80519e-05	4.80519e-05
C3STKR1r	0.00037	0.00037	4.80519e-05	4.80519e-05
C3STKR2r	0.00037	0.00037	4.80519e-05	4.80519e-05
C4STMO1r	0.00037	0.00037	4.80519e-05	4.80519e-05
C4STMO2r	0.00037	0.00037	4.80519e-05	4.80519e-05
C5STDSr	0.00031	0.00031	4.02597e-05	4.02597e-05
C8STIr	0.00031	0.00031	4.02597e-05	4.02597e-05
CaATPc	0	0	0	0
CaATPv	0	0	0	0
CAFCOAtm	0	0	0	0
CALth	0	0	0	0
cdag_LItm	-1.04e-05	-1.04e-05	-1.35065e-06	-1.35065e-06
cdag_LItr	1.04e-05	1.04e-05	1.35065e-06	1.35065e-06
CDAGS	1.04e-05	1.04e-05	1.35065e-06	1.35065e-06
CDAL	0	0	0	0
CDALg	0	0	0	0
CDPCHOLtr	0	0	0	0
CDPEAtr	-0.00096	-0.00096	-0.000124675	-0.000124675
CEPT1	0.00096	0.00096	0.000124675	0.000124675
CEPT2	0	0	0	0
CERte	-0.00104	-0.00104	-0.000135065	-0.000135065
CERtr	-0.00104	-0.00104	-0.000135065	-0.000135065
CH1	2.66258e-25	5.18686e-27	0	0
CHOLt	0	0	0	0
CHSTEROLt	0	0	0	0
CHTNASE	0	0	0	0
CINCOAtm	0	0	0	0
CINNMtm	0	0	0	0
CITRte	0	-0.870293	4.79584e-27	0
CK	0	0	0	0
clpn_LIt	0	0	0	0
clpn_LItm	0	0	0	0
CLS	0	0	0	0
CMPter	0.00096	0.00096	0.000124675	0.000124675
CMPtm	0	0	0	0
CMPtr	0.00104	0.00104	0.000135065	0.000135065
CO2t	0.585088	-1.13687e-16	0.0631614	0.0869454
CO2ter	0.00074	0.00074	9.61039e-05	9.61039e-05
CO2tm	0.576773	0.66649	0.0630108	0.0772104
COAter	8e-05	8e-05	1.03896e-05	1.03896e-05
COAtm	-1.69954e-18	-6.09643e-17	0.000885343	0.000181818
CPCT	0	0	0	0
CPPPGO	0.00065	0.00065	8.44156e-05	8.44156e-05
CPPPGt	-0.00065	-0.00065	-8.44156e-05	-8.44156e-05
CSc	0	0	0	0
CSm	0.10004	8.65582e-27	0.000671243	0.00111169
CTL2	0	0	0	0
CTPS1n	0	0	0	0
CTPS2n	0	0	0	0
CTPtm	5.9523e-29	6.22996e-17	-6.46598e-30	0
CTPtr	-1.04e-05	-1.04e-05	-1.35065e-06	-1.35065e-06
CYOO6mm	0.226121	0.33822	0.0642175	0.0642175
CYOR_u6mm	0.222323	0.277337	0.128435	0.128435
CYSBS	0	0	0	0.000137662
CYSS	0	0	0	0
CYSt6	0	0	0.000137662	0
CYSTL	0	0	0	0
CYStm	5.95222e-29	6.22996e-17	-6.46608e-30	0
CYSTRS	0	0	0	0
CYSTS	0	0	0	0
CYTD1	0.0001	0.0001	1.2987e-05	1.2987e-05
CYTDK1	0	0	0	0
CYTDK2	0	0	0	0
CYTDK3	0	0	0	0
CYTDt	-0.0001	-0.0001	-1.2987e-05	-1.2987e-05
CYTK1	0.00196	0.00196	0.000254545	0.000254545
CYTK1n	0	0	0	0
CYTK2	-0.0009896	-0.0009896	-0.000128519	-0.000128519
CYTK2n	0	0	0	0
DADAr	0	0	0	0
DADK	-1	-1	-0.447837	0.551717
DADKf	0	0	0	0
DADKg	0.0011	0.0011	1.99275e-28	-1
DADKm	1	1	0.447808	0.448254
dADPth	0	0	0	0
DADPtm	1	1	0.447808	0.448254
DADPtn	0	0	0	0
DAGATm	0	0	0	0
DAGATr	8e-05	8e-05	1.03896e-05	1.03896e-05
DAGK	0	0	0	0
DAGLS	0	0	0	0
DAGtm	0	0	0	0
DAGtr	0	0	0	0
dAMPte	-0.00132	-0.00132	0	-1.13687e-16
dAMPth	0	0	0	0
DAMPtm	-1	-1	-0.447808	-0.448254
DATPtn	0	0	0	0
DCCOADm	-1.00315e-29	0.0390238	0.000104824	0
dccoatm	1.00318e-29	-0.0390238	-0.000104824	0
dcd2coatm	-1.00279e-29	0.0390238	0.000104824	0
DCDPtn	0	0	0	0
DCMPDA2	0.0009496	0.0009496	0.000123325	0.000123325
DCOTCOAter	0	0	0	0
DCYTD1	0	0	0	0
dCYTDte	0	0	0	0
DDCOADm	-1.00315e-29	0.0390238	0.000104824	0
ddcoatm	1.00318e-29	-0.0390238	-0.000104824	0
ddd2coatm	-1.00279e-29	0.0390238	0.000104824	0
DDMAT5m	0	0	0	0
DECDPtm	0	0	0	0
DEMAT4m	0	0	-2.808e-29	0
DESAT180_9	0	0	0	0
DESAT181_12	0	0	0	0
DESAT182_15	0	0	0	0
DESAT182_6	8e-05	8e-05	1.03896e-05	1.03896e-05
DESAT183_6	0	0	0	0
DESAT203_5	0	0	0	0
DESAT204_5	0	0	0	0
DESAT224_4	0	0	0	0
DESAT225_4	0	0	0	0
DGDPte	-0.0001	-0.0001	-1.2987e-05	0
DGDPter	-4e-05	-4e-05	-5.19481e-06	-5.19481e-06
DGDPtn	0	0	0	0
DGK1	0	0	0	0
DGK1er	-4e-05	-4e-05	-5.19481e-06	-5.19481e-06
DGMPte	0	6.93889e-21	0	8.67362e-22
DGMPter	4e-05	4e-05	5.19481e-06	5.19481e-06
DH1	2.6625e-25	5.18424e-27	1.24416e-26	-8.9911e-28
DHAK	0	0	0	0
DHAPAx_LI	0	0	0	0
DHAPtm	0	0	0	0
DHASCBR	0	0	0	0
DHAte	0	0	0	0
DHCRD1	0	-2.21614e-28	-2.98889e-29	0
DHDASCBtm	0	0	0	0
DHFRc	2.66255e-25	4.36219e-28	1.55629e-27	2.45798e-27
DHFRm	0.00022	0.00022	2.85714e-05	2.85714e-05
dhft	0	0	0	0
dhftm	1.01654e-21	3.1682e-20	5.74381e-22	6.07725e-21
DHNPTtn	0	0	0	0
DHORD1	0	0	0	0
DHORTS	0	0	0	0
DIDPtn	0	0	0	0
DITPtn	0	0	0	0
DKMD2K	0	0	0	0
D-LACte	0	0	0	0
DMATT	0.00139	0.00139	0.000180519	0.000180519
DMINOBPtm	1.80921e-28	-3.34572e-30	0	0
DMQMT	0	0	0	0
DNMPPAn	0	0	0	0
DNTPPAn	0	0	0	0
DPCK	0	-6.22996e-17	6.80582e-30	0
DPMVD	0.00417	0.00417	0.000541558	0.000541558
DRIBtn	0	0	1.62652e-27	-3.0465e-32
DRPAr	0	0	0	0
DSATer	0	-2.2161e-28	-2.99108e-29	0
DTDPtn	0	0	0	0
DTMPK	0	0	0	0
DTMPtm	0.00022	0.00022	2.85714e-05	2.85714e-05
DTPCUDCPPtm	0	0	0	0
DUDPtn	0	0	0	0
DUMPt	-0.0007296	-0.0007296	-9.47532e-05	-9.47532e-05
DUMPtm	-0.00022	-0.00022	-2.85714e-05	-2.85714e-05
DUMPtn	0	0	0	0
DURIK1m	0	0	0	0
DURIte	0	0	0	0
duritm	0	0	0	0
DUTPDPn	0	0	0	0
DUTPtn	0	0	0	0
EASCBPm	0	0	0	0
ECOAH13m	0	0	0	0
ECOAH14m	0	0	0	0
ECOAH16m	0	-3.72585e-26	0	0
ECOAH1m	1.00267e-29	-0.0390238	-0.000104824	0
ECOAH2m	0	-0.0390238	-0.000104824	0
ECOAH3m	1.00323e-29	-0.0390238	-0.000104824	0
ECOAH4m	1.0029e-29	-0.0390238	-0.000104824	0
ECOAH5m	1.0029e-29	-0.0390238	-0.000104824	0
ECOAH6m	1.00306e-29	-0.0390238	-0.000104824	0
ECOAH7m	1.00323e-29	-0.0390238	-0.000104824	0
ECOAH8m	0	0	0	0
ECOAH9m	4.48308e-29	2.86796e-26	-2.37401e-27	-6.62764e-29
EICPCOAter	0	0	0	0
EICTCOAter	0	0	0	0
EICTRCOAter	0	0	0	0
EK	0.00096	0.00096	0.000124675	0.000124675
ENO	0.00580833	0.608918	0	0
ENPHE1	0.00036	0.00036	4.67532e-05	4.67532e-05
EPCT	0.00096	0.00096	0.000124675	0.000124675
EPPP2v	0	0	0	0
ERGSTtr	0.00031	0.00031	4.02597e-05	4.02597e-05
ETHAPter	0	0	0	0
ETHAte	-0.00096	-0.00096	-0.000124675	-0.000124675
ETOHt	0	0	1.88511e-28	0
ETOHtm	0	0	-1.88511e-28	0
EX_12d3k5mte(e)	0.00036	0.00036	4.67532e-05	4.67532e-05
EX_34hpp(e)	0.354468	0.365156	0.120799	0.382224
EX_ac(e)	0.0014	0.313151	0	0
EX_acgam(e)	0	0	0	0
EX_acoa(e)	0	2.2161e-28	2.98717e-29	0
EX_acorn(e)	-0.00036	-0.00036	-4.67532e-05	-4.67532e-05
EX_ACP(e)	0	0	1.2387e-20	0
EX_ade(e)	0	0	0	0
EX_a-D-glucose(e)	0	0	0	0
EX_adn(e)	0	0	0	0
EX_alaD(e)	0	0	0	0
EX_ala-L(e)	0.137759	0.464782	-0.002	0.006
EX_algy3p(e)	0	0	0	0
EX_Ara_D(e)	0	0	0	0
EX_arg-L(e)	-0.00454	-0.00454	-0.00058961	-0.00058961
EX_argsuc(e)	0	0.870293	0	0
EX_asn-L(e)	-0.01	-0.01	-0.000629685	-0.01
EX_asp-L(e)	-0.479208	-1	-0.003	-0.003
EX_b-D-glucose(e)	-0.005125	-0.308857	-0.0002	-0.0002
EX_bpt(e)	0	0	0	0
EX_btn(e)	0	0	0	0
EX_cal(e)	0	0	0	0
EX_cer(e)	-0.00104	-0.00104	-0.000135065	-0.000135065
EX_chol(e)	0	0	0	0
EX_chsterol(e)	0	0	0	0
EX_citr(e)	0	-0.870293	4.79584e-27	0
EX_clpn_LI	0	0	0	0
EX_co2(e)	0.585088	0	0.0631614	0.0869454
EX_cpppg3(e)	-0.00065	-0.00065	-8.44156e-05	-8.44156e-05
EX_cys-L(e)	0	0	-0.000137662	0
EX_CYTD	-0.0001	-0.0001	-1.2987e-05	-1.2987e-05
EX_damp(e)	-0.00132	-0.00132	0	0
EX_dcyt(e)	0	0	0	0
EX_dgdp(e)	-0.0001	-0.0001	-1.2987e-05	0
EX_dgmp(e)	0	0	0	0
EX_dha(e)	0	0	0	0
EX_dhf	0	0	0	0
Ex_dump	0.0007296	0.0007296	9.47532e-05	9.47532e-05
EX_duri(e)	0	0	0	0
EX_etha(e)	-0.00096	-0.00096	-0.000124675	-0.000124675
EX_ETOH(e)	0	0	1.88511e-28	0
EX_fe2(e)	-0.00065	-0.00065	-8.44156e-05	-8.44156e-05
EX_fe3(e)	0	0	0	0
EX_FMETTRNA	0	0	0	0
EX_fol(e)	1.01627e-21	3.1682e-20	5.7438e-22	6.07725e-21
EX_for	0.00037	0.00037	4.80519e-05	4.80519e-05
EX_FRU(e)	0	0	0	0
EX_gal(e)	0	0	0	0
EX_gam(e)	0	0	0	0
EX_GAMLA	0	0	0	0
EX_GLINCOA	0	0	1.61791e-19	1.31839e-19
EX_gln-L(e)	0	-0.01606	0	0
EX_gltm(e)	0	0	0	0
EX_glu-L(e)	0	-0.08398	-0.003	0
EX_gly(e)	0	0	-7.79221e-05	0
EX_glyald(e)	0	0	0	0
EX_glyc(e)	0	0	0	0
EX_GLYCR	0	0	0	0
EX_gsn(e)	0	0	0	-0.000184416
EX_gua(e)	0	0	0	0
EX_h(e)	0.392125	-0.0938043	-0.205098	0.307099
EX_h2o(e)	-0.0684446	1	0.0683175	0.340619
EX_H2O2	-0.0042554	-0.0199091	0	-0.267784
EX_h2s(e)	-0.00106	-0.00106	0	-0.000137662
EX_hco3(e)	-0.00811487	0.140278	-0.061685	-0.0751402
EX_HCYS	0.00289	0.00289	0.000375325	0.000375325
EX_hdca	1.00284e-29	-0.0390238	-0.000318924	0
EX_hglu(e)	0	0	0	0
EX_his-L(e)	-0.00384	-0.00384	-0.000498701	-0.000498701
EX_hpro(e)	0	0	0	0
EX_hxan(e)	0	0	0	0
EX_id3acald(e)	0	0	0	0
EX_ile-L(e)	-0.05987	-0.05987	-0.00777532	-0.00777532
EX_ind3ac(e)	0	0	0	0
EX_ind3pyr(e)	0	0	0	0
EX_indlac(e)	0	0	0	0
EX_inost(e)	0	0	0	0
EX_ins(e)	0	0	-0.000171429	0
EX_ipc(e)	0.00104	0.00104	0.000135065	0.000135065
EX_lac-D(e)	0	0	0	0
EX_leu-L(e)	-0.06404	-0.06404	-0.00831688	-0.00831688
EX_LINCOA	0	0	0	0
EX_LTHSTRL	0	0	0	0
EX_lys-L(e)	-0.00486	-0.00486	-0.000631169	-0.000631169
EX_malt(e)	0	0	0	0
EX_man(e)	0	0	0	0
EX_man6p(e)	0	0	0	0
EX_mannan(e)	0	0	0	0
EX_met-L(e)	-0.01207	-0.01207	-0.00156753	-0.00156753
EX_METTRNA	0	0	0	0
EX_mthgxl(e)	0	0	0	0
EX_nac(e)	0	0	0	0
EX_ncam(e)	0	-3.35961e-17	0	0
EX_nh3(e)	0.549957	0	0.117764	0.389689
EX_nh4(e)	0	0	0	0
EX_no2(e)	0	0	0	0
EX_no3(e)	0	0	0	0
EX_noadprpa(e)	0	0	0	0
EX_nr2(e)	0	0	0	0
EX_o2(e)	-0.232146	-0.344245	-0.065	-0.065
EX_OCDCYA	-8e-05	-8e-05	-1.03896e-05	-1.03896e-05
EX_olcoa(e)	0	0	0	0
EX_pa_LI(e)	-0.0003104	-0.0003104	-4.03117e-05	-4.03117e-05
EX_phe-L(e)	-0.02738	-0.02738	-0.00355584	-0.00355584
EX_pheme(e)	0	0	0	0
EX_pi(e)	-0.00066	-0.00066	-0.000257143	-0.000283117
EX_pmtcoa(e)	0	0	0	0
EX_pnto-R(e)	-0.00018	-0.00018	-2.33766e-05	-2.33766e-05
EX_ppa(e)	4.49184e-29	2.76405e-26	-2.37852e-27	-6.62663e-29
EX_pro-L(e)	0	0	-0.00932096	-0.0118805
EX_PTRC	0	0	0	0
EX_pydxn(e)	0	0	0	0
EX_pyr(e)	0.117938	0.244602	0	0
EX_raff(e)	0	0	0	0
EX_rfvn(e)	3.72919e-19	1.38944e-17	-1.42862e-19	1.93171e-20
EX_RIB(e)	0	0	0	0
EX_rnam(e)	-1.81633e-18	0	-7.2685e-21	-1.74427e-32
EX_sbtd(e)	0	0	0	0
EX_ser-L(e)	-0.01056	-0.01078	-0.0014	-0.00150909
EX_sphings(e)	0	0	0	0
EX_SPMD	0	0	0	0
EX_strcoa(e)	-1.71864e-18	0	0	0
EX_succ(e)	0	0	0	0
EX_sucr(e)	0	0	0	0
EX_tdcoa	0	0	0	0
EX_thr-L(e)	-0.00746	-0.00702	-0.000833766	-0.000968831
EX_THYMD	0	0	0	0
EX_trp-L(e)	-0.00092	-0.00092	-0.000119481	-0.000119481
EX_tyr-L(e)	-0.363188	-0.373876	-0.121932	-0.383357
EX_ura(e)	0	0	0	0
EX_urea(e)	0	0	0	0
EX_URI	0	0	0	0
EX_val-L(e)	-0.03742	-0.03742	-0.00485974	-0.00485974
EX_xan(e)	0	0	0	0
EX_xtsn(e)	0	0	0	0
FA_3ACPH	0	0	0	0
FA_4ACPH	0	0	0	0
FA140ACPH	0	0	-2.44709e-29	0
FA160ACPH	0	0	-0.0002141	0
FA180ACPH	0	0	0.0002141	0
FA182ACPH	0	0	0	0
FACOAL1	0	0	0	0
FACOAL140	0	0	0	0
FACOAL140m	0	0	0	0
FACOAL160	-1.00297e-29	0.0390238	0.000104824	0
FACOAL160m	0	0	0	0
FACOAL180	-1.71864e-18	0	0	0
FACOAL180m	0	0	0	0
FACOAL182	8e-05	8e-05	1.03896e-05	1.03896e-05
FACOAL182m	0	0	0	0
FACOAL1m	0	0	0	0
FACOAL2	0	0	0	0
FACOAL2m	0	0	0	0
FADS	-3.72919e-19	-1.38944e-17	1.42862e-19	-1.93171e-20
FAS100COAr	0	0	0	0
FAS120COAr	0	0	0	0
FAS140COAr	0	0	0	0
FAS160COAr	0	0	1.13059e-29	0
FAS180COAr	0	0	0	0
FAS203COA	0	0	0	0
FAS204COA	0	0	0	0
FAS224COA	0	0	0	0
FAS225COA	0	0	0	0
FAS60COAr	0	0	0	0
FAS80COAr	0	0	0	0
FBAg	0.00228333	0.30166	7.79221e-06	7.79221e-06
FBP26	0	0.0430272	0	0
FBPg	0	0	0	0
FCL	0	0	-1.24419e-26	0
FCLT	0.00065	0.00065	8.44156e-05	8.44156e-05
FE3te	0	0	0	0
FE3tm	0	0	0	0
FERCOAL	0	0	0	0
FERCOALm	0	0	0	0
FERULCOAtm	0	0	0	0
FEtm	7.94741e-28	0	0	0
FMETTRNAt	0	0	0	0
FMETTRNAtm	0	0	0	0
FMNAT	-3.72919e-19	-1.38944e-17	1.42862e-19	-1.93171e-20
FMT	0	0	0	0
FOLt	-1.01627e-21	-3.1682e-20	-5.7438e-22	-6.07725e-21
FORt	0.00037	0.00037	4.80519e-05	4.80519e-05
FORter	0.00037	0.00037	4.80519e-05	4.80519e-05
FORtm	0	0	0	0
FRDg	0.00186667	0	0	0
FRDm	0	0	0	0
FRDPtm	-0.00065	-0.00065	-8.44156e-05	-8.44156e-05
FRDPtr	-0.00074	-0.00074	-9.61039e-05	-9.61039e-05
FRLTtm	0	0	0	0
FRUte	0	0	0	0
FTHFLr	0	0	0	3.35791e-27
FUMc	-0.236954	-0.60615	0.0631512	0.0665481
FUMm	0.238821	0.61211	-0.0624019	-0.0665377
FUMtm	-0.236954	-0.61211	0.0624019	0.0665377
FXN	0	0	0	0
G3PDg	0	0	0	0
G3PDm	0	0	0	0
G5SADs	0.414816	0.05032	-0.0027859	-0.00534545
G5SDr	0.544354	0.244978	0.0602848	0.0617389
G6PDHg	0.004085	0.0171506	-8.60248e-29	0
G6PEg	0.005125	0.308857	0	0.0002
GALKx	0	0	0	0
GALS3a	0	0	0	0
GALte	0	0	0	0
GALtm	0	0	0	0
GALTtm	0	0	0	0
GALU	0	-3.21866e-26	0	0
GAMKg	0	0	0	0
GAPD	0.00124167	0.608918	-1.55844e-05	1.19986e-27
GAT	0	0	0	0
GCCbm	0.00022	0	0	2.85714e-05
GCCm	0.00022	0	0	2.85714e-05
GCVL1	0.00022	0	0	2.85714e-05
GDPter	0	0	0	0
GDPtm	0	0	0	0
GF6PTAr	0	1	0	2.71425e-27
GHMT	2.66253e-25	5.17772e-27	1.55828e-27	-8.9942e-28
GHMTm	0	0.00022	2.85714e-05	-1.94379e-31
GK1	-6e-05	-6e-05	-7.79221e-06	5.19481e-06
GK1er	0	0	0	0
GLCAt2	0	0	0	0
GLCBt2	-0.005125	-0.308857	-0.0002	-0.0002
GLCDHm	0	0	0	0
GlcNKg	0	0	0	0
GLCNt	0	0	0	0
GLINACPtm	0	0	0	0
GLINCOAt	0	0	-1.61791e-19	-1.31839e-19
GLINCOAtr	-8e-05	-8e-05	-1.03896e-05	-1.03896e-05
GLNSm	0	-8.21398e-18	1.42857e-05	0.000546701
GLNt	0	-0.01606	0	0
GLNtm	0	-8.21398e-18	1.42857e-05	0.000546701
GLNtn	0	0	0	0
GLNTRNAtm	0	0	0	0
GLNTRS	0	0	0	0
GLNTRSm	0	0	0	0
GLTMte	0	0	0	0
GLTMtm	0	0	0	0
GLU5K	0.544354	0.244978	0.0602848	0.0617389
GLU5SAtm	-0.129537	-0.194658	-0.0630707	-0.0670844
GLUCYSL	0.00072	0.00072	9.35065e-05	9.35065e-05
GLUDxm	-0.0187213	-0.280625	0.0636928	0.0591741
GLUDy	0.590589	0.280735	0.0576482	0.324511
GLUKg	0	0	0.0002	0
GLUt6	0	0.08398	0.003	0
GLUTCOAtm	0	0	0	0
GLUtn	0	0	0	0
GLUTRNAtm	0	0	0	0
GLUTRS	0	0	0	0
GLUTRSm	0	0	0	0
GLYALDte	0	0	0	0
GLYALDtm	0	0	0	0
GLYC3Ptm	0	0	0	0
GLYC3Ptr	0	0	0	0
GLYCKr	0	0	0	0
GLYCRt	0	0	0	0
GLYCRtm	0	0	0	0
GLYCte	0	0	0	0
GLYCtm	0	0	0	0
GLYK	0	0	0	0
GLYOX1	0	0	0	0
GLYt6	0	0	-7.79221e-05	0
GLYTm	-0.00022	0.00022	2.85714e-05	-2.85714e-05
GLYTRS	0	0	0	0
GMPR	0.01606	1	0.00207143	0.00136758
GMPS2	0	2.16399e-16	0	0.998461
GMPSg	-0.01606	-1	-0.00207143	-1
GMPter	0	0	0	0
GNAD	0	0.312191	0	0
GND	0	1	0	0
GPAMm_LI	0	0	0	0
GPAT	0	0.312191	0	6.8946e-29
GPPAMm	0	0	0	0
GPRTg	0	0	0	0.000184416
GRTT	0.00139	0.00139	0.000180519	0.000180519
GSADH	0.129537	0.194658	0.0630707	0.0670844
GSNt	0	0	0	-0.000184416
GSS	0	0	0	0
GTHOXtm	0	0	0	0
GTHP	0	0	0	0
GTHPm	0	0	0	0
GTHPx	0	0	0	0
GTHS	0.00072	0.00072	9.35065e-05	9.35065e-05
GTPtm	0	0	0	0
GTSTRYS	0.00036	0.00036	4.67532e-05	4.67532e-05
GUACYC	0	0	0	0
GUAD	0	0	0	0
GUAte	0	0	0	0
GULOm	0	0	0	0
GULtm	0	0	0	0
H2O2t	-0.0042554	-0.0199091	0	-0.267784
H2O2tm	0	0	0	0
H2Ot5	-0.0684446	1	0.0683175	0.340619
H2Oter	-0.0765159	-0.99395	-0.261544	0
H2Otm	1	1	0.571712	0.590156
H2Otn	0	0	-1.62659e-27	2.38278e-32
H2Ste	-0.00106	-0.00106	0	-0.000137662
H3MS	0	0	0	0
H3MS2	0	0	0	0
HACD1m	1.00264e-29	-0.0390238	-0.000104824	0
HACD2m	1.00287e-29	-0.0390238	-0.000104824	0
HACD3m	1.00306e-29	-0.0390238	-0.000104824	0
HACD4m	1.00287e-29	-0.0390238	-0.000104824	0
HACD5m	1.00287e-29	-0.0390238	-0.000104824	0
HACD6m	1.00287e-29	-0.0390238	-0.000104824	0
HACD7m	1.00306e-29	-0.0390238	-0.000104824	0
HACD8m	4.4983e-29	2.87469e-26	-2.37413e-27	-6.62726e-29
HACOADm	0	-3.72699e-26	0	0
HBUHL1m	0	0	-3.021e-29	0
HBUR1m	0	0	-3.02136e-29	0
HCO3Em	-0.00394487	0.144448	-0.0609293	-0.0745987
HCO3te	-0.00811487	0.140278	-0.061685	-0.0751402
HCO3tm	-0.00394487	0.144448	-0.0609293	-0.0745987
HCYSMT	0	0	0	0
HCYSt	-0.00289	-0.00289	-0.000375325	-0.000375325
HDCAt	-1.00284e-29	0.0390238	0.000318924	0
HDCAter	0	0	0	0
HDCOADm	-1.00315e-29	0.0390238	0.000104824	0
hdd2coatm	-1.00312e-29	0.0390238	0.000104824	0
HDDHL5m	0	0	-3.01851e-29	0
HDDR5m	0	0	-3.01892e-29	0
HDEHL4m	0	0	-3.01934e-29	0
HDER4m	0	0	-3.01974e-29	0
HDMAT7m	0	0	5.79678e-30	0
HEMAT2m	0	0	-3.02085e-29	0
HEMEASm	0.00065	0.00065	8.44156e-05	8.44156e-05
hemeAtm	0.00065	0.00065	8.44156e-05	8.44156e-05
HEMEOSm	0.00065	0.00065	8.44156e-05	8.44156e-05
HEX4g	0	0	0	0
HEX7g	0	-3.21873e-26	0	0
HEXg	0.005125	0.308857	0	0.0002
HGLUSAtm	0	0	2.5974e-05	0
HGLUte	0	0	0	0
HGLUtm	0	0	-2.5974e-05	0
HHDHL7m	0	0	-5.77959e-30	0
HHDR7m	0	0	-5.78438e-30	0
HHYHL2m	0	0	-3.021e-29	0
HHYR2m	0	0	-3.02136e-29	0
HIBHrm	0	-3.72277e-26	0	0
HISt6	-0.00384	-0.00384	-0.000498701	-0.000498701
HISTRS	0	0	0	0
HKA	0	0	0	0
HMGCOARm	0.00417	0.00417	0.000541558	0.000541558
HOCHL3m	0	0	-3.02017e-29	0
HOCR3m	0	0	-3.02055e-29	0
HODHL8m	0	0	0.0002141	0
HODR8m	0	0	0.0002141	0
HOHENED	0	0	0	0
HOXPRx	0	0	0	0
HP5CD	0	0	2.5974e-05	0
HPCOA	0	0	0	0
HPDOAi	0	0	0	0
HPDOCi	0	0	0	0
HPROa	0	0	0	0
HPROte	0	0	0	0
HPROx	0	0	0	0
HPROy	0	0	0	0
HSD	0	0	0	0
HSK	0	0	0	0
HTDHL6m	0	0	-3.01768e-29	0
HTDR6m	0	0	-3.0173e-29	0
HXANte	0	-1.13687e-16	0	-1.13687e-16
HXCOADm	0	0.0390238	0.000104824	0
HXCOAter	0	0	0	0
hxcoatm	1.00319e-29	-0.0390238	-0.000104824	0
hxd2coatm	0	0.0390238	0.000104824	0
HXDCALter	0	0	0	0
HXPRTg	0	1	0	0.608795
HYDte	1	1	-0.158425	0.362759
HYDtn	0	0	0	0
HYDtr	-0.0111	-0.0111	-0.00144156	-0.00144156
I14BP1P	1.80932e-28	-3.34572e-30	0	0
ICDHyc	0	0	0	0
ICDHym	0.10004	0	0.000671243	0.00111169
IDALDte	0	0	0	0
IDALDtm	0	0	0	0
IDPtn	0	0	0	0
ILDH	0	0	0	0
ILEt6	-0.05987	-0.05987	-0.00777532	-0.00777532
ILETAm	4.51698e-29	2.89524e-26	-2.37355e-27	-6.62724e-29
ILETRS	0	0	0	0
ILT	-4.52457e-29	4.21529e-26	2.37387e-27	6.62695e-29
IMPDg	-0.01606	-1	-0.00207143	-0.00153901
IND3ACtm	0	0	0	0
INDACt	0	0	0	0
INDLACt	0	0	0	0
INDPYRD	0	0	0	0
INDPYRt	0	0	0	0
INO1	0	0	0.000135065	0
INOSTt	0	0	0	0
INOSTtm	-0.00104	-0.00104	-0.000135065	-0.000135065
INOSTtr	0	0	0	0
INSt	0	0	-0.000171429	0
INSter	0	0	0	0
INStm	0	0	0	0
IPCS_LI	0.00104	0.00104	0.000135065	0.000135065
IPCte	0.00104	0.00104	0.000135065	0.000135065
IPCter	0.00104	0.00104	0.000135065	0.000135065
IPDDIg	0.00139	0.00139	0.000180519	0.000180519
IPDPtm	0	0	0	0
IPDPUPT	0	0	0	0
IPP5P2m	0	0	0	0
IPP5Pm	1.80906e-28	-3.34572e-30	0	0
ITPP	0	0	0	0
ITPtn	0	0	0	0
KNAMm	0	0	0	0
KYNASE1	0	0	0	0
KYNASE2	0	0	0	0
KYNASE3	0	0	0	0
KYNRtm	0	0	0	0
L14DMm	0	0	0	0
LANOSTtm	0	0	0	0
LDH_Dg	0	0	0	0
LEUt6	-0.06404	-0.06404	-0.00831688	-0.00831688
LEUTAm	0.00417	0.00417	0.000541558	0.000541558
LEUTRS	0	0	0	0
LGTHL1	0	0	0	0
LGTHL1m	0	0	0	0
LHR	0	0	0	0
LINCOAt	0	0	0	0
LINCOAtm	0	0	0	0
LINCOAtr	0	0	0	0
LIPIN	0.0003	0.0003	3.8961e-05	3.8961e-05
LIT	-0.00065	-0.00065	-8.44156e-05	-8.44156e-05
LNSTLSr	0.00037	0.00037	4.80519e-05	4.80519e-05
LPROtm	0	0	0	0
LSTO2r	0	0	0	0
LT	-0.00417	-0.00417	-0.000541558	-0.000541558
LTHSTRLt	0	0	0	0
LTHSTRLtr	0	0	0	0
LTRPtm	0	0	0	0
LYSt6	-0.00486	-0.00486	-0.000631169	-0.000631169
LYSTRS	0	0	0	0
MAG3Ptm	0	0	0	0
MAG3Ptr	0	0	0	0
MAGLItm	0	0	0	0
MAGLS	0	0	0	0
MAKGtm	0.129537	0.275855	0.0631512	0.0665377
MALCOAtm	-2.95341e-25	0	-0.0002141	0
MALCOAtr	0	0	-1.11072e-29	0
MALCODC	2.95327e-25	0	0	0
MALT1	0	0	0	0
MALTte	0	0	0	0
MAN1PT1	0.0072296	0.0002	2.5974e-05	2.5974e-05
MAN6PI	-0.0002	-0.0002	-2.5974e-05	-2.5974e-05
MAN6Pte	0	0	0	0
MannanDegr	0.0070296	0	0	0
MannanSys	0.0072296	0.0002	2.5974e-05	2.5974e-05
MANNANt	0	0	0	0
MANte	0	0	0	0
MAT6m	0	0	-3.01722e-29	0
MBCOAtm	0.00417	0.00417	0.000541558	0.000541558
MCC	0	0	0	0
MCCcyt	0.00417	0.00417	0.000541558	0.000541558
MCMAT2m	0	0	-3.02086e-29	0
MCMAT3m	0	0	-3.02012e-29	0
MCMAT4m	0	0	-3.02086e-29	0
MCMAT5m	0	0	-3.01938e-29	0
MCMAT6m	0	0	-3.01864e-29	0
MCMAT7m	0	0	-5.73853e-30	0
MCMAT8m	0	0	0.0002141	0
MCOATAm	0	0	0.0002141	0
MCTRtm	0	0	0	0
MDHg	-0.0027	-0.882005	-0.000749351	1.03896e-05
MDHm	0	0.081197	9.48052e-05	0
MDRPD	0.00036	0.00036	4.67532e-05	4.67532e-05
ME1m	0.368358	0.806768	0.000654545	0
METAT	0.00325	0.00325	0.000422078	0.000422078
METS	0	0	0	0
METt6	-0.01207	-0.01207	-0.00156753	-0.00156753
METtm	0	0	0	0
METTRNAt	0	0	0	0
METTRNAtm	0	0	0	0
METTRS	0	0	0	0
METTRSm	0	0	0	0
MEVtm	0.00417	0.00417	0.000541558	0.000541558
MGCOAH2	0.00417	0.00417	0.000541558	0.000541558
MGCOAtm	-0.00417	-0.00417	-0.000541558	-0.000541558
mi1345ptm	0	0	0	0
mi134tp_Dtm	0	0	0	0
MI145TPtm	0	3.34572e-32	0	0
MI1PP	0.00104	0.00104	0	0.000135065
MI1PSB	0.00104	0.00104	0	0.000135065
MI3PP	0	0	0.000135065	0
MI4PP	1.80981e-28	-3.34572e-30	0	0
MLTHFtm	0	0	0	0
MMALtm	0	0	0	0
MMCSm	0	-3.72277e-26	0	0
MMEm	0	3.61055e-26	0	0
MMMm	0	4.11384e-28	0	0
MSTa	0	0	0	0
MTAP	0.00036	0.00036	4.67532e-05	4.67532e-05
MTHFR1	0	0	0	0
MTHGXLte	0	0	0	0
MTHGXLtm	0	0	0	0
MTHPTGHM	0	0	0	0
MTRI	0.00036	0.00036	4.67532e-05	4.67532e-05
MVAKc	0.00417	0	0	0
MVAKg	0	0.00417	0.000541558	0.000541558
MYRSACPtm	0	0	-2.44086e-29	0
NACt	0	-5.53465e-30	0	0
NADHDHmm	0.216286	0	0.12716	0.127894
NADHmr	-0.00074	-0.00074	-9.61039e-05	-9.61039e-05
NADK	2.10188e-18	1.37086e-28	1.84334e-33	0
NADPH_CYOR	0.459838	0.798208	0	0
NADPHmr	0.00611	0.00611	0.000793506	0.000793506
NADS	1.81633e-18	3.35961e-17	7.2685e-21	0
NAMS	1.81633e-18	3.35961e-17	7.2685e-21	0
NCAMt	0	-3.35961e-17	0	1.74427e-32
NDPK1	0.0073296	0.00626	2.5974e-05	3.63636e-05
NDPK10	0	0	0	0
NDPK2	0	-3.21816e-26	0	0
NDPK3	0.0009704	0.0009704	0.000126026	0.000126026
NDPK4	0	0	0	0
NDPK5	0	0	0	0
NDPK6	0	0	0	0
NDPK7	0	0	0	0
NDPK8	0	0	0	0
NDPK9	0	0	0	1.2987e-05
NDPKn1	0	0	0	0
NDPKn10	0	0	0	0
NDPKn2	0	0	0	0
NDPKn3	0	0	0	0
NDPKn4	0	0	0	0
NDPKn5	0	0	0	0
NDPKn6	0	0	0	0
NDPKn7	0	0	0	0
NDPKn8	0	0	0	0
NDPKn9	0	0	0	0
NDSIR2	0	0	0	0
NH3t	0.549957	0	0.117764	0.389689
NH4Dis	0.571977	1	0.121279	1
NH4t2	0	0	0	0
NH4tm	-0.0185013	-0.280625	0.0636785	0.0586559
NMAT2	1.81633e-18	3.35961e-17	7.2685e-21	0
NO2te	0	0	0	0
NO3R	0	0	0	0
NO3te	0	0	0	0
NOADPRPAte	0	0	0	0
NPRT2	1.81633e-18	3.35961e-17	7.2685e-21	0
NRt2	0	0	0	0
NTRLASE	0	0	0	0
O2t	-0.232146	-0.344245	-0.065	-0.065
O2ter	-0.00432	-0.00432	-0.000561039	-0.000561039
O2trm	-0.226121	-0.33822	-0.0642175	-0.0642175
OCCOADm	-1.00315e-29	0.0390238	0.000104824	0
occoatm	1.00318e-29	-0.0390238	-0.000104824	0
ocd2coatm	-1.00312e-29	0.0390238	0.000104824	0
OCDACPtm	0	0	0.0002141	0
OCDCA_exch	1.71864e-18	0	0.0002141	0
OCDCAt	1.71864e-18	0	0.0002141	0
OCDCYAACPtm	0	0	0	0
OCDCYAt	8e-05	8e-05	1.03896e-05	1.03896e-05
OCDMAT8m	0	0	0.0002141	0
OCMAT3m	0	0	-3.02012e-29	0
OCOAT1r_m	0	0	0	0
OCTEACPtm	0	0	0	0
ODH1mi	0	-3.73141e-26	0	0
ODH2mi	4.49617e-29	-4.16775e-26	-2.3664e-27	-6.62717e-29
ODHmi	0.00417	0.00417	0.000541558	0.000541558
OHPHM	0	0	0	0
OLCOAte	0	0	0	0
OLCOAtm	0	0	0	0
OLCOAtr	0	0	0	0
OMPDCg	0	0	0	0
ORNDC	0.00036	0.00036	4.67532e-05	4.67532e-05
ORPTg	0	0	0	0
OXOADPtm	0	0	0	0
P5CD_i	0.364496	0	0	0
P5CRr	0.05032	0.05032	-0.0027859	-0.00534545
PALIte	-0.0003104	-0.0003104	-4.03117e-05	-4.03117e-05
PALItm	0	0	0	0
PALItr	-1.04e-05	-1.04e-05	-1.35065e-06	-1.35065e-06
PALMACPtm	0	0	-0.0002141	0
PANK	-5.95191e-29	-6.22996e-17	6.04938e-30	0
PCLItr	0.00086	0.00086	0.000111688	0.000111688
PDHe1	0.10004	2.68007e-28	0	0.00092987
PDHe2	0.10004	2.681e-28	-2.38785e-29	0.00092987
PDHe3	0.10421	0.00417	0.000541558	0.00147143
PELItm	0	0	0	0
PELItr	0.0001	0.0001	1.2987e-05	1.2987e-05
PEM1	0.00086	0.00086	0.000111688	0.000111688
PEM2	0.00086	0.00086	0.000111688	0.000111688
PEM2r	0.00086	0.00086	0.000111688	0.000111688
PFK26	0	0.0430272	0	0
PFKg	0.00228333	0.30166	7.79221e-06	7.79221e-06
PGCDr	0	0	0	0
PGDH	0.004085	0.0171506	-8.60244e-29	0
PGI1	0	0	0	0
PGI2	0	0.290667	5.71429e-05	6.49351e-05
PGK	0	0	0	0
PGKg	0.00580833	0.608918	0	0
PGL	0	0	0	0
PGLg	0.004085	0.0171506	-8.60255e-29	0
PGLYCtm	0	0	0	0
PGLYCtr	0	0	0	0
PGM	-0.00580833	-0.608918	0	0
PGMT	0	3.21469e-26	0	0
PHCHGS	0	0	-2.5974e-05	0
PHE4MOi	0	0	0	0
PHEMEtm	-0.00065	-0.00065	-8.44156e-05	-8.44156e-05
PHEt6	-0.02738	-0.02738	-0.00355584	-0.00355584
PHETA1	0	0	0	0
PHEtm	0	0	0	0
PHETRS	0	0	0	0
PHPHYRtm	0	0	0	0
PI45BPP_LI	0	0	0	0
PI45BPP_LI_M	-1.05308e-31	0	0	0
PI4P5K_LI	0	0	0	0
PI4P5K_LI_M	-1.05308e-31	0	0	0
PIBPm	0	2.12222e-30	0	0
PIN3K_LI	0	0	0	0
PIN3K_LI_M	-2.25288e-28	0	0	0
PIN3K2	0	0	0	0
PIN4K_LI	1.80903e-28	0	9.27262e-31	0
PINOS_LI_M	0.00104	0.00104	0.000135065	0.000135065
PIt6	0.00066	0.00066	0.000257143	0.000283117
PItm	-1	-1	-0.447808	-0.448254
PMANM	-0.0002	-0.0002	-2.5974e-05	-2.5974e-05
PMEVK	0.00417	0.00417	0.000541558	0.000541558
PMTCOAte	0	-7.10543e-18	0	0
PMTCOAter	0	0	0	0
pmtcoatm	1.00294e-29	-0.0390238	-0.000104824	0
PNS1	-1.81633e-18	0	0	0
PNS2	0	0	0	0.000184416
PNS3	0	0	0	0
PNS4	0	0	0	0
PNTOt2	0.00018	0.00018	2.33766e-05	2.33766e-05
PNTOtm	5.95205e-29	6.22996e-17	0	0
PPA	0	0	0	0
PPA_1	0	0	2.27829e-06	0
PPA_1v	0	0	0	0
PPAT	-5.9519e-29	-6.22996e-17	7.06458e-30	0
PPAte	4.49184e-29	2.76405e-26	-2.37852e-27	-6.62663e-29
PPCD	-5.95201e-29	-6.22996e-17	8.05828e-30	0
PPCKg	-0.0027	-0.690571	-0.000749351	0.00883506
PPCL	-5.95222e-29	-6.22996e-17	6.46608e-30	0
PPCOAC	0	0	0	0
PPCOACm	0	1.07299e-27	0	0
PPCOAtm	4.49184e-29	2.76465e-26	-2.37852e-27	-6.62691e-29
PPDGP	0	0	0	0
PPDGPS	0	0	0	0
PPDKg	0	0.0816527	0.000749351	0
PPItm	0.00065	0.00065	8.44156e-05	8.44156e-05
PPItr	0.0007504	0.0007504	9.74545e-05	9.74545e-05
PPPGO	0.00065	0.00065	8.44156e-05	8.44156e-05
PPSD	0	0	0	0
PPSS	0	0	0	0
PPT	0	0	0	0
PROabc	0	0	0	0
PROt6	0	0	0.00932096	0.0118805
PROTRS	0	0	0	0
PRPPSix	0	0.00036	0	0.000231169
PSLItm	0	0	0	0
ptd145bptm	0	0	0	0
PTD1INOTm	1.04e-05	1.04e-05	1.35065e-06	1.35065e-06
PTD3inotm	-2.25303e-30	0	0	0
PTD4INOtm	1.05308e-33	0	0	0
PTDINOter	-1.04e-05	-1.04e-05	-1.35065e-06	-1.35065e-06
PTR	0.0825659	1	0.26233	0.000785714
PTR1	0	0	0	0
PTR1fol	-1.01627e-21	-3.1682e-20	-5.7438e-22	-6.07725e-21
PTRCtt	0	0	0	0
PUNP8I	1.81633e-18	0	7.2685e-21	1.74427e-32
PYDAMK	0	0	0	0
PYDXK	0	0	0	0
PYDXNK	0	0	0	0
PYDXNte	0	0	0	0
PYK	0.00310833	0	0	0.00883506
PYRt2	-0.117938	-0.244602	0	0
PYRtm	-0.115889	-0.327315	-0.000749351	0.00883506
RAFFH	0	0	0	0
RAFte	0	0	0	0
RBK_Dg	0	0	0	0
RFVNt	-3.72919e-19	-1.38944e-17	1.42862e-19	-1.93171e-20
RFVNtm	3.72919e-19	1.38944e-17	-1.42862e-19	1.93171e-20
RIBK	0	5.47931e-27	7.26851e-21	0.000184416
RIBt2	0	0	0	0
RNAMte	-1.81633e-18	0	-7.2685e-21	-1.74427e-32
RNDR1(c)	-6e-05	-6e-05	-7.79221e-06	5.19481e-06
RNDR1(n)	0	0	0	0
RNDR2(c)	-0.0011	-0.0011	2.85714e-05	2.85714e-05
RNDR2(n)	0	0	0	0
RNDR3(c)	0.0009896	0.0009896	0.000128519	0.000128519
RNDR3(n)	0	0	0	0
RNDR4(c)	0	0	0	0
RNDR4(n)	0	0	0	0
RPE	0.004085	-0.988806	-8.60237e-29	-1
RPEg	-0.00160167	1	-3.11688e-05	0.999969
RPI	-0.00160167	-0.00595688	-3.11688e-05	-3.11688e-05
S6PFH	0	0	0	0
S6PSyn	0	-3.21816e-26	0	0
SAM24MTr	0.00031	0.00031	4.02597e-05	4.02597e-05
SBPP1r	0	0	0	0
SBTD_D	0	0	0	0
SBTDte	0	0	0	0
SERAT	-2.95435e-25	0	-1.66656e-27	0
SERPTr	0	-1.69495e-28	1.12554e-29	0
SERt6	-0.01056	-0.01078	-0.0014	-0.00150909
SERter	0	1.69408e-28	-1.12554e-29	0
SERtm	0	-0.00022	-2.85714e-05	0
SERTRS	0	0	0	0
SGPL12r	0	0	0	0
SHMTc2	0	0	0	0
SHSL1	0	0	0	0
SINCOAL	0	0	0	0
SINCOALm	0	0	0	0
SINCOAtm	0	0	0	0
SINPtm	0	0	0	0
SLCYSS	0	0	0	0
SMS	0	0	0	0
SMtr	0	0	0	0
SPHINGSte	0	0	0	0
SPHINGStr	0	0	0	0
SPHK212r	0	0	0	0
SPHK21r	0.0825659	1	0.26233	0.000785714
SPHPLr	0	0	0	0
SPMDt	0	0	0	0
SPMS	0.00036	0.00036	4.67532e-05	4.67532e-05
SPYR	0	0	0	0
SQLMer	0.00037	0.00037	4.80519e-05	4.80519e-05
SQLtm	0	0	0	0
SQSm	0	0	0	0
SQSr	0.00037	0.00037	4.80519e-05	4.80519e-05
SS1P	0.0825659	1	0.26233	0.000785714
SSALym	0	0	0	0
ST14DMr	0.00037	0.00037	4.80519e-05	4.80519e-05
STDCOAtr	0	0	0	0
STFH	0	0	0	0
STRCOAte	-1.71864e-18	0	0	0
STRCOAtm	0	0	0	0
STRCOAtr	0	0	0	0
SUCCte	0	0	0	0
SUCCtrm	0.00186667	0	0	0
SUCD1rm	-0.00417	-0.277337	-0.00127532	-0.000541558
SUCD2_u6m	0.00603667	0.277337	0.00127532	0.000541558
SUCOADPm	0	0	0	0
SUCOGDPm	0	0	0	0
SUCR1	0	0	0	0
SUCRte	0	0	0	0
SUCSALtm	0	0	0	0
t2m26dcoatm	0	0	0	0
TA6PK	0	0	0	0
TAGLS	0	0	0	0
TAGtm	0	0	0	0
TAGtr	8e-05	8e-05	1.03896e-05	1.03896e-05
TAL	0.00124167	0.00559688	-1.55844e-05	-1.55844e-05
TAM	0	0	0	0
TCAFCOAL	0	0	0	0
TCAFCOALm	0	0	0	0
TCINCOAL	0	0	0	0
TCINCOALm	0	0	0	0
TDCOADm	-1.00294e-29	0.0390238	0.000104824	0
TDCOAt	0	-7.10543e-18	0	0
TDCOAtm	1.00267e-29	-0.0390238	-0.000104824	0
TDCOAtr	0	0	0	0
tdd2coatm	-1.00295e-29	0.0390238	0.000104824	0
TDPGDH	0	0	0	0
TDPX2	0.0001704	0	0	0.267784
TDPXg	0.004085	0.0199091	0	0
THDSTIL	0	0	0	0
THFGLUS	0	0	0	0
THFtm	0	0	0	0
THRA	0.00104	0.0006	0	0.000135065
THRS	0	0	0	0
THRt6	0.00746	0.00702	0.000833766	0.000968831
THRTS	0	0	0	0
THYMDt	0	0	0	0
TKT1	0.00124167	0.00559688	-1.55844e-05	-1.55844e-05
TKT2	0.00124167	0.00559688	-1.55844e-05	-1.55844e-05
TMDK1m	0	0	0	0
TPIg	0.00228333	0.30166	7.79221e-06	7.79221e-06
TRNAGLNtm	0	0	0	0
TRNAGLUtm	0	0	0	0
TRNAMETtm	0	0	0	0
TRPabc	0.00092	0.00092	0.000119481	0.000119481
TRPAS1a	0.00106	0.00106	0	0
TRPDOX	0	0	0.000149299	0
TRPDOXg	0.004085	0.0197387	0	0.267946
TRPOXtm	0	0	0	0
TRPOXtn	0	0	0	0
TRPRDtm	0	0	0	0
TRPTRS	0	0	0	0
TRYR	0	0	0.000149299	0
TRYRg	0.004085	0.0197387	0	0.267946
TRYRn	0	0	0	0
TRYS	0.00036	0.00036	4.67532e-05	4.67532e-05
TS	0	0	0	0
TSm	0.00022	0.00022	2.85714e-05	2.85714e-05
TTDCAtm	0	0	2.4312e-29	0
TXN2	0	0	0	0
TXN2n	0	0	0	0
TYRabc	0.363188	0.373876	0.121932	0.383357
TYRTA	0.354468	0.365156	0.120799	0.382224
TYRTRS	0	0	0	0
UDCPDPtm	0	0	0	0
UDPAGPP	0	0	0	0
UDPDPS	0	0	0	0
UDPG4E	0	0	0	0
UDPGALM	0	0	0	0
UMPK	0	0	0	0
UPPRTr	0	0	-1.33401e-29	0
URAt	0	0	0	0
URAtn	0	0	0	0
UREAt	0	0	0	0
URIK1	0	0	1.2987e-05	0
URIK2	0.0001	0.0001	0	0
URIK3	0	0	0	1.2987e-05
URIRHn	0	0	1.62639e-27	-2.38278e-32
URIt	0	0	0	0
URItn	0	0	-1.62639e-27	2.29645e-32
USPx	0	0	0	0
VALt6	-0.03742	-0.03742	-0.00485974	-0.00485974
VALTAm	0	-3.73286e-26	0	0
VALTRS	0	0	0	0
VT	0	3.73525e-26	0	0
XANte	0	0	0	0
XPRTgr	0	0	0	0
XTSNt	0	0	0	0
XYLKg	0	0	0	0
ZYMSTtr	6e-05	6e-05	7.79221e-06	7.79221e-06
