# Supplementary material for: Revealing the mystery of metabolic adaptations using a genome scale model of Leishmania infantum
Source: Sci Rep. 2017 Aug 31;7:10262. doi: 10.1038/s41598-017-10743-x (PMC5579285; doi:10.1038/s41598-017-10743-x)
Supplement: Supplementary file 6 — Supplementary Table S3 [file 41598_2017_10743_MOESM6_ESM.xlsx]

## Sheet: No_mitochondrion
	Promastigote		Amastigote
Reaction abbreviation	Normal	Perturbed	Normal	Perturbed
12d3k5mte	0.00036	0.00036	4.67532e-05	0.000163636
13DPGt	-0.00012	-0.00012	-1.55844e-05	-5.45455e-05
14BP1P2	0	0	0	0
2MBDTm	0	0	0	0
2MPTm	0	0	0	0
34hppte	0.442782	0	0.120799	0
3DSPHRr	0	-1.1603e-17	1.12871e-29	0
3MBTm	0.00417	0.00417	0.000541558	0.00189545
3PGt	0	0.006695	0	0.0469659
4COUCOAL	0	0	0	0
4COUCOALm	0	0	0	0
4HGLSD	-0.15254	-1	-2.5974e-05	-1
5OPROS	0	0	0	0
5PMEVtg	0	0	0.000541558	0
6PGCtg	0	0	8.60235e-29	0
A1E	0	0	0	0
AAH	0	0	0	0
ACACT10m_i	0	0	-2.37622e-27	0
ACACT1rm	-0.000513333	-0.00469	-0.000104824	-4.76126e-28
ACACT2rm	-0.000513333	-0.00469	-0.000104824	-4.76091e-28
ACACT3rm	-0.000513333	-0.00469	-0.000104824	-4.76072e-28
ACACT4rm	-0.000513333	-0.00469	-0.000104824	-4.76033e-28
ACACT5rm	-0.000513333	-0.00469	-0.000104824	-4.76033e-28
ACACT6rm	-0.000513333	-0.00469	-0.000104824	-4.76033e-28
ACACT7rm	-2.38882e-31	-5.06758e-31	-0.000104824	-4.76067e-28
ACCOAC	0.00499333	0.02846	0.0002141	-5.27041e-27
accoatg	0.00359333	0.03283	0.00083859	4.41732e-27
ACDCOAter	0	0	0	0
ACEtg	0	0	0	0
ACGAM6Ptg	0	0	0	0
ACGAMPM	0	0	0	0
ACGAMt	0	0	0	0
ACGAMtg	0	0	0	0
ACMAT1m	0.000513333	0.00473	-3.02086e-29	0
ACOAD10m	0	0	-2.37492e-27	0
ACOAD11m	0	0	0	0
ACOAD12m	0	0	0	0
ACOAD8m	0.00417	0.00417	0.000541558	0.00189545
ACOAD9m	0	0	0	0
ACOAt	0	1.94311e-30	-2.98717e-29	0
ACOATAm	0.000513333	0.00473	-3.02086e-29	0
ACOAter	0	-1.94311e-30	2.98717e-29	0
ACODA	0.00036	0.00036	4.67532e-05	0.000163636
ACONTc	0	-1	0	-1
ACONTm	0.0380479	1	0.000671243	1
ACORNte	-0.00036	-0.00036	-4.67532e-05	-0.000163636
ACPte	1.61616e-18	9.66602e-17	1.2387e-20	0
ACS	0.0014	0.00036	4.67532e-05	0.0873909
ACS2	0	-1.85592e-28	2.37852e-27	5.84144e-27
ACt6	0	0	0	0.000163636
ADA	-0.00132	1	-0.000171429	1
ADAer	0	0	0	0
ADAg	0	0	0	0
ADAm	0	-1	0	-1
ADEte	0	0	0	0
ADK1	0.00410333	-1	-0.000662709	-1
ADK1f	0	0	0	0
ADK1g	1.27404e-31	-1.75083e-18	2.62133e-19	2.93825e-17
ADK1m	0	0.99357	-2.44479e-29	0.991577
ADMDCi	0.00036	0.00036	4.67532e-05	0.000163636
ADNCYC	0	0	0	0
ADNK1c	0.00421	0.00289	0.000546753	0.00131364
ADNt	0	0	0	0
ADNter	0	0	0	0
ADPT2	0	0	0	0
ADPter	0.00601	0.561932	0.262324	-1.81818e-05
ADPTr	0.00036	0.00036	4.67532e-05	0.000163636
ADSL1r	0	3.83263e-22	0	2.02284e-21
ADSS_i	0	3.83263e-22	0	2.02284e-21
AG3Ptr	0	0	0	0
AGLY3Pt	0	0	0	0
AGLY3Ptg	0	0	0	0
AGMT	0	0	0	0
AGPATc	0	0	0	0
AGPATr	0	0	0	0
AGPSx_LI	0	0	0	0
AHC	0.00289	0.00289	0.000375325	0.00131364
AHCYSter	0.00289	0.00289	0.000375325	0.00131364
AHDTtn	0	0	0	0
AHSERL5i	0	0	0	0
AKG3PAT_LI	0	0	0	0
AKGDe1	0	-2.98058e-28	0	0
AKGDE1B	0	0	0	0
AKGDe2	0	0	0	0
AKGDE2B	0	0	0	0
ALADte	0	0	0	0
ALAR	0	0	0	0
ALAt2r	-0.0529179	-0.00352	-0.002	-0.002
ALATA_Lm	0.0382479	-0.01115	9.48052e-05	-0.00466818
ALATRSi	0	0	0	0
ALCDHm	0	-0.03827	-1.88511e-28	-0.0173955
ALDD19m	0	0	0	0
ALDD2xm	0.00104	0	0	0
ALDD4xm	0	0	0	0
ALDD6xm	0	0	0	0
ALDD8xr_m	0	0.03941	0	0.00472273
ALDR	0	0	0	0
ALINCOAtg	0	0	0	0
ALINCOAtr	0	0	0	0
AMETter	-0.00289	-0.00289	-0.000375325	-0.00131364
AMPDg	0	0	0	-1.49284e-17
AMPth	0	0	0	0
APase	0	0	0	0
APHO	0	-0.99996	0	-1
APIND	0	0	0	0
ARADE	0	0	0	0
ARADH	0	0	0	0
ARAO	0	0	0	0
ARAt	0	0	0	0
ARGNg	0	0	0	0
ARGSSc	-0.00172	-0.01407	-0.00132208	-0.0969909
ARGSSx	0.00172	0.01407	0.00132208	0.0969909
ARGSUCte	0	0	0	0
ARGSUCtg	0.00172	0.01407	0.00132208	0.0969909
ARGt	0.00454	0.00454	0.00058961	0.00206364
ARGtg	0	0	0	0
ARGTRS	0	0	0	0
ARMT	0	0	0	0
ASAT	0	0	0	0
ASCBPm	0	0	0	0
ASCTm	0	0	0	0.0873909
ASNN	0	0	0	0
ASNNg	0	0	0	0.193982
ASNS3	0.01606	0.00606	0.00145603	0.191282
ASNt6	0	-0.01	-0.000629685	-0.01
ASNtg	0	0	0	0.193982
ASNTRS	0	0	0	0
ASPCT	0	-2.01813e-31	0	9.75622e-32
ASPt6	-0.0599579	-0.01768	-0.003	-0.000686364
ASPTA1	0.15234	0.00417	9.21014e-29	0
ASPTA3	0	0	0	0
ASPTA4	0	0	0	0
ASPtg	0.00172	0.01407	0.00132208	-0.0969909
ASPTRS	0	0	0	0
ATPM	0	0	0	0
ATPS	0	0	0	0
ATPS3v	0	0	0	0
ATPSmm	0.847262	0.613227	0.447822	0.528016
ATPtr	-0.00601	-0.561932	-0.262324	1.81818e-05
BM_pro	1	1	0.12987	0.454545
BPTte	0	0	0	0
BTCOADm	0.000513333	0.00469	0.000104824	4.76097e-28
btcoatg	0.000513333	0.00469	0.000104824	4.76091e-28
BTMAT1m	0.000513333	0.00473	-3.02157e-29	0
BTNL1	0	0	0	0
BTNt2	0	0	0	0
BTNte	0	0	0	0
butd2coatg	-0.000513333	-0.00469	-0.000104824	-4.76115e-28
C14STRr	0.00037	0.00037	4.80519e-05	0.000168182
C22STDSr	0.00031	0.00031	4.02597e-05	0.000140909
C24STRer	0.00031	0.00031	4.02597e-05	0.000140909
C3STDH1r	0.00037	0.00037	4.80519e-05	0.000168182
C3STDH2r	0.00037	0.00037	4.80519e-05	0.000168182
C3STKR1r	0.00037	0.00037	4.80519e-05	0.000168182
C3STKR2r	0.00037	0.00037	4.80519e-05	0.000168182
C4STMO1r	0.00037	0.00037	4.80519e-05	0.000168182
C4STMO2r	0.00037	0.00037	4.80519e-05	0.000168182
C5STDSr	0.00031	0.00031	4.02597e-05	0.000140909
C8STIr	0.00031	0.00031	4.02597e-05	0.000140909
CaATPc	0	0	0	0
CaATPv	0	0	0	0
CALth	0	0	0	0
CBPtg	0	0	0	0
cdag_LItr	1.04e-05	0.00096	1.35065e-06	0.00318636
CDAGS	1.04e-05	0.00096	1.35065e-06	0.00593636
CDAL	0	-2.01813e-31	0	9.75621e-32
CDALg	0	0	0	0
CDPCHOLtr	0	0	0	1.35374e-31
CDPEAtr	-0.00096	0	-0.000124675	0
CEPT1	0.00096	0	0.000124675	0
CEPT2	0	0	0	-1.35374e-31
CERte	-0.00104	0	-0.000135065	0
CERtr	-0.00104	0	-0.000135065	0
CH1	-5.52892e-30	0	0	0
CHOLt	0	0	0	1.29945e-31
CHSTEROLt	0	0	0	0
CHTNASE	0	0	0	0
CITRte	1.85624e-29	2.0853e-30	4.79584e-27	0
CITRtg	-0.00172	-0.01407	-0.00132208	-0.0969909
CK	0	0	0	-1.29945e-31
clpn_LIt	0	0	0	-0.00275
CLS	0	0	0	0.00275
CMPter	0.00096	0	0.000124675	0.00275
CO2t	0	0.997805	0.0631614	0.96787
CO2ter	0.00074	0.00074	9.61039e-05	0.000336364
CO2tp	-0.0016	-0.034955	-0.000749351	-0.0470205
COAter	8e-05	-1.1603e-17	1.03896e-05	0
COAtg	-0.00308	-0.02814	-0.000733766	-3.33249e-27
CPCT	0	0	0	-1.35374e-31
CPPPGO	0.00065	0.00065	8.44156e-05	0.000295455
CPPPGt	-0.00065	-0.00065	-8.44156e-05	-0.000295455
CSc	0	0	0	0
CSm	0.0380479	0	0.000671243	0
CTL2	0	0	0	0
CTPS1n	0	0	0	0
CTPS2n	0	0	0	0
CTPtr	-1.04e-05	-0.00096	-1.35065e-06	-0.00593636
CYOO6mm	0.127439	0	0.0642175	0.000947727
CYOR_u6mm	0.241674	0	0.128435	0.00189545
CYSBS	0	0.00106	0	0.000481818
CYSS	0	0	0	0
CYSt6	0.00106	0	0.000137662	0
CYSTL	0	0	0	0
CYSTRS	0	0	0	0
CYSTS	0	0	0	0
CYTD1	0.0001	0.0001	1.2987e-05	4.54545e-05
CYTDK1	0	4e-05	0	0
CYTDK2	0	0	0	0
CYTDK3	0	0	0	1.81818e-05
CYTDt	-0.0001	-0.00014	-1.2987e-05	-6.36364e-05
CYTK1	0.00196	0.00096	0.000254545	0.00593636
CYTK1n	0	0	0	0
CYTK2	-0.0009896	0	-0.000128519	-4.73349e-27
CYTK2n	0	0	0	0
DADAr	0	0	0	0
DADK	-0.834742	-0.033295	-0.447837	-0.0435159
DADKf	0	0	0	0
DADKg	0	0.034395	1.99275e-28	0.0440159
DADKm	0.834522	0	0.447808	0
dADPtg	0	0.034395	0	0.0440159
dADPth	0	0	0	0
DADPtn	0	0	0	0
DAGATm	0	8e-05	0	3.63636e-05
DAGATr	8e-05	0	1.03896e-05	0
DAGK	0	0	0	0
DAGLS	0	0.163995	0	0.210902
DAGtr	0	0	0	0
dAMPte	0	-0.00132	0	-0.0006
dAMPtg	0	-0.034395	-1.99361e-28	-0.0440159
dAMPth	0	0	0	0
DATPtn	0	0	0	0
DCCOADm	0.000513333	0.00469	0.000104824	4.76027e-28
dccoatg	0.000513333	0.00469	0.000104824	4.76033e-28
dcd2coatg	-0.000513333	-0.00469	-0.000104824	-4.76027e-28
DCDPtn	0	0	0	0
DCMPDA2	0.0009496	-4e-05	0.000123325	-1.81818e-05
DCOTCOAter	0	0	0	0
DCYTD1	0	0	0	0
dCYTDte	0	0	0	0
DDCOADm	0.000513333	0.00469	0.000104824	4.76027e-28
ddcoatg	0.000513333	0.00469	0.000104824	4.76033e-28
ddd2coatg	-0.000513333	-0.00469	-0.000104824	-4.76027e-28
DDMAT5m	0.000513333	0.00473	0	0
DEMAT4m	0.000513333	0.00473	-2.808e-29	0
DESAT180_9	0	0	0	0
DESAT181_12	0	0	0	0
DESAT182_15	0	0	0	0
DESAT182_6	8e-05	8e-05	1.03896e-05	3.63636e-05
DESAT183_6	0	0	0	0
DESAT203_5	0	0	0	0
DESAT204_5	0	0	0	0
DESAT224_4	0	0	0	0
DESAT225_4	0	0	0	0
DGDPte	-0.0001	-0.0001	-1.2987e-05	-4.54545e-05
DGDPter	-4e-05	-4e-05	-5.19481e-06	-1.81818e-05
DGDPtn	0	0	0	0
DGK1	0	0	0	0
DGK1er	-4e-05	-4e-05	-5.19481e-06	-1.81818e-05
DGMPte	0	0	0	0
DGMPter	4e-05	4e-05	5.19481e-06	1.81818e-05
DH1	-0.189385	0	1.24416e-26	-0.457691
DHAK	0	0	0	0
DHAPAx_LI	0	0	0	0
DHAPtg	0	-0.006815	0	-0.0470205
DHASCBR	0	-1.85358e-18	0	0
DHAte	0	0	0	0
DHCRD1	0	1.9317e-30	-2.98889e-29	0
DHFRc	1.80088e-17	0.00022	1.55629e-27	0.0001
dhft	0	0	0	0
DHNPTtn	0	0	0	0
DHORD1	0	-3.06665e-31	0	9.75613e-32
DHORTS	0	2.5811e-32	0	-9.75623e-32
DIDPtn	0	0	0	0
DITPtn	0	0	0	0
DKMD2K	0	0	0	0
D-LACte	0	0	0	0
DMATT	0.00139	0.00139	0.000180519	0.000631818
DMPPtg	-0.00139	-0.00139	-0.000180519	-0.000631818
DMQMT	0	0	0	0
DNADtg	-5.29008e-19	0	-7.2685e-21	-1.48286e-17
DNMPPAn	0	0	0	0
DNTPPAn	0	0	0	0
DPCK	0	0	6.80582e-30	0
DPMVD	0.00417	0.00417	0.000541558	0.00189545
DRIBtn	0	0	1.62652e-27	-1.21559e-31
DRPAr	0	0	0	0
DSATer	0	1.94311e-30	-2.99108e-29	0
DTDPtn	0	0	0	0
DTMPK	0	0	0	0
DUDPtn	0	0	0	0
DUMPt	-0.0007296	0.00026	-9.47532e-05	0.000118182
DUMPtn	0	0	0	0
DURIK1m	0	0	0	0
DURIte	0	0	0	0
DUTPDPn	0	0	0	0
DUTPtn	0	0	0	0
EASCBPm	0	-1.85358e-18	0	0
ECOAH13m	0	0	0	0
ECOAH14m	0	0	0	0
ECOAH16m	0	0	0	0
ECOAH1m	-0.000513333	-0.00469	-0.000104824	-4.76115e-28
ECOAH2m	-0.000513333	-0.00469	-0.000104824	-4.76086e-28
ECOAH3m	-0.000513333	-0.00469	-0.000104824	-4.76059e-28
ECOAH4m	-0.000513333	-0.00469	-0.000104824	-4.76033e-28
ECOAH5m	-0.000513333	-0.00469	-0.000104824	-4.76033e-28
ECOAH6m	-0.000513333	-0.00469	-0.000104824	-4.76039e-28
ECOAH7m	-2.40455e-31	-4.98191e-31	-0.000104824	-4.76061e-28
ECOAH8m	0	0	0	0
ECOAH9m	0	0	-2.37401e-27	0
EICPCOAter	0	0	0	0
EICTCOAter	0	0	0	0
EICTRCOAter	0	0	0	0
EK	0.00096	0	0.000124675	0
ENO	0	0.046105	0	0.0516886
ENPHE1	0.00036	0.00036	4.67532e-05	0.000163636
EPCT	0.00096	0	0.000124675	0
EPPP2v	0	0	0	0
ERGSTtr	0.00031	0.00031	4.02597e-05	0.000140909
ETHAPter	0	0	0	0
ETHAte	-0.00096	0	-0.000124675	0
ETOHt	0	0.03827	1.88511e-28	0.0173955
EX_12d3k5mte(e)	0.00036	0.00036	4.67532e-05	0.000163636
EX_34hpp(e)	0.442782	0	0.120799	0
EX_ac(e)	0	0	0	0.000163636
EX_acgam(e)	0	0	0	0
EX_acoa(e)	0	-1.94311e-30	2.98717e-29	0
EX_acorn(e)	-0.00036	-0.00036	-4.67532e-05	-0.000163636
EX_ACP(e)	1.61616e-18	9.66602e-17	1.2387e-20	0
EX_ade(e)	0	0	0	0
EX_a-D-glucose(e)	0	0	0	0
EX_adn(e)	0	0	0	0
EX_alaD(e)	0	0	0	0
EX_ala-L(e)	-0.0529179	-0.00352	-0.002	-0.002
EX_algy3p(e)	0	0	0	0
EX_Ara_D(e)	0	0	0	0
EX_arg-L(e)	-0.00454	-0.00454	-0.00058961	-0.00206364
EX_argsuc(e)	0	0	0	0
EX_asn-L(e)	0	-0.01	-0.000629685	-0.01
EX_asp-L(e)	-0.0599579	-0.01768	-0.003	-0.000686364
EX_b-D-glucose(e)	-0.00154	-0.00044	-0.0002	-0.0002
EX_bpt(e)	0	0	0	0
EX_btn(e)	0	0	0	0
EX_cal(e)	0	0	0	0
EX_cer(e)	-0.00104	0	-0.000135065	0
EX_chol(e)	0	0	0	1.29945e-31
EX_chsterol(e)	0	0	0	0
EX_citr(e)	1.85624e-29	2.0853e-30	4.79584e-27	0
EX_clpn_LI	0	0	0	0.00275
EX_co2(e)	0	0.997805	0.0631614	0.96787
EX_cpppg3(e)	-0.00065	-0.00065	-8.44156e-05	-0.000295455
EX_cys-L(e)	-0.00106	0	-0.000137662	0
EX_CYTD	-0.0001	-0.00014	-1.2987e-05	-6.36364e-05
EX_damp(e)	0	-0.00132	0	-0.0006
EX_dcyt(e)	0	0	0	0
EX_dgdp(e)	-0.0001	-0.0001	-1.2987e-05	-4.54545e-05
EX_dgmp(e)	0	0	0	0
EX_dha(e)	0	0	0	0
EX_dhf	0	0	0	0
Ex_dump	0.0007296	-0.00026	9.47532e-05	-0.000118182
EX_duri(e)	0	0	0	0
EX_etha(e)	-0.00096	0	-0.000124675	0
EX_ETOH(e)	0	0.03827	1.88511e-28	0.0173955
EX_fe2(e)	-0.00065	-0.00065	-8.44156e-05	-0.24555
EX_fe3(e)	0	0	0	0.245255
EX_FMETTRNA	0	0	0	0
EX_fol(e)	-1.80235e-17	-1.81866e-17	5.7438e-22	9.22834e-17
EX_for	0.00037	0.00037	4.80519e-05	0.000168182
EX_FRU(e)	0	0	0	0
EX_gal(e)	0	0	0	0
EX_gam(e)	0	0	0	0
EX_GAMLA	0	0	0	0
EX_GLINCOA	0	0	1.61791e-19	0
EX_gln-L(e)	0	0	0	0
EX_gltm(e)	0	-0.00199	0	0.0896909
EX_glu-L(e)	-0.0619921	-0.09805	-0.003	-0.003
EX_gly(e)	0	0	-7.79221e-05	0
EX_glyald(e)	0	0.11777	0	0.156409
EX_glyc(e)	0	0	0	0
EX_GLYCR	0	0	0	0
EX_gsn(e)	0	0	0	0
EX_gua(e)	0	0	0	0
EX_h(e)	0.64125	0.83047	-0.205098	1
EX_h2o(e)	-0.194036	0.67904	0.0683175	0.335714
EX_H2O2	0	-0.00116	0	-0.000527273
EX_h2s(e)	0	-0.00106	0	-0.000481818
EX_hco3(e)	0.0802457	-1	-0.061685	-1
EX_HCYS	0.00289	-0.00918	0.000375325	-0.00417273
EX_hdca	0	0	-0.000318924	3.25566e-27
EX_hglu(e)	0	0	0	0
EX_his-L(e)	-0.00384	-0.00384	-0.000498701	-0.00174545
EX_hpro(e)	0	0	0	0
EX_hxan(e)	0	0	0	0
EX_id3acald(e)	0	0	0	0
EX_ile-L(e)	-0.05987	-0.05987	-0.00777532	-0.0272136
EX_ind3ac(e)	0	0	0	0
EX_ind3pyr(e)	0	0	0	0
EX_indlac(e)	0	0	0	0
EX_inost(e)	0	0	0	0
EX_ins(e)	-0.00132	0	-0.000171429	0
EX_ipc(e)	0.00104	0	0.000135065	0
EX_lac-D(e)	0	0	0	0
EX_leu-L(e)	-0.06404	-0.06404	-0.00831688	-0.0291091
EX_LINCOA	0	0	0	0
EX_LTHSTRL	0	0	0	0
EX_lys-L(e)	-0.00486	-0.00486	-0.000631169	-0.00220909
EX_malt(e)	0	0	0	0
EX_man(e)	0	0	0	0
EX_man6p(e)	0	0	0	0
EX_mannan(e)	0	0	0	0
EX_met-L(e)	-0.01207	0	-0.00156753	0
EX_METTRNA	0	0	0	0
EX_mthgxl(e)	0	0	0	0
EX_nac(e)	0	0	0	0
EX_ncam(e)	-5.29008e-19	0	0	0
EX_nh3(e)	0.45143	0	0.117764	0.00395909
EX_nh4(e)	0	0	0	0
EX_no2(e)	0	0	0	0
EX_no3(e)	0	0	0	0
EX_noadprpa(e)	0	0	0	0
EX_nr2(e)	0	0	0	0
EX_o2(e)	-0.133464	-0.006025	-0.065	-0.065
EX_OCDCYA	-8e-05	0.32791	-1.03896e-05	0.421768
EX_olcoa(e)	0	0	0	0
EX_pa_LI(e)	-0.0003104	-0.165335	-4.03117e-05	-0.217011
EX_phe-L(e)	-0.02738	-0.02738	-0.00355584	-0.0124455
EX_pheme(e)	0	0	0	0
EX_pi(e)	-0.00198	0.164335	-0.000257143	0.211057
EX_pmtcoa(e)	0	0	0	0
EX_pnto-R(e)	-0.00018	-0.00018	-2.33766e-05	-8.18182e-05
EX_ppa(e)	0	1.85592e-28	-2.37852e-27	-5.84144e-27
EX_pro-L(e)	0	0	-0.00932096	-0.132164
EX_PTRC	0	0	0	0
EX_pydxn(e)	0	0	0	0
EX_pyr(e)	0	0	0	0
EX_raff(e)	0	0	0	0
EX_rfvn(e)	5.54933e-19	0	-1.42862e-19	0
EX_RIB(e)	0	0	0	0
EX_rnam(e)	0	0	-7.2685e-21	-1.48286e-17
EX_sbtd(e)	0	0	0	0
EX_ser-L(e)	-0.01056	0	-0.0014	0
EX_sphings(e)	0	0	0	0
EX_SPMD	0	0	0	0
EX_strcoa(e)	-5.49386e-18	0	0	0
EX_succ(e)	0	0.039125	0	0.0470205
EX_sucr(e)	0	0	0	0
EX_tdcoa	0	0	0	0
EX_thr-L(e)	-0.00746	-0.04469	-0.000833766	-0.0203136
EX_THYMD	0	0	0	0
EX_trp-L(e)	-0.00092	-0.00092	-0.000119481	-0.000418182
EX_tyr-L(e)	-0.451502	-0.00872	-0.121932	-0.00396364
EX_ura(e)	0	0	0	0
EX_urea(e)	0	0	0	0
EX_URI	0	0	0	0
EX_val-L(e)	-0.03742	-0.03742	-0.00485974	-0.0170091
EX_xan(e)	0	0	0	0
EX_xtsn(e)	0	0	0	0
F6Ptg	-6e-05	0	0	0
FA_3ACPH	0	0	0	0
FA_4ACPH	0	0	0	0
FA140ACPH	0.000513333	0.00469	-2.44709e-29	0
FA160ACPH	0	-1.1603e-17	-0.0002141	0
FA180ACPH	0	1	0.0002141	1
FA182ACPH	0	0	0	0
FACOAL1	0	0	0	0
FACOAL140	0.000513333	0.00469	0	0
FACOAL140m	0	0	0	0
FACOAL160	0	-1.1603e-17	0.000104824	4.76086e-28
FACOAL160m	0	0	0	0
FACOAL180	-5.49386e-18	0	0	4.69885e-26
FACOAL180m	0	0	0	0
FACOAL182	8e-05	8e-05	1.03896e-05	3.63636e-05
FACOAL182m	0	0	0	0
FACOAL1m	0	0	0	0
FACOAL2	0	-1	0	-1
FACOAL2m	0	1	0	1
FADS	-5.54933e-19	0	1.42862e-19	0
FAS100COAr	0	0	0	0
FAS120COAr	0	0	0	0
FAS140COAr	0	0	0	0
FAS160COAr	0	0	1.13059e-29	0
FAS180COAr	0	0	0	0
FAS203COA	0	0	0	0
FAS204COA	0	0	0	0
FAS224COA	0	0	0	0
FAS225COA	0	0	0	0
FAS60COAr	0	0	0	0
FAS80COAr	0	0	0	0
FBAg	6e-05	0	7.79221e-06	-1.14457e-26
FBP26	0	0	0	0
FBPg	0	0	0	-7.70229e-28
FCL	0.189385	0	-1.24419e-26	0.457691
FCLT	0.00065	0.00065	8.44156e-05	0.000295455
FE3te	0	0	0	0.245255
FERCOAL	0	0	0	0
FERCOALm	0	0	0	0
FMETTRNAt	0	0	0	0
FMNAT	-5.54933e-19	0	1.42862e-19	0
FMT	0	0	0	0
FOLt	1.80235e-17	1.81866e-17	-5.7438e-22	-9.22834e-17
FORt	0.00037	0.00037	4.80519e-05	0.000168182
FORter	0.00037	0.00037	4.80519e-05	0.000168182
FRDg	0.0016	0	0	0
FRDm	0	0	0	0
FRDPtr	-0.00074	-0.00074	-9.61039e-05	-0.000336364
FRUte	0	0	0	0
FRUtg	0	0	0	0
FTHFLr	0	0	0	0
FUMc	0.0702339	-0.039125	0.0631512	-0.0470205
FUMg	-0.0016	0	-0.000749351	0
FUMtg	0	0	0.000749351	0
FXN	0	0	0	0.0613136
G3PDg	0	0	0	0
G3PDm	0	0.006815	0	0.0470205
G5SADs	0.05032	1	-0.0027859	0.890709
G5SDr	0.131694	0	0.0602848	-3.40157e-26
G6P_Atg	0	0	0	0
G6PDHg	0	0	-8.60248e-29	0
G6PEg	0	0	0	1.24388e-27
G6Ptg	-0.00154	-0.00044	-0.000192208	-0.0002
gal6dgtg	0	0	0	0
GALKx	0	0	0	0
GALS3a	0	0	0	0
GALte	0	0	0	0
GALtg	0	0	0	0
GALU	0	0	0	1.38112e-27
GAMKg	0	0	0	0
GAPD	-0.00012	-0.00012	-1.55844e-05	-5.45455e-05
GAPDg	0.00012	0.006815	1.55844e-05	0.0470205
GAT	0	0	0	0
GCCbm	0.00022	0.02487	0	0.0113045
GCCm	0.00022	0.02487	0	0.0113045
GCVL1	0.00022	0.02487	0	0.0113045
GDPter	0	0	0	0
GF6PTAr	0	0	0	0
GHMT	1.80088e-17	0.98742	1.55828e-27	0.994282
GHMTm	0	-1	2.85714e-05	-1
GK1	-6e-05	-6e-05	-7.79221e-06	-2.72727e-05
GK1er	0	0	0	5.67256e-32
GLCAt2	0	0	0	0
GLCAtg	0	0	0	0
GLCBt2	-0.00154	-0.00044	-0.0002	-0.0002
GLCBtg	-0.00154	-0.00044	-0.0002	-0.0002
GLCDHm	0	-0.15718	0	-0.161132
GlcNKg	0	0	0	0
GLCNt	0	0	0	0
GLCNtg	0	0	0	0
GLINCOAt	0	0	-1.61791e-19	0
GLINCOAtg	0	0	0	0
GLINCOAtr	-8e-05	0	-1.03896e-05	0
GLNSm	0.01274	0	1.42857e-05	0
GLNt	0	0	0	0
GLNtg	0.00332	0.01407	0.00207143	0.0969909
GLNtn	0	0	0	0
GLNTRS	0	0	0	0
GLNTRSm	0	0	0	0
GLTMte	0	-0.00199	0	0.0896909
GLU5K	0.131694	0	0.0602848	0
GLUCYSL	0.00072	0.00072	9.35065e-05	0.000327273
GLUDxm	0.111052	-0.10421	0.0636928	-0.270859
GLUDy	0.372548	0.09941	0.0576482	0.357777
GLUKg	0.00154	0.00044	0.0002	0.0002
GLUt6	0.0619921	0.09805	0.003	0.003
GLUtg	-0.00332	-0.01407	-0.00207143	-0.0969909
GLUtn	0	0	0	0
GLUTRS	0	0	0	0
GLUTRSm	0	0	0	0
GLYALDte	0	0.11777	0	0.156409
GLYC3Ptg	0	-0.006815	0	-0.0497705
GLYC3Ptr	0	0	0	-0.00275
GLYCKr	0	0.03941	0	0.00472273
GLYCRt	0	0	0	0
GLYCRtg	0	0	0	0
GLYCte	0	0	0	0
GLYCtg	0	0.006815	0	0.0497705
GLYK	0	0.006815	0	0.0497705
GLYOX1	0	0	0	0
GLYt6	0	0	-7.79221e-05	0
GLYTRS	0	0	0	0
GMPR	0.00332	0.01407	0.00207143	0.0969909
GMPS2	0	0	0	0
GMPSg	-0.00332	-0.01407	-0.00207143	-0.0969909
GMPter	0	0	0	0
GNAD	0	0	0	0
GND	0	0	0	0
GPAMm_LI	0	0	0	0
GPAT	0	0	0	0
GPPAMm	0	-0.00199	0	0.0896909
GPRTg	0	0	0	0
GRTT	0.00139	0.00139	0.000180519	0.000631818
GSADH	0.0813739	-1	0.0630707	-0.890709
GSNt	0	0	0	0
GSS	0	0	0	0
GTHOXtg	0	0.5	0	0.5
GTHP	0	0	0	0
GTHPm	0	-0.5	0	-0.5
GTHPx	0	0.5	0	0.5
GTHRDtg	0	-1	0	-1
GTHS	0.00072	0.00072	9.35065e-05	0.000327273
GTSTRYS	0.00036	0.00036	4.67532e-05	0.000163636
GUACYC	0	0	0	0
GUAD	0	0	0	0
GUAte	0	0	0	0
GUAtg	0	0	0	0
GULOm	0	0	0	0
H2O2t	0	-0.00116	0	-0.000527273
H2O2tg	0	-0.5	0	-0.5
H2Ot5	-0.194036	0.67904	0.0683175	0.335714
H2Oter	0	-0.555922	-0.261544	0
H2Otg	0.00516	1	0.00415844	1
H2Otn	0	0	-1.62659e-27	0
H2Ste	0	-0.00106	0	-0.000481818
H3MS	0	0	0	0
H3MS2	0	0	0	0
HACD1m	-0.000513333	-0.00469	-0.000104824	-4.76134e-28
HACD2m	-0.000513333	-0.00469	-0.000104824	-4.76084e-28
HACD3m	-0.000513333	-0.00469	-0.000104824	-4.76084e-28
HACD4m	-0.000513333	-0.00469	-0.000104824	-4.76027e-28
HACD5m	-0.000513333	-0.00469	-0.000104824	-4.76027e-28
HACD6m	-0.000513333	-0.00469	-0.000104824	-4.76054e-28
HACD7m	-2.38957e-31	-5.06751e-31	-0.000104824	-4.76064e-28
HACD8m	0	0	-2.37413e-27	0
HACOADm	0	0	0	0
HBUHL1m	0.000513333	0.00473	-3.021e-29	0
HBUR1m	0.000513333	0.00473	-3.02136e-29	0
HCO3Em	0.0894091	-0.96737	-0.0609293	-0.998105
HCO3te	0.0802457	-1	-0.061685	-1
HCYSMT	0	0	0	0
HCYSt	-0.00289	0.00918	-0.000375325	0.00417273
HDCAt	0	0	0.000318924	-3.25566e-27
HDCAter	0	0	0	0
HDCOADm	0	0	0.000104824	4.76064e-28
hdd2coatg	-2.41175e-31	0	-0.000104824	-4.76061e-28
HDDHL5m	0.000513333	0.00473	-3.01851e-29	0
HDDR5m	0.000513333	0.00473	-3.01892e-29	0
HDEHL4m	0.000513333	0.00473	-3.01934e-29	0
HDER4m	0.000513333	0.00473	-3.01974e-29	0
HDMAT7m	0	-4e-05	5.79678e-30	0
HEMAT2m	0.000513333	0.00473	-3.02085e-29	0
HEMEASm	0.00065	0.00065	8.44156e-05	0.000295455
HEMEOSm	0.00065	0.00065	8.44156e-05	0.000295455
HEX4g	0	0	0	0
HEX7g	0	0	0	7.70253e-28
HEXg	0	0	0	0
HGLUte	0	0	0	0
HHDHL7m	0	4e-05	-5.77959e-30	0
HHDR7m	0	4e-05	-5.78438e-30	0
HHYHL2m	0.000513333	0.00473	-3.021e-29	0
HHYR2m	0.000513333	0.00473	-3.02136e-29	0
HIBHrm	0	0	0	0
HISt6	-0.00384	-0.00384	-0.000498701	-0.00174545
HISTRS	0	0	0	0
HKA	0	0	0	0
HMGCOARm	0.00417	0.00417	0.000541558	0.00189545
HOCHL3m	0.000513333	0.00473	-3.02017e-29	0
HOCR3m	0.000513333	0.00473	-3.02055e-29	0
HODHL8m	0	4e-05	0.0002141	0
HODR8m	0	4e-05	0.0002141	0
HOHENED	0	0	0	0
HOXPRx	0	0	0	0
HP5CD	0.15254	1	2.5974e-05	1
HPCOA	0	0	0	0
HPDOAi	0	0	0	0
HPDOCi	0	0	0	0
HPROa	0	0	0	0
HPROte	0	0	0	0
HPROx	0	0	0	0
HPROy	0	0	0	0
HSD	0	0	0	0
HSK	0	0	0	0
HTDHL6m	0.000513333	0.00473	-3.01768e-29	0
HTDR6m	0.000513333	0.00473	-3.0173e-29	0
HXANte	0	0	0	0
HXANtg	0	0	0	0
HXCOADm	0.000513333	0.00469	0.000104824	4.76056e-28
HXCOAter	0	0	0	0
hxcoatg	0.000513333	0.00469	0.000104824	4.76057e-28
hxd2coatg	-0.000513333	-0.00469	-0.000104824	-4.76054e-28
HXDCALter	0	0	0	0
HXPRTg	0	0	0	0
HYDte	1	1	-0.158425	1
HYDtn	0	0	0	0
HYDtr	-0.0111	0.551912	-0.00144156	-0.00457273
I14BP1P	0	0	0	0
ICDHym	0.0380479	0	0.000671243	0
IDALDte	0	0	0	0
IDPtn	0	0	0	0
ILDH	0	0	0	0
ILEt6	-0.05987	-0.05987	-0.00777532	-0.0272136
ILETAm	0	0	-2.37355e-27	0
ILETRS	0	0	0	0
IMPDg	-0.00332	-0.01407	-0.00207143	-0.0969909
INDACt	0	0	0	0
INDLACt	0	0	0	0
INDPYRD	0	0	0	0
INDPYRt	0	0	0	0
INO1	0	0	0.000135065	0
INOSTt	0	0	0	0
INOSTtr	0	0	0	0
INSt	-0.00132	0	-0.000171429	0
INSter	0	0	0	0
INStg	0	0	0	0
IPCS_LI	0.00104	0	0.000135065	0
IPCte	0.00104	0	0.000135065	0
IPCter	0.00104	0	0.000135065	0
IPDDIg	0.00139	0.00139	0.000180519	0.000631818
IPDPtg	0.00139	0.00139	0.000180519	0.000631818
IPDPUPT	0	0	0	0
IPP5P2m	0	0	0	0
IPP5Pm	0	0	0	0
ITPP	0	3.83263e-22	0	2.02284e-21
ITPtn	0	0	0	0
KNAMm	0	0	0	0
KYNASE1	0	0	0	0
KYNASE2	0	0	0	0
KYNASE3	0	0	0	0
L14DMm	0	0	0	0
LACDtg	0	0	0	0
LDH_Dg	0	0	0	0
LEUt6	-0.06404	-0.06404	-0.00831688	-0.0291091
LEUTAm	0.00417	0.00417	0.000541558	0.00189545
LEUTRS	0	0	0	0
LGTHL1	0	0	0	0
LGTHL1m	0	0	0	0
LHR	0	0	0	0
LINCOAt	0	0	0	0
LINCOAtg	0	0	0	0
LINCOAtr	0	0	0	0
LIPIN	0.0003	0.164375	3.8961e-05	0.211075
LIT	-0.00065	-0.00065	-8.44156e-05	-0.24555
LNSTLSr	0.00037	0.00037	4.80519e-05	0.000168182
LSTO2r	0	0	0	0
LTHSTRLt	0	0	0	0
LTHSTRLtr	0	0	0	0
LYSt6	-0.00486	-0.00486	-0.000631169	-0.00220909
LYSTRS	0	0	0	0
MAG3Ptr	0	0	0	0
MAGLS	0	0.163995	0	0.210902
MALCOAtr	0	0	-1.11072e-29	0
MALCODC	0.00191333	0	0	0
MALT1	0	0	0	0
MALtg	0	0.034955	0	0.0470205
MALTte	0	0	0	0
MAN1PT1	0.0002	0.0002	2.5974e-05	9.09091e-05
MAN6PI	-0.0002	-0.0002	-2.5974e-05	-9.09091e-05
MAN6Pte	0	0	0	0
MAN6Ptg	0	0	0	0
MannanDegr	0	0	0	0
MannanSys	0.0002	0.0002	2.5974e-05	9.09091e-05
MANNANt	0	0	0	0
MANte	0	0	0	0
MANtg	0	0	0	0
MAT6m	0.000513333	0.00473	-3.01722e-29	0
MCC	0	1	0	1
MCCcyt	0.00417	-0.99583	0.000541558	-0.998105
MCMAT2m	0.000513333	0.00473	-3.02086e-29	0
MCMAT3m	0.000513333	0.00473	-3.02012e-29	0
MCMAT4m	0.000513333	0.00473	-3.02086e-29	0
MCMAT5m	0.000513333	0.00473	-3.01938e-29	0
MCMAT6m	0.000513333	0.00473	-3.01864e-29	0
MCMAT7m	0	4e-05	-5.73853e-30	0
MCMAT8m	0	4e-05	0.0002141	0
MCOATAm	0.00308	0.02846	0.0002141	0
MDH	-0.15234	-0.00417	0	0
MDHg	-0.0016	-0.034955	-0.000749351	-0.0470205
MDRPD	0.00036	0.00036	4.67532e-05	0.000163636
ME1m	0	0	0.000654545	0
melibtg	0	0	0	0
METAT	0.00325	0.00325	0.000422078	0.00147727
METS	0	0.01207	0	0.00548636
METt6	-0.01207	0	-0.00156753	0
METTRNAt	0	0	0	0
METTRS	0	0	0	0
METTRSm	0	0	0	0
MEVtg	0	0	0.000541558	0
MGCOAH2	0.00417	0.00417	0.000541558	0.00189545
MI1PP	0.00104	0	0	0
MI1PSB	0.00104	0	0	0
MI3PP	0	0	0.000135065	0
MI4PP	0	0	0	0
MMCSm	0	0	0	0
MMEm	0	0	0	-5.84139e-27
MMMm	0	0	0	0
MSTa	0	0	0	0
MTAP	0.00036	0.00036	4.67532e-05	0.000163636
MTHFR1	0	0.01207	0	0.00548636
MTHGXLte	0	0	0	0
MTHPTGHM	0	0	0	0
MTRI	0.00036	0.00036	4.67532e-05	0.000163636
MVAKc	0.00417	0.00417	0	0.00189545
MVAKg	0	0	0.000541558	0
NACt	0	0	0	0
NADHDHmm	0.232824	0	0.12716	0
NADHmr	-0.00074	-0.00074	-9.61039e-05	-0.000336364
NADK	0	1.85358e-18	1.84334e-33	1.48286e-17
NADPH_CYOR	0.0264079	0	0	0
NADPHmr	0.00611	0.00611	0.000793506	0.00277727
NADS	5.29008e-19	0	7.2685e-21	1.48286e-17
NAMS	5.29008e-19	0	7.2685e-21	1.48286e-17
NCAMt	-5.29008e-19	0	0	0
NDPK1	0.0003	-0.9998	2.5974e-05	-0.999864
NDPK10	0	0	0	0
NDPK2	0	0	0	1.38124e-27
NDPK3	0.0009704	0.00096	0.000126026	0.00593636
NDPK4	0	0	0	0
NDPK5	0	0	0	0
NDPK6	0	0	0	0
NDPK7	0	0	0	0
NDPK8	0	0	0	0
NDPK9	0	0.0001	0	1.81818e-05
NDPKn1	0	0	0	0
NDPKn10	0	0	0	0
NDPKn2	0	0	0	0
NDPKn3	0	0	0	0
NDPKn4	0	0	0	0
NDPKn5	0	0	0	0
NDPKn6	0	0	0	0
NDPKn7	0	0	0	0
NDPKn8	0	0	0	0
NDPKn9	0	0	0	0
NDSIR2	0	0	0	0
NH3t	0.45143	0	0.117764	0.00395909
nh3tg	-0.00332	-0.01407	-0.00207143	-0.0969909
NH4Dis	0.47071	0.02003	0.121279	0.292186
NH4t2	0	0	0	0
NH4tg	0	0	0	0.193982
NMAT2	5.29008e-19	0	7.2685e-21	1.48286e-17
NO2te	0	0	0	0
NO3R	0	0	0	0
NO3te	0	0	0	0
NOADPRPAte	0	0	0	0
NPRT2	5.29008e-19	0	7.2685e-21	1.48286e-17
NRt2	0	0	0	0
NTRLASE	0	0	0	0
O2t	-0.133464	-0.006025	-0.065	-0.065
O2ter	-0.00432	-0.00432	-0.000561039	-0.00196364
OCCOADm	0.000513333	0.00469	0.000104824	4.76027e-28
occoatg	0.000513333	0.00469	0.000104824	4.76033e-28
ocd2coatg	-0.000513333	-0.00469	-0.000104824	-4.76027e-28
OCDCA_exch	5.49386e-18	4e-05	0.0002141	-4.69912e-26
OCDCAt	5.49386e-18	4e-05	0.0002141	-4.69912e-26
OCDCYAt	8e-05	-0.32791	1.03896e-05	-0.421768
OCDMAT8m	0	4e-05	0.0002141	0
OCMAT3m	0.000513333	0.00473	-3.02012e-29	0
OCOAT1r_m	0	0	0	0
ODH1mi	0	0	0	0
ODH2mi	0	0	-2.3664e-27	0
ODHmi	0.00417	0.00417	0.000541558	0.00189545
OHPHM	0	0	0	0
OLCOAte	0	0	0	0
OLCOAtg	0	0	0	0
OLCOAtr	0	0	0	0
OMPDCg	0	0	0	0
ORNDC	0.00036	0.00036	4.67532e-05	0.000163636
ORNtg	0	0	0	0
OROTtg	0	-2.52977e-31	0	9.7561e-32
ORPTg	0	2.52977e-31	0	-9.7561e-32
P5CD_i	0	0.94968	0	1
P5CRr	0.05032	0.05032	-0.0027859	-0.109291
PALIte	-0.0003104	-0.165335	-4.03117e-05	-0.217011
PALItr	-1.04e-05	-0.00096	-1.35065e-06	-0.00593636
PANK	0	0	6.04938e-30	0
PCLItr	0.00086	0.00086	0.000111688	0.000390909
PDHe1	0.0366479	0	0	0
PDHe2	0.0366479	0	-2.38785e-29	0
PDHe3	0.0408179	0.00417	0.000541558	0.00189545
PELItr	0.0001	-0.00086	1.2987e-05	-0.000390909
PEM1	0.00086	0.00086	0.000111688	0.000390909
PEM2	0.00086	0.00086	0.000111688	0.000390909
PEM2r	0.00086	0.00086	0.000111688	0.000390909
PEPt	2.45205e-31	0.034955	4.17339e-28	0.0470205
PFK26	0	0	0	0
PFKg	6e-05	0	7.79221e-06	0
PGCDr	0	0	0	0
PGDH	0	0	-8.60244e-29	0
PGI1	0	0	0	0
PGI2	0.0005	0.00044	5.71429e-05	0.0002
PGIg1	0	0	0	0
PGIg2	0	0	7.79221e-06	0
PGK	0	0	0	0
PGKg	0	0.006695	0	0.0469659
PGL	0	0	0	0
PGLg	0	0	-8.60255e-29	0
PGLYCtr	0	0	0	0.00275
PGM	0	-0.046105	0	-0.0516886
PGMT	0	0	0	-1.38112e-27
PHCHGS	-0.15254	-1	-2.5974e-05	-1
PHE4MOi	0	0	0	0
PHEt6	-0.02738	-0.02738	-0.00355584	-0.0124455
PHETA1	0	-0.00199	0	0.0896909
PHETRS	0	0	0	0
PI45BPP_LI	0	0	0	0
PI45BPP_LI_M	0	0	0	0
PI4P5K_LI	0	0	0	0
PI4P5K_LI_M	0	0	0	0
PIBPm	0	0	0	0
PIN3K_LI	0	0	0	0
PIN3K_LI_M	0	0	0	0
PIN3K2	0	0	0	0
PIN4K_LI	0	0	9.27262e-31	0
PINOS_LI_M	0.00104	0	0.000135065	0
PIt2p	0.00172	0.006815	0.000764935	0.0470205
PIt6	0.00198	-0.164335	0.000257143	-0.211057
PMANM	-0.0002	-0.0002	-2.5974e-05	-9.09091e-05
PMEVK	0.00417	0.00417	0.000541558	0.00189545
PMTCOAte	0	0	0	0
PMTCOAter	0	1.1603e-17	0	0
PMTCOAtg	0	0	0	0
PNS1	0	0	0	0
PNS2	0	0	0	0
PNS3	0	0	0	0
PNS4	0	0	0	0
PNTOt2	0.00018	0.00018	2.33766e-05	8.18182e-05
PPA	0.00922373	0	0	0
PPA_1	0	0	2.27829e-06	0
PPA_1v	0	0	0	0
PPAT	0	0	7.06458e-30	0
PPAte	0	1.85592e-28	-2.37852e-27	-5.84144e-27
PPCD	0	0	8.05828e-30	0
PPCKg	-0.0016	-0.034955	-0.000749351	-0.0470205
PPCL	0	0	6.46608e-30	0
PPCOAC	0	-1.86429e-28	0	5.84103e-27
PPCOACm	0	0	0	0
PPDGP	0	0	0	0.00275
PPDGPS	0	0	0	0.00275
PPDKg	0.0016	0	0.000749351	0
PPItr	0.0007504	0.0017	9.74545e-05	0.00627273
PPPGO	0.00065	0.00065	8.44156e-05	0.000295455
PPSD	0	0.00096	0	0.000436364
PPSS	0	0.00096	0	0.000436364
PPT	0	0	0	0
PROabc	0	0	0	0
PROt6	0	0	0.00932096	0.132164
PROTRS	0	0	0	0
PRPPSic	0.00036	0.00036	4.67532e-05	0.000163636
PRPPSix	0	-2.2354e-31	0	9.75612e-32
PTDINOter	-1.04e-05	0	-1.35065e-06	0
PTR	0.00605	0.561972	0.26233	0.00275
PTR1	0	0	0	0
PTR1fol	1.80235e-17	1.81866e-17	-5.7438e-22	-9.22834e-17
PTRCtt	0	0	0	0
PUNP8I	0	0	7.2685e-21	1.48286e-17
PYDAMK	0	0	0	0
PYDXK	0	0	0	0
PYDXNK	0	0	0	0
PYDXNte	0	0	0	0
PYK	0	0.01115	0	0.00466818
PYRt2	0	0	0	0
PYRtg	0.0016	0	0.000749351	0
R5Ptg	0.00024	0.00024	3.11688e-05	0.000109091
RAFFH	0	0	0	0
RAFte	0	0	0	0
RBK_Dg	0	0	0	0
RBLtg	0	0	0	0
RFVNt	-5.54933e-19	0	1.42862e-19	0
RIBK	0	0	7.26851e-21	1.48286e-17
RIBt2	0	0	0	0
RNAMte	0	0	-7.2685e-21	-1.48286e-17
RNDR1(c)	-6e-05	-6e-05	-7.79221e-06	-2.72727e-05
RNDR1(n)	0	0	0	0
RNDR2(c)	0.00022	-0.0011	2.85714e-05	-0.0005
RNDR2(n)	0	0	0	0
RNDR3(c)	0.0009896	0	0.000128519	0
RNDR3(n)	0	0	0	0
RNDR4(c)	0	0	0	0
RNDR4(n)	0	0	0	0
RPE	0	0	-8.60237e-29	0
RPEg	-0.00024	-0.00024	-3.11688e-05	-0.000109091
RPI	-0.00024	-0.00024	-3.11688e-05	-0.000109091
S6PFH	0	0	0	1.24388e-27
S6PSyn	0	0	0	1.38116e-27
S7Ptg	0	0	0	0
SAM24MTr	0.00031	0.00031	4.02597e-05	0.000140909
SBPP1r	0	0.561972	0	0
SBTD_D	0	0	0	0
SBTDte	0	0	0	0
SERAT	1.37726e-29	0	-1.66656e-27	-1.51993e-27
SERPTr	0	-1.1603e-17	1.12554e-29	0
SERt6	-0.01056	0	-0.0014	0
SERter	0	1.1603e-17	-1.12554e-29	0
SERTRS	0	0	0	0
SGPL12r	0	0	0	0
SHMTc2	0.189385	0	0	0.457691
SHSL1	0	0	0	0
SINCOAL	0	0	0	0
SINCOALm	0	0	0	0
SLCYSS	0	0	0	0
SMS	0	0	0	0
SMtr	0	0	0	0
SPHINGSte	0	0	0	0
SPHINGStr	0	0	0	0
SPHK212r	0	0.561972	0	0
SPHK21r	0.00605	0	0.26233	0
SPHPLr	0	0	0	0
SPMDt	0	0	0	0
SPMS	0.00036	0.00036	4.67532e-05	0.000163636
SPYR	0	0	0	0
SQLMer	0.00037	0.00037	4.80519e-05	0.000168182
SQSm	0	0	0	0
SQSr	0.00037	0.00037	4.80519e-05	0.000168182
SS1P	0.00605	0	0.26233	0
SSALym	0	0	0	0
ST14DMr	0.00037	0.00037	4.80519e-05	0.000168182
stchstg	0	0	0	0
STDCOAtr	0	0	0	0
STFH	0	0	0	0
STRCOAte	-5.49386e-18	0	0	0
STRCOAtg	0	0	0	0
STRCOAtr	0	0	0	0
suc6ptg	0	0	0	0
SUCCte	0	0.039125	0	0.0470205
SUCCtg	-0.0016	0	0	0
SUCD1rm	-0.00725	-0.039125	-0.00127532	-0.0489159
SUCD2_u6m	0.00885	0	0.00127532	0.00189545
SUCOADPm	0	1	0	0.912609
SUCOGDPm	0	-1	0	-1
SUCR1	0	0	0	0
SUCRte	0	0	0	0
sucrtg	0	0	0	0
TA6PK	0	0	0	0
TAGLS	0	0	0	0
TAGtr	8e-05	0	1.03896e-05	0
TAL	-0.00012	-0.00012	-1.55844e-05	-5.45455e-05
TAM	0	0	0	0
TCAFCOAL	0	0	0	0
TCAFCOALm	0	0	0	0
TCINCOAL	0	0	0	0
TCINCOALm	0	0	0	0
TDCOADm	0.000513333	0.00469	0.000104824	0
TDCOAt	0	0	0	0
TDCOAtg	2.39641e-31	5.06747e-31	0.000104824	0
TDCOAtr	0	0	0	0
tdd2coatg	-0.000513333	-0.00469	-0.000104824	0
TDPGDH	0	0	0	0
TDPX2	0	0.00116	0	0.000527273
TDPXg	0	0	0	0
THDSTIL	0	0	0	0
THFGLUS	0	0	0	0
THRA	0.00104	0.03827	0	0.0173955
THRS	0	0	0	0
THRt6	0.00746	0.04469	0.000833766	0.0203136
THRTS	0	0	0	0
THYMDt	0	0	0	0
TKT1	-0.00012	-0.00012	-1.55844e-05	-5.45455e-05
TKT2	-0.00012	-0.00012	-1.55844e-05	-5.45455e-05
TMDK1m	0	0	0	0
TPIg	6e-05	0.006815	7.79221e-06	0.0470205
TRPabc	0.00092	0.00092	0.000119481	0.000418182
TRPAS1a	0	0	0	0
TRPDOX	0.0011496	0	0.000149299	0
TRPDOXg	0	0	0	0
trpoxtg	0	1.85358e-18	0	1.48286e-17
TRPOXtn	0	0	0	0
TRPRDtg	0	-1.85358e-18	0	-1.48286e-17
TRPTRS	0	0	0	0
TRYR	0.0011496	0	0.000149299	1.48286e-17
TRYRg	0	-1.85358e-18	0	-1.48286e-17
TRYRn	0	0	0	0
TRYS	0.00036	0.00036	4.67532e-05	0.000163636
TS	0	0	0	0
TSm	0.00022	0.00022	2.85714e-05	0.0001
TXN2	0	0	0	0
TXN2n	0	0	0	0
TYRabc	0.451502	0.00872	0.121932	0.00396364
TYRTA	0.442782	0	0.120799	0
TYRTRS	0	0	0	0
UDPAGPP	0	0	0	0
UDPDPS	0	0	0	0
UDPG4E	0	0	0	0
UDPGALM	0	0	0	0
UDPGALtg	0	0	0	0
UMPK	0	0	0	0
UMPtg	0	0	0	0
UPPRTr	0	0	-1.33401e-29	0
URAt	0	0	0	0
URAtn	0	0	0	0
UREAt	0	0	0	0
UREAtg	0	0	0	0
URIK1	0	0	1.2987e-05	0
URIK2	0.0001	0	0	4.54545e-05
URIK3	0	0.0001	0	0
URIRHn	0	0	1.62639e-27	0
URIt	0	0	0	0
URItn	0	0	-1.62639e-27	0
USPx	0	0	0	0
VALt6	-0.03742	-0.03742	-0.00485974	-0.0170091
VALTAm	0	0	0	0
VALTRS	0	0	0	0
XANte	0	0	0	0
XANtg	0	0	0	0
XPRTgr	0	0	0	0
XTSNt	0	0	0	0
XU5PDtg	-0.00024	-0.00024	-3.11688e-05	-0.000109091
XYLKg	0	0	0	0
XYLUtg	0	0	0	0
ZYMSTtr	6e-05	6e-05	7.79221e-06	2.72727e-05
