# Supplementary material for: Revealing the mystery of metabolic adaptations using a genome scale model of Leishmania infantum
Source: Sci Rep. 2017 Aug 31;7:10262. doi: 10.1038/s41598-017-10743-x (PMC5579285; doi:10.1038/s41598-017-10743-x)
Supplement: Supplementary file 7 — Supplementary Table S4 [file 41598_2017_10743_MOESM7_ESM.xlsx]

## Sheet: Number_of_flux_couplings
Reaction Abbreviation	Total Number of flux couplings	Component Number
ACACT3rm	81	1
ACACT4rm	81	1			Greater than average number of flux-couplings (average connectivity in flux-coupled graph)
ACACT5rm	81	1
ACACT6rm	81	1			Lower than average number of flux-couplings (average connectivity in flux-coupled graph)
DCCOADm	81	1
dccoatg	81	1
dccoatm	81	1
dcd2coatg	81	1
dcd2coatm	81	1
DDCOADm	81	1
ddcoatg	81	1
ddcoatm	81	1
ddd2coatg	81	1
ddd2coatm	81	1
ECOAH3m	81	1
ECOAH4m	81	1
ECOAH5m	81	1
ECOAH6m	81	1
HACD3m	81	1
HACD4m	81	1
HACD5m	81	1
HACD6m	81	1
hxcoatg	81	1
OCCOADm	81	1
occoatg	81	1
occoatm	81	1
ocd2coatg	81	1
ocd2coatm	81	1
TDCOADm	81	1
tdd2coatg	81	1
tdd2coatm	81	1
PDHe3	76	1
EX_o2(e)	70	1
O2t	70	1
C14STRr	68	1
C22STDSr	68	1
C24STRer	68	1
C3STDH1r	68	1
C3STDH2r	68	1
C3STKR1r	68	1
C3STKR2r	68	1
C4STMO1r	68	1
C4STMO2r	68	1
C5STDSr	68	1
C8STIr	68	1
ERGSTe	68	1
ERGSTtr	68	1
EX_ergst	68	1
FORter	68	1
FRDPtr	68	1
LNSTLSr	68	1
NADPHmr	68	1
SAM24MTr	68	1
SQLMer	68	1
SQSr	68	1
ST14DMr	68	1
3MBTm	66	1
ACOAD8m	66	1
DMATT	66	1
DMPPtg	66	1
DPMVD	66	1
EX_leu-L(e)	66	1
GRTT	66	1
HMGCOARm	66	1
IPDDIg	66	1
IPDPtg	66	1
LEUt6	66	1
LEUTAm	66	1
LT	66	1
MEVtm	66	1
MGCOAH2	66	1
ODHmi	66	1
PMEVK	66	1
ACACT1rm	60	1
ACACT2rm	60	1
ACMAT1m	60	1
ACOATAm	60	1
BTCOADm	60	1
btcoatg	60	1
btcoatm	60	1
BTMAT1m	60	1
butd2coatg	60	1
butd2coatm	60	1
DDMAT5m	60	1
DEMAT4m	60	1
ECOAH1m	60	1
ECOAH2m	60	1
HACD1m	60	1
HACD2m	60	1
HBUHL1m	60	1
HBUR1m	60	1
HDDHL5m	60	1
HDDR5m	60	1
HDEHL4m	60	1
HDER4m	60	1
HEMAT2m	60	1
HHYHL2m	60	1
HHYR2m	60	1
HOCHL3m	60	1
HOCR3m	60	1
HTDHL6m	60	1
HTDR6m	60	1
HXCOADm	60	1
hxcoatm	60	1
hxd2coatg	60	1
hxd2coatm	60	1
MAT6m	60	1
MCMAT2m	60	1
MCMAT3m	60	1
MCMAT4m	60	1
MCMAT5m	60	1
MCMAT6m	60	1
OCMAT3m	60	1
accoatg	58	1
ACCOAC	50	1
FAS100COAr	44	1
FAS120COAr	44	1
FAS140COAr	44	1
FAS80COAr	44	1
HXCOAter	44	1
MALCOAtm	41	1
MCOATAm	41	1
METAT	38	1
CO2ter	37	1
FACOAL140m	34	1
HDMAT7m	34	1
HHDHL7m	34	1
HHDR7m	34	1
MCMAT7m	34	1
TTDCAtm	34	1
FA140ACPH	33	1
MYRSACPtm	33	1
EX_hemea	31	1
FRDPtm	31	1
HEMEASm	31	1
HEMEAte	31	1
hemeAtm	31	1
HEMEOSm	31	1
PHEMEtm	31	1
PPItm	31	1
FACOAL140	30	1
2MPTm	28	1
ACOAD9m	28	1
AHCYSter	28	1
ALDD4xm	28	1
AMETter	28	1
ECOAH16m	28	1
EX_val-L(e)	28	1
HACOADm	28	1
HIBHrm	28	1
MMCSm	28	1
ODH1mi	28	1
VALt6	28	1
VALTAm	28	1
VT	28	1
O2ter	27	1
PPItr	25	1
ASPCT	23	1
DHORD1	23	1
DHORTS	23	1
GDPtm	23	1
GTPtm	23	1
NDPK2	23	1
OMPDCg	23	1
OROTtg	23	1
ORPTg	23	1
PRPPSix	23	1
SUCOGDPm	23	1
UMPtg	23	1
5PMEVtg	22	1
AGLY3Pt	22	1
AGLY3Ptg	22	1
ALINCOAtg	22	1
DESAT182_15	22	1
DHAPAx_LI	22	1
EX_algy3p(e)	22	1
GLINCOAtg	22	1
LINCOAtg	22	1
MEVtg	22	1
MVAKg	22	1
OLCOAtg	22	1
PMTCOAtg	22	1
STRCOAtg	22	1
EX_UTP(e)	20	1
UMPK	20	1
UTPte	20	1
12d3k5mte	19	1
2MBDTm	19	1
ACACT10m_i	19	1
ACOAD10m	19	1
ADMDCi	19	1
CTPtm	19	1
CYStm	19	1
DPCK	19	1
ECOAH9m	19	1
ENPHE1	19	1
EX_12d3k5mte(e)	19	1
EX_ile-L(e)	19	1
EX_pnto-R(e)	19	1
EX_SPMD	19	1
HACD8m	19	1
ILEt6	19	1
ILETAm	19	1
ILT	19	1
MDRPD	19	1
MTAP	19	1
MTRI	19	1
ODH2mi	19	1
PANK	19	1
PNTOt2	19	1
PNTOtm	19	1
PPAT	19	1
PPCD	19	1
PPCL	19	1
SPMDt	19	1
SPMS	19	1
clpn_LIt	18	1
clpn_LItm	18	1
CLS	18	1
EX_clpn_LI	18	1
GLYC3Ptr	18	1
MMEm	18	1
MMMm	18	1
MVAKc	18	1
PGLYCtm	18	1
PGLYCtr	18	1
PPDGP	18	1
PPDGPS	18	1
cdag_LItm	17	1
COAter	17	1
10ftfht	16	0
CBPtg	16	1
CDALg	16	1
EX_FMETTRNA	16	0
EX_METTRNA	16	0
FMETTRNAt	16	0
FMETTRNAtm	16	0
FMT	16	0
METTRNAt	16	0
METTRNAtm	16	0
ARGNg	15	12
ARGt	15	12
ARGtg	15	12
EX_arg-L(e)	15	12
EX_ipc(e)	15	1
EX_urea(e)	15	12
INOSTtm	15	1
IPCS_LI	15	1
IPCte	15	1
IPCter	15	1
ORNtg	15	12
PINOS_LI_M	15	1
PTD1INOTm	15	1
PTDINOter	15	1
UREAt	15	12
UREAtg	15	12
ADK1m	14	1
CDAL	14	1
EX_fe2(e)	14	1
LIT	14	1
3DSPHRr	13	1
ACACT7rm	13	1
DHCRD1	13	1
DSATer	13	1
ECOAH7m	13	1
EX_fe3(e)	13	1
FE3te	13	1
FE3tm	13	1
FEtm	13	1
FXN	13	1
GND	13	11
HACD7m	13	1
HDCOADm	13	1
hdd2coatg	13	1
hdd2coatm	13	1
pmtcoatm	13	1
SERPTr	13	1
SERter	13	1
CPPPGO	12	1
CPPPGt	12	1
EX_cpppg3(e)	12	1
EX_gltm(e)	12	105
FCLT	12	1
GLTMte	12	105
GLTMtm	12	105
GPPAMm	12	105
PHETA1	12	105
PHEtm	12	105
PHPHYRtm	12	105
PPPGO	12	1
PTR	12	1
ACOAt	11	1
ACOAter	11	1
DAGLS	11	1
EX_acoa(e)	11	1
FACOAL182m	11	1
LINCOAtm	11	1
MAGLItm	11	1
MAGLS	11	1
ORNDC	11	12
6PGCtg	10	6
ACEtg	10	11
CDPCHOLtr	10	50
CEPT2	10	50
CHOLt	10	50
CK	10	50
CPCT	10	50
EX_chol(e)	10	50
G6PDHg	10	6
G6Ptg	10	1
GALU	10	1
GNAD	10	11
MALCOAtr	10	1
O2trm	10	1
PGDH	10	6
PGLg	10	6
PGMT	10	1
RPE	10	6
S6PFH	10	1
S6PSyn	10	1
suc6ptg	10	1
TRYRg	10	6
ACGAMt	9	11
ACGAMtg	9	11
DTMPK	9	90
DTTPte	9	90
EX_acgam(e)	9	11
EX_dttp(e)	9	90
GAMKg	9	11
HODHL8m	9	1
HODR8m	9	1
MCMAT8m	9	1
NDPK4	9	90
OCDMAT8m	9	1
34hppte	8	3
ALDD6xm	8	33
CH1	8	0
dhft	8	85
DIDPtn	8	87
DITPtn	8	87
DRIBtn	8	89
ETHAPter	8	1
EX_34hpp(e)	8	3
EX_dhf	8	85
EX_fol(e)	8	85
EX_ind3ac(e)	8	33
EX_man(e)	8	127
EX_mthgxl(e)	8	82
EX_no2(e)	8	135
EX_no3(e)	8	135
EX_sphings(e)	8	1
EX_tyr-L(e)	8	3
FOLt	8	85
FTHFLr	8	0
GLNtg	8	190
GLUtg	8	190
GLYOX1	8	82
GMPR	8	190
GMPSg	8	190
H2Otn	8	89
HDCAter	8	1
HEX4g	8	127
HYDtn	8	87
IDALDtm	8	33
IMPDg	8	190
IND3ACtm	8	33
INDACt	8	33
LGTHL1m	8	82
LTRPtm	8	82
MAN6Ptg	8	127
MANte	8	127
MANtg	8	127
MTHGXLte	8	82
MTHGXLtm	8	82
NDPK10	8	87
NDPKn10	8	87
NO2te	8	135
NO3R	8	135
NO3te	8	135
PTR1fol	8	85
SGPL12r	8	1
SPHINGSte	8	1
SPHINGStr	8	1
TYRabc	8	3
TYRTA	8	3
URAtn	8	89
URIRHn	8	89
URItn	8	89
ACGAM6Ptg	7	11
ASAT	7	1
DAGtm	7	1
DHASCBR	7	82
EASCBPm	7	82
EX_gam(e)	7	11
GF6PTAr	7	11
GlcNKg	7	11
GLCNt	7	11
GLCNtg	7	11
GPAT	7	11
H2O2tm	7	82
PEM1	7	1
PEM2	7	1
PEM2r	7	1
TRPOXtm	7	82
TRPRDtm	7	82
4HGLSD	6	5
ACALDtm	6	9
ACS2	6	16
AKGDe1	6	1
AKGDe2	6	1
ALCDHm	6	32
APHO	6	1
ARGSUCte	6	37
CITRte	6	37
CYOO6mm	6	1
CYTDt	6	64
DAGATm	6	1
DTMPtm	6	90
DUDPtn	6	91
DUTPtn	6	91
ETOHt	6	32
ETOHtm	6	32
EX_argsuc(e)	6	37
EX_citr(e)	6	37
EX_CYTD	6	64
EX_ETOH(e)	6	32
EX_h2s(e)	6	61
EX_hglu(e)	6	119
EX_hpro(e)	6	119
EX_ppa(e)	6	16
EX_smli	6	267
EX_sucr(e)	6	151
EX_thr-L(e)	6	9
FACOAL180m	6	1
FACOAL1m	6	1
GAPD	6	180
GDPter	6	183
GK1	6	183
GK1er	6	183
GMPter	6	183
GTHOXtg	6	197
GTHP	6	197
GTHPx	6	197
GTHRDtg	6	197
H2Ste	6	61
HGLUSAtm	6	5
HGLUte	6	119
HGLUtm	6	5
HPROte	6	119
NDPK6	6	91
NDPKn6	6	91
PELItm	6	241
PHCHGS	6	5
PPAte	6	16
PPCOAtm	6	16
PPSD	6	241
PPSS	6	241
PSLItm	6	241
SMLIte	6	267
SMS	6	267
SMtr	6	267
STRCOAtm	6	1
SUCR1	6	151
SUCRte	6	151
sucrtg	6	151
TAGLS	6	1
TAL	6	180
THRA	6	9
THRt6	6	9
TKT1	6	180
TKT2	6	180
TSm	6	90
ACODA	5	12
ACORNte	5	12
ATPSmm	5	1
CDAGS	5	1
CTPtr	5	1
CYOR_u6mm	5	1
DESAT180_9	5	1
EX_acorn(e)	5	12
NADPH_CYOR	5	1
OLCOAtr	5	1
PALItr	5	1
PI4P5K_LI	5	248
PPCOACm	5	1
ptd145bptm	5	248
PTD4INOtm	5	248
ACONTm	4	13
ADAm	4	19
ADNtm	4	19
ALADte	4	29
ALAR	4	29
ARGSSx	4	36
ARGSUCtg	4	36
ASCTm	4	1
ASNNg	4	39
ASNtg	4	39
CDPEAtr	4	51
CEPT1	4	51
CERte	4	52
CERtr	4	52
CITRtg	4	36
CSm	4	13
CYSS	4	61
DADKg	4	68
DADKm	4	69
dADPtg	4	68
DADPtm	4	69
DADPtn	4	70
dAMPtg	4	68
DAMPtm	4	69
DATPtn	4	70
DCTPte	4	233
DCYTD1	4	73
dCYTDte	4	73
DGDPter	4	75
DGK1er	4	75
DGMPter	4	75
DGTPte	4	232
DHAK	4	79
DHAPtm	4	81
DHAte	4	79
EK	4	96
EPCT	4	51
ETHAte	4	96
EX_alaD(e)	4	29
EX_cer(e)	4	52
EX_dctp(e)	4	233
EX_dcyt(e)	4	73
EX_dgtp(e)	4	232
EX_dha(e)	4	79
EX_etha(e)	4	96
EX_GAMLA	4	102
EX_glyald(e)	4	108
EX_gsn(e)	4	111
EX_gtp(e)	4	263
EX_hxan(e)	4	8
EX_indlac(e)	4	122
EX_malt(e)	4	126
EX_mannan(e)	4	129
EX_nr2(e)	4	136
EX_olcoa(e)	4	1
EX_rnam(e)	4	146
EX_sbtd(e)	4	147
EX_trp-L(e)	4	153
EX_xtsn(e)	4	157
FA160ACPH	4	1
FACOAL1	4	102
FAS160COAr	4	1
FAS180COAr	4	1
G3PDm	4	81
GAMLAte	4	102
GCCbm	4	182
GCCm	4	182
GCVL1	4	182
GLYALDte	4	108
GLYALDtm	4	108
GLYC3Ptm	4	81
GSNt	4	111
GTPte	4	263
HXANte	4	8
ICDHym	4	13
IDPtn	4	213
ILDH	4	122
INDLACt	4	122
INStm	4	19
ITPtn	4	213
MALT1	4	126
MALTte	4	126
MANNANt	4	129
MBCOAtm	4	222
MCCcyt	4	222
MGCOAtm	4	222
NDPK5	4	232
NDPK7	4	233
NDPKn8	4	70
NDPKn9	4	213
NH4tg	4	39
NPRT2	4	136
NRt2	4	136
OLCOAte	4	1
PALMACPtm	4	1
PIBPm	4	248
PMANM	4	129
PNS2	4	111
PNS4	4	157
PUNP8I	4	146
RNAMte	4	146
RNDR1(c)	4	263
RPEg	4	266
RPI	4	266
SBTD_D	4	147
SBTDte	4	147
SERAT	4	61
SPHK21r	4	1
TAM	4	153
TDCOAtr	4	1
TRPabc	4	153
TS	4	90
UPPRTr	4	1
URIK1	4	1
URIK2	4	1
URIK3	4	1
XTSNt	4	157
XU5PDtg	4	266
DAGK	3	1
GLYC3Ptg	3	175
GLYCtg	3	175
GLYK	3	175
INO1	3	1
LGTHL1	3	82
MI1PP	3	1
MI1PSB	3	1
MI3PP	3	1
NADHmr	3	1
PALItm	3	1
PDHe1	3	1
PDHe2	3	1
SBPP1r	3	1
SPHK212r	3	1
SUCOADPm	3	1
3PGt	2	4
AAH	2	8
ACt6	2	17
ACtm	2	1
ADEte	2	20
ADNt	2	23
ADPter	2	24
AGLUtm	2	27
AHCYSte	2	284
ALAt2r	2	30
ALATA_Lm	2	31
ALAtm	2	31
ALDD8xr_m	2	34
ASNt6	2	41
ASPt6	2	42
ASPTA1	2	43
ASPTA1m	2	27
ATPtr	2	24
BTNt2	2	48
BTNte	2	48
CO2t	2	56
CTPte	2	282
CYSBS	2	61
CYSt6	2	62
CYSTL	2	63
CYSTS	2	63
CYTD1	2	64
CYTDK1	2	64
CYTDK2	2	64
CYTDK3	2	64
CYTK2	2	66
DADPte	2	280
dAMPte	2	72
DATPte	2	283
DCMPDA2	2	66
DESAT181_12	2	1
DESAT182_6	2	1
DGDPte	2	74
DGMPte	2	77
D-LACte	2	88
DUMPt	2	92
DURIK1m	2	94
DURIte	2	95
duritm	2	94
ENO	2	97
EX_ac(e)	2	17
EX_ade(e)	2	20
EX_a-D-glucose(e)	2	98
EX_adn(e)	2	23
EX_ahcys(e)	2	284
EX_ala-L(e)	2	30
EX_asn-L(e)	2	41
EX_asp-L(e)	2	42
EX_b-D-glucose(e)	2	99
EX_co2(e)	2	56
EX_CTP(e)	2	282
EX_cys-L(e)	2	62
EX_dadp	2	280
EX_damp(e)	2	72
EX_datp(e)	2	283
EX_dgdp(e)	2	74
EX_dgmp(e)	2	77
Ex_dump	2	92
EX_duri(e)	2	95
EX_for	2	100
EX_FRU(e)	2	101
EX_GLINCOA	2	103
EX_gln-L(e)	2	104
EX_glu-L(e)	2	106
EX_gly(e)	2	107
EX_glyc(e)	2	109
EX_GLYCR	2	110
EX_gua(e)	2	112
EX_h2o(e)	2	114
EX_H2O2	2	115
EX_hco3(e)	2	116
EX_HCYS	2	117
EX_hdca	2	118
EX_id3acald(e)	2	120
EX_ind3pyr(e)	2	121
EX_inost(e)	2	123
EX_ins(e)	2	124
EX_lac-D(e)	2	88
EX_LINCOA	2	125
EX_man6p(e)	2	128
EX_met-L(e)	2	130
EX_nac(e)	2	131
EX_ncam(e)	2	132
EX_nh3(e)	2	133
EX_nh4(e)	2	134
EX_OCDCYA	2	137
EX_pa_LI(e)	2	138
EX_peli	2	281
EX_pheme(e)	2	139
EX_pi(e)	2	140
EX_pmtcoa(e)	2	141
EX_pro-L(e)	2	142
EX_PTRC	2	143
EX_pyr(e)	2	144
EX_RIB(e)	2	145
EX_ser-L(e)	2	148
EX_strcoa(e)	2	149
EX_succ(e)	2	150
EX_tdcoa	2	152
EX_ura(e)	2	154
EX_URI	2	155
EX_xan(e)	2	156
FA180ACPH	2	159
FBP26	2	164
FCL	2	166
FORt	2	100
FRDg	2	167
FRUte	2	101
G5SDr	2	177
G6P_Atg	2	178
GHMTm	2	185
GLCAt2	2	98
GLCBt2	2	99
GLCBtg	2	187
GLCDHm	2	188
GLINCOAt	2	103
GLNt	2	104
GLU5K	2	177
GLU5SAtm	2	192
GLUKg	2	187
GLUt6	2	106
GLYCRt	2	110
GLYCRtm	2	34
GLYCte	2	109
GLYCtm	2	188
GLYt6	2	107
GSADH	2	192
GUAte	2	112
H2O2t	2	115
H2Ot5	2	114
HCO3te	2	116
HCYSt	2	117
HDCAt	2	118
IDALDte	2	120
INDPYRt	2	121
INOSTt	2	123
INSt	2	124
LACDtg	2	215
LDH_Dg	2	215
LHR	2	139
LINCOAt	2	125
MAN1PT1	2	219
MAN6Pte	2	128
MannanSys	2	219
MDH	2	43
MDHg	2	224
METS	2	227
METt6	2	130
MTHFR1	2	227
NACt	2	131
NCAMt	2	132
NH3t	2	133
NH4t2	2	134
OCDACPtm	2	159
OCDCA_exch	2	239
OCDCAt	2	239
OCDCYAt	2	137
P5CRr	2	142
PALIte	2	138
PELIte	2	281
PFK26	2	164
PGI1	2	178
PGKg	2	4
PGM	2	97
PIt6	2	140
PMTCOAte	2	141
PNS3	2	8
PPCKg	2	224
PTRCtt	2	143
PYRt2	2	144
RIBt2	2	145
SERt6	2	148
SERtm	2	185
SHMTc2	2	166
SS1P	2	1
STRCOAte	2	149
SUCCte	2	150
SUCCtg	2	167
TDCOAt	2	152
TDPXg	2	274
TRPAS1a	2	61
TRPDOXg	2	274
trpoxtg	2	278
TRPRDtg	2	278
URAt	2	154
URIt	2	155
XANte	2	156
ALDD2xm	1	1
G3PDg	1	175
HCYSMT	1	1
MALCODC	1	1
NADHDHmm	1	1
PGI2	1	1
PI4P5K_LI_M	1	248
PMTCOAter	1	1
SUCD2_u6m	1	1
13DPGt	0	2
A1E	0	7
accoatm	0	10
ACPexch	0	14
ACS	0	15
ADA	0	18
ADK1	0	21
ADNK1c	0	22
ADPtm	0	25
ADPTr	0	26
AHC	0	28
ARGSSc	0	35
ASNN	0	38
ASNS3	0	40
ASPtg	0	44
ATPM	0	45
ATPS	0	46
ATPtm	0	47
cdag_LItr	0	49
CMPter	0	53
CMPtm	0	54
CMPtr	0	55
CO2tm	0	57
CO2tp	0	58
COAtg	0	59
COAtm	0	60
CYTK1	0	65
DADK	0	67
DAGtr	0	71
DGK1	0	76
DH1	0	78
DHAPtg	0	80
DHFRc	0	83
DHFRm	0	84
dhftm	0	86
DUMPtm	0	93
EX_h(e)	0	113
F6Ptg	0	158
FACOAL160	0	160
FACOAL180	0	161
FACOAL182	0	162
FBAg	0	163
FBPg	0	165
FRDm	0	168
FRUtg	0	169
FUMc	0	170
FUMg	0	171
FUMm	0	172
FUMtg	0	173
FUMtm	0	174
G5SADs	0	176
G6PEg	0	179
GAPDg	0	181
GHMT	0	184
GLCAtg	0	186
GLNSm	0	189
GLNtm	0	191
GLUDxm	0	193
GLUDy	0	194
GLYCKr	0	195
GLYTm	0	196
GUAD	0	198
H2O2tg	0	199
H2Oter	0	200
H2Otg	0	201
H2Otm	0	202
HCO3Em	0	203
HCO3tm	0	204
HEX7g	0	205
HEXg	0	206
HP5CD	0	207
HPROa	0	208
HPROx	0	209
HPROy	0	210
HYDte	0	211
HYDtr	0	212
INDPYRD	0	214
LIPIN	0	216
MAKGtm	0	217
MALtg	0	218
MAN6PI	0	220
MannanDegr	0	221
MCC	0	223
MDHm	0	225
ME1m	0	226
MLTHFtm	0	228
NAMS	0	229
NDPK1	0	230
NDPK3	0	231
NDPK8	0	234
NDPK9	0	235
nh3tg	0	236
NH4Dis	0	237
NH4tm	0	238
P5CD_i	0	240
PELItr	0	242
PEPt	0	243
PFKg	0	244
PGIg1	0	245
PGIg2	0	246
PGK	0	247
PIt2p	0	249
PItm	0	250
PNS1	0	251
PPA	0	252
PPA_1	0	253
PPDKg	0	254
PROabc	0	255
PROt6	0	256
PRPPSic	0	257
PYK	0	258
PYRtg	0	259
PYRtm	0	260
R5Ptg	0	261
RIBK	0	262
RNDR2(c)	0	264
RNDR3(c)	0	265
STRCOAtr	0	268
SUCCtrm	0	269
SUCD1rm	0	270
TDCOAtg	0	271
TDCOAtm	0	272
TDPX2	0	273
THFtm	0	275
TPIg	0	276
TRPDOX	0	277
TRYR	0	279
