# Supplementary material for: Revealing the mystery of metabolic adaptations using a genome scale model of Leishmania infantum
Source: Sci Rep. 2017 Aug 31;7:10262. doi: 10.1038/s41598-017-10743-x (PMC5579285; doi:10.1038/s41598-017-10743-x)
Supplement: Supplementary file 8 — Supplementary Table S5 [file 41598_2017_10743_MOESM8_ESM.xlsx]

## Sheet: Connected_components_metabolite
Biomass metabolite	Reaction Abbreviation	Component Number	Involved pathway
ala	ALAR	29	Alanine, aspartate and glutamate metabolism
ala	ALAt2r	30	Transport, extracellular
ala	ALATA_Lm	31	Alanine, aspartate and glutamate metabolism
ala	ALAtm	31	Transport, mitochondrial
amp	ACS	15	Glycolysis / Gluconeogenesis
amp	ACS2	16	Glycolysis / Gluconeogenesis
amp	ADK1	21	Purine Metabolism
amp	ADK1m	1	Purine Metabolism
amp	ADNK1c	22	Purine metabolism
amp	ADPTr	26	Purine Metabolism
amp	ARGSSc	35	Arginine metabolism
amp	ARGSSx	36	Arginine metabolism
amp	FACOAL1	102	Fatty acid degradation
amp	FACOAL140	1	Fatty acid degradation
amp	FACOAL140m	1	Fatty acid degradation
amp	FACOAL160	160	Fatty acid degradation
amp	FACOAL180	161	Fatty acid degradation
amp	FACOAL180m	1	Fatty acid degradation
amp	FACOAL182	162	Fatty acid degradation
amp	FACOAL182m	1	Fatty acid degradation
amp	FACOAL1m	1	Fatty acid degradation
amp	GMPSg	190	Purine Metabolism
amp	PPDKg	254	Pyruvate metabolism
amp	PRPPSic	257	Purine metabolism
amp	PRPPSix	1	Purine metabolism
arg	ARGt	12	Transport, extracellular
arg	ARGtg	12	Transport, glycosomal
asn	ASNS3	40	Alanine, aspartate and glutamate metabolism
asn	ASNt6	41	Transport, extracellular
asn	ASNtg	39	Transport, glycosomal
asp	AGLUtm	27	Transport, mitochondrial
asp	ASNN	38	Alanine, aspartate and glutamate metabolism
asp	ASNNg	39	Alanine, aspartate and glutamate metabolism
asp	ASPt6	42	Transport, extracellular
asp	ASPTA1	43	Alanine, aspartate and glutamate metabolism
asp	ASPTA1m	27	Alanine, aspartate and glutamate metabolism
cmp	CEPT1	51	Ether Lipid Biosynthesis
cmp	CEPT2	50	Ether Lipid Biosynthesis
cmp	CLS	1	Glycerophospholipid metabolism
cmp	CMPter	53	Transport, endoplasmic reticulum
cmp	CMPtm	54	Transport, mitochondrial
cmp	CMPtr	55	Transport, endoplasmic reticulum
cmp	CYTDK1	64	Pyrimidine metabolism
cmp	CYTDK2	64	Pyrimidine metabolism
cmp	CYTDK3	64	Pyrimidine metabolism
cmp	CYTK1	65	Pyrimidine metabolism
cmp	PINOS_LI_M	1	Inositol phosphate metabolism
cmp	PPCL	1	Pantothenate and coA metabolism
cmp	PPDGPS	1	Glycerophospholipid metabolism
cmp	PPSS	241	Glycerophospholipid metabolism
cys	CYSBS	61	Glycine, serine and threonine metabolism
cys	CYSS	61	Cysteine and methionine metabolism
cys	CYSt6	62	Transport, extracellular
cys	CYStm	1	Transport, mitochondrial
cys	PPCL	1	Pantothenate and coA metabolism
cys	TRPAS1a	61	Cysteine and methionine metabolism
dag_LI	CEPT1	51	Ether Lipid Biosynthesis
dag_LI	CEPT2	50	Ether Lipid Biosynthesis
dag_LI	DAGtm	1	Transport, mitochondrial
dag_LI	DAGtr	71	Transport, endoplasmic reticulum
dag_LI	IPCS_LI	1	Sphingolipid metabolsm
dag_LI	LIPIN	216	Glycerolipid metabolism
dag_LI	SMS	267	Sphingolipid metabolsm
dag_LI	TAGLS	1	Glycerolipid metabolism
damp	DADK	67	Purine Metabolism
damp	DADKg	68	Purine Metabolism
damp	DADKm	69	Purine Metabolism
damp	dAMPte	72	Transport, extracellular
damp	dAMPtg	68	Transport, endoplasmic reticulum
damp	DAMPtm	69	Transport, mitochondrial
dcmp	CYTK2	66	Pyrimidine metabolism
dcmp	DCMPDA2	66	Pyrimidine metabolism
dgmp	DGK1	76	Purine Metabolism
dgmp	DGK1er	75	Purine Metabolism
dgmp	DGMPte	77	Transport, extracellular
dgmp	DGMPter	75	Transport, endoplasmic reticulum
dtmp	DTMPK	90	Pyrimidine metabolism
dtmp	DTMPtm	90	Transport, mitochondrial
dtmp	TS	90	One carbon pool by folate
dtmp	TSm	90	One carbon pool by folate
ergst	C24STRer	1	Sterol Biosynthesis
ergst	ERGSTtr	1	Transport, endoplasmic reticulum
gln	GF6PTAr	11	Amino sugars and Nucleotide Sugar metabolism
gln	GLNSm	189	Alanine, aspartate and glutamate metabolism
gln	GLNt	104	Transport, extracellular
gln	GLNtg	190	Transport, glycosomal
gln	GLNtm	191	Transport, mitochondrial
gln	GMPSg	190	Purine Metabolism
gln	GPPAMm	105	Kynurenine pathway
glu	AGLUtm	27	Transport, mitochondrial
glu	ALATA_Lm	31	Alanine, aspartate and glutamate metabolism
glu	ASPTA1	43	Alanine, aspartate and glutamate metabolism
glu	ASPTA1m	27	Alanine, aspartate and glutamate metabolism
glu	GF6PTAr	11	Amino sugars and Nucleotide Sugar metabolism
glu	GLUDxm	193	Alanine, aspartate and glutamate metabolism
glu	GLUDy	194	Alanine, aspartate and glutamate metabolism
glu	GLUt6	106	Transport, extracellular
glu	GLUtg	190	Transport, glycosomal
glu	GMPSg	190	Purine Metabolism
glu	GSADH	192	Arginine metabolism
glu	ILETAm	1	Valine, Leucine, and Isoleucine Metabolism
glu	LEUTAm	1	Valine, Leucine, and Isoleucine Metabolism
glu	P5CD_i	240	Arginine metabolism
glu	PHETA1	105	Phenylalanine, tyrosine and tryptophan biosynthesis
glu	TAM	153	Tryptophan metabolism
glu	TYRTA	3	Phenylalanine, tyrosine and tryptophan biosynthesis
glu	VALTAm	1	Valine, Leucine, and Isoleucine Metabolism
gly	GCCm	182	Glycine, serine and threonine metabolism
gly	GHMT	184	Glycine, serine and threonine metabolism
gly	GHMTm	185	Glycine, serine and threonine metabolism
gly	GLYt6	107	Glycine, serine and threonine metabolism
gly	GLYTm	196	Glycine, serine and threonine metabolism
gly	THRA	9	Glycine, serine and threonine metabolism
gmp	GK1	183	Purine Metabolism
gmp	GK1er	183	Purine Metabolism
gmp	GMPR	190	Purine Metabolism
gmp	GMPSg	190	Purine Metabolism
gmp	GMPter	183	Transport, endoplasmic reticulum
hemeA	HEMEASm	1	Porphyrin and chlorophyll metabolism
hemeA	HEMEAte	1	Heme A transport
hemeA	hemeAtm	1	Transport, mitochondrial
ile	ILEt6	1	Transport, extracellular
ile	ILETAm	1	Valine, Leucine, and Isoleucine Metabolism
ile	ILT	1	Transport, mitochondrial
leu	LEUt6	1	Transport, extracellular
leu	LEUTAm	1	Valine, Leucine, and Isoleucine Metabolism
leu	LT	1	Transport, mitochondrial
mannan	MannanSys	219	Fructose and Mannose metabolism
mannan	MANNANt	129	Transport, extracellular
met	METS	227	One carbon pool by folate
met	METt6	130	Transport, extracellular
pc_LI	CEPT2	50	Ether Lipid Biosynthesis
pc_LI	PEM2r	1	Glycerophospholipid metabolism
pe_LI	CEPT1	51	Ether Lipid Biosynthesis
pe_LI	PELItm	241	Transport, mitochondrial
pe_LI	PELItr	242	Transport, endoplasmic reticulum
pe_LI	PPSD	241	Glycerophospholipid metabolism
phe	PHETA1	105	Phenylalanine, tyrosine and tryptophan biosynthesis
phe	PHEtm	105	Transport, mitochondrial
pnto_R	PANK	1	Pantothenate and coA metabolism
pnto_R	PNTOt2	1	Transport, extracellular
pnto_R	PNTOtm	1	Transport, mitochondrial
pro	P5CRr	142	Arginine and proline metabolism
pro	PROabc	255	Transport, extracellular
pro	PROt6	256	Transport, extracellular
ps_LI	PPSS	241	Glycerophospholipid metabolism
ps_LI	PSLItm	241	Transport, mitochondrial
ser	CYSBS	61	Glycine, serine and threonine metabolism
ser	GHMT	184	Glycine, serine and threonine metabolism
ser	GHMTm	185	Glycine, serine and threonine metabolism
ser	PPSS	241	Glycerophospholipid metabolism
ser	SERAT	61	Cysteine and methionine metabolism
ser	SERt6	148	Transport, extracellular
ser	SERter	1	Transport, endoplasmic reticulum
ser	SERtm	185	Transport, mitochondrial
sm_LI	SMS	267	Sphingolipid metabolsm
sm_LI	SMtr	267	Transport, endoplasmic reticulum
tag_LI	DAGATm	1	Glycerolipid metabolism
tag_LI	TAGLS	1	Glycerolipid metabolism
thr	THRt6	9	Transport, extracellular
trp	TAM	153	Tryptophan metabolism
trp	TRPabc	153	Transport, extracellular
trprd	GLYOX1	82	Pyruvate metabolism
trprd	TRPDOX	277	Trypanothione Metabolism
trprd	TRPDOXg	274	Trypanothione Metabolism
trprd	TRPRDtg	278	Transport, glycosomal
trprd	TRPRDtm	82	Transport, mitochondrial
trprd	TRYR	279	Trypanothione Metabolism
trprd	TRYRg	6	Trypanothione Metabolism
tyr	TYRabc	3	Transport, extracellular
ump	OMPDCg	1	Pyrimidine metabolism
ump	UMPK	1	Proline metabolism
ump	UMPtg	1	Transport, glycosomal
ump	UPPRTr	1	Pyrimidine metabolism
ump	URIK1	1	Pyrimidine metabolism
ump	URIK2	1	Pyrimidine metabolism
ump	URIK3	1	Pyrimidine metabolism
val	VALt6	1	Transport, extracellular
val	VALTAm	1	Valine, Leucine, and Isoleucine Metabolism
val	VT	1	Transport, extracellular
zymst	C3STKR2r	1	Sterol Biosynthesis
